# Supplementary material for: Gene expression in whole lung and pulmonary macrophages reflects the dynamic pathology associated with airway surface dehydration
Source: BMC Genomics. 2014 Sep 10;15(1):726. doi: 10.1186/1471-2164-15-726 (PMC4247008; doi:10.1186/1471-2164-15-726)
Supplement: Supplementary file 2 — Additional file 2: Results file S1: This excel file contains tables of log2 normalized intensity values for named genes used to generate hierarchical clustering heat-maps in figures indicated by the name of the tables. The original excel file for further analyses will be made available in the supplementary section. To generate the heat-maps, choose one of the 3 gene identifier columns, e.g. "gene symbol" and save the spreadsheet table as tab-delimited text file as input to any software tool designed to clustering microarray data. "Lung_Fig1b_time_cluster" worksheet (for Figure 1b), "Lung_Fig2_BvsWT_cluster" worksheet (for Figure 2), "MAC_Fig3b_time_cluster" worksheet (for Figure 3b), "MAC_Fig3c_BvsWT_cluster" worksheet (for Figure 3c). (XLS 8 MB) [file 12864_2014_6683_MOESM2_ESM.xls]

## Sheet: Lung_Fig1b_time_cluster
ID	Affy_ID	Description	Gene_id	Gene_Symbol	Gene_Type	Lung_Scnn1b-Tg_PND0_rep1_40	Lung_Scnn1b-Tg_PND0_rep2_41	Lung_Scnn1b-Tg_PND0_rep3_42	Lung_Scnn1b-Tg_PND3_rep1_28	Lung_Scnn1b-Tg_PND3_rep2_29	Lung_Scnn1b-Tg_PND3_rep3_30	Lung_Scnn1b-Tg_PND10_rep1_16	Lung_Scnn1b-Tg_PND10_rep2_17	Lung_Scnn1b-Tg_PND10_rep3_18	Lung_Scnn1b-Tg_PND42_rep1_4	Lung_Scnn1b-Tg_PND42_rep2_5	Lung_Scnn1b-Tg_PND42_rep3_6	Lung_WT_PND0_rep1_37	Lung_WT_PND0_rep2_38	Lung_WT_PND0_rep3_39	Lung_WT_PND3_rep1_25	Lung_WT_PND3_rep2_26	Lung_WT_PND3_rep3_27	Lung_WT_PND10_rep1_13	Lung_WT_PND10_rep2_14	Lung_WT_PND10_rep3_15	Lung_WT_PND42_rep1_1	Lung_WT_PND42_rep2_2	Lung_WT_PND42_rep3_3
ENSMUSG00000039100	10428020	membrane-associated ring finger (C3HC4) 6 [Source:MGI Symbol;Acc:MGI:2442773]	223455	March6	protein_coding	9.94423	10.1702	9.87291	9.22729	8.83065	8.51796	8.58925	8.86316	8.84149	9.4607	9.4475	9.09867	9.96106	10.0514	10.0605	8.63798	8.81264	8.54969	8.97815	9.07873	9.00884	9.23515	9.27242	8.99266
ENSMUSG00000026977	10472277	membrane-associated ring finger (C3HC4) 7 [Source:MGI Symbol;Acc:MGI:1931053]	57438	March7	protein_coding	9.18585	9.28577	9.1729	8.587	8.25136	8.35128	8.26607	8.36811	8.51872	8.03474	8.05211	7.84803	9.47379	9.05614	9.2661	8.79289	8.61979	8.20623	8.55117	8.65242	8.41098	7.74833	7.84652	8.12426
ENSMUSG00000058706	10539104	RIKEN cDNA 0610030E20 gene [Source:MGI Symbol;Acc:MGI:1915614]	68364	0610030E20Rik	protein_coding	6.81503	6.97767	6.90539	5.88076	5.90583	5.70503	5.82849	5.89371	5.95141	6.01218	6.01782	5.8812	6.54083	7.02019	6.86163	5.72035	5.83307	5.84043	5.94999	5.76552	6.0261	5.90337	6.16437	6.08806
ENSMUSG00000051748	10379736	RIKEN cDNA 1100001G20 gene [Source:MGI Symbol;Acc:MGI:1913357]	66107	1100001G20Rik	protein_coding	5.22083	5.29863	5.23309	6.90601	5.73975	6.38869	5.58516	5.6887	5.51749	5.62172	6.98934	5.99535	5.5101	5.25463	5.3634	6.32378	7.14974	5.45977	5.49489	5.20725	5.02373	5.31887	5.44872	5.47994
ENSMUSG00000062691	10447038	RIKEN cDNA 1110001A16 gene [Source:MGI Symbol;Acc:MGI:1915804]	68554	1110001A16Rik	protein_coding	5.65315	5.39288	5.36657	7.18397	7.22837	6.9226	7.12833	6.93395	6.57902	5.82067	6.19369	5.84965	5.40186	5.78064	5.76233	7.22656	7.01062	7.04012	6.72078	6.27131	6.73536	6.13424	5.71467	6.07094
ENSMUSG00000092203	10450363:10450365	RIKEN cDNA 1110038B12 gene [Source:MGI Symbol;Acc:MGI:1916013]		1110038B12Rik	processed_transcript	4.90467	4.93492	4.51301	6.34868	6.06856	5.71634	5.78329	5.63405	5.45635	4.20579	4.77388	5.64821	4.55341	5.03585	4.45179	5.98654	5.86902	6.45606	5.77572	5.69956	5.77374	4.73407	4.24877	4.72079
ENSMUSG00000026154	10353545	RIKEN cDNA 1110058L19 gene [Source:MGI Symbol;Acc:MGI:1915252]	68002	1110058L19Rik	protein_coding	5.93391	5.76719	5.8597	6.67511	6.88311	6.84998	7.24749	6.91226	6.84271	6.23362	6.43687	6.10527	5.73781	6.1122	6.04997	7.30458	6.9402	6.71106	7.06803	6.51435	6.94626	6.59734	6.40714	6.37047
ENSMUSG00000035171	10466676	RIKEN cDNA 1110059E24 gene [Source:MGI Symbol;Acc:MGI:1913456]	66206	1110059E24Rik	protein_coding	6.45689	6.15784	6.21973	7.03048	7.40885	7.47967	7.1406	7.09218	7.202	6.56146	6.48773	6.11693	6.73197	6.62041	6.50454	7.61128	7.14198	7.51467	7.19511	7.10152	7.17871	6.37378	6.32031	6.38206
ENSMUSG00000032551	10597913	RIKEN cDNA 1110059G10 gene [Source:MGI Symbol;Acc:MGI:1913452]	66202	1110059G10Rik	protein_coding	8.08251	7.83967	7.79576	7.86685	7.9659	8.10867	7.73276	7.74023	7.96068	7.61143	7.45427	6.58081	8.22086	7.94221	7.93941	8.23592	8.16391	7.89748	7.67334	7.64263	7.72006	6.97075	6.83353	7.29132
ENSMUSG00000020783	10378271	RIKEN cDNA 1200014J11 gene [Source:MGI Symbol;Acc:MGI:1914124]	66874	1200014J11Rik	protein_coding	8.42543	8.18256	8.23119	7.90295	7.95015	7.84798	7.90561	7.79875	7.95009	7.47456	7.55478	7.17427	8.36868	8.35772	8.23876	8.20751	7.94597	8.07562	7.96852	7.96041	8.03677	7.22839	7.40724	7.085
NM_019769	10474977	RIKEN cDNA 1500003O03 gene	56398	1500003O03Rik		9.81853	9.48483	9.39268	9.40528	9.06439	8.97292	8.70015	8.66549	8.85298	9.22064	9.37493	8.98412	10.1113	9.73885	9.74391	8.7963	9.09495	8.57782	8.73062	8.60623	8.69015	9.1641	9.58392	9.23855
NR_015476	10487476	RIKEN cDNA 1500011K16 gene	67885	1500011K16Rik		6.09018	6.0393	6.01454	6.94491	7.5361	7.4296	7.73806	7.47033	7.68885	6.63419	7.36183	6.65099	5.94466	6.32677	6.25001	7.7535	7.4857	7.57358	7.61326	7.51259	7.51637	6.96157	7.12873	7.3515
ENSMUSG00000074578	10478847	RIKEN cDNA 1500012F01 gene [Source:MGI Symbol;Acc:MGI:1916199]	68949	1500012F01Rik	protein_coding	8.13749	7.92137	8.1524	9.14931	8.82279	8.96751	8.41553	8.19862	7.59508	7.23494	7.09957	7.02631	8.1806	8.28779	8.15447	8.3165	8.24024	8.02018	8.19756	8.1199	8.0924	6.99586	6.70016	7.03961
ENSMUSG00000032068	10585186	RIKEN cDNA 1600029D21 gene [Source:MGI Symbol;Acc:MGI:1923759]	76509	1600029D21Rik	protein_coding	9.19738	9.26786	9.34061	9.84553	9.90361	9.85205	9.82728	9.34416	9.49305	10.3589	10.6405	10.4575	9.56203	9.42212	9.42682	9.4724	9.6517	9.28345	8.87957	8.90527	8.86863	9.70161	9.53106	9.58104
ENSMUSG00000021534	10405964	RIKEN cDNA 1700001L19 gene [Source:MGI Symbol;Acc:MGI:1916565]	69315	1700001L19Rik	protein_coding	4.07114	4.25152	4.25348	6.10956	5.89457	5.76674	5.73359	5.097	5.37833	4.87363	5.04394	4.79921	4.69135	4.40083	4.47174	5.59692	5.69747	5.20893	5.00587	5.03956	4.87084	5.19146	5.22165	4.97617
ENSMUSG00000026831	10481272	RIKEN cDNA 1700007K13 gene [Source:MGI Symbol;Acc:MGI:1916577]	69327	1700007K13Rik	protein_coding	7.19175	7.20609	7.27031	8.33029	8.58873	8.37901	8.66101	8.33316	8.17936	7.30489	7.62671	7.12547	7.3271	7.42851	7.5736	8.07778	8.43153	7.90851	7.39824	7.39412	7.61374	7.84823	7.36882	7.85474
AK006291	10414234	RIKEN cDNA 1700024B05 gene	100503856	1700024B05Rik		3.67331	3.60298	3.66582	3.84577	3.75695	3.7677	4.02406	3.76196	3.72179	7.14332	4.87223	4.05793	3.61798	3.80449	3.6311	3.82563	3.72447	3.76491	3.89772	3.78421	3.90664	5.06848	5.99232	4.647
ENSMUSG00000052334	10414228:10414241	RIKEN cDNA 1700024B05 gene [Source:MGI Symbol;Acc:MGI:1922768]		1700024B05Rik	protein_coding	3.64997	3.60871	3.6046	3.8967	3.76719	3.84928	4.06113	3.7722	3.70121	7.22756	4.89214	4.07539	3.61201	3.78007	3.67419	3.82336	3.75465	3.75402	3.9128	3.80667	3.93372	5.14041	5.80285	4.70258
ENSMUSG00000072473	10418812	RIKEN cDNA 1700024G13 gene [Source:MGI Symbol;Acc:MGI:1914335]	67085	1700024G13Rik	protein_coding	4.27098	4.47459	4.63691	5.35211	5.65444	5.94967	6.03392	5.5059	5.4059	5.57597	5.70395	5.24719	5.06138	4.684	4.46421	5.89241	5.87777	5.54765	5.14936	5.0308	5.15225	5.72822	5.51061	5.37625
ENSMUSG00000069890	10385555	RIKEN cDNA 1700024J04 gene [Source:MGI Symbol;Acc:MGI:1919098]		1700024J04Rik	pseudogene	3.53315	3.60956	3.63765	3.52048	3.57155	3.4977	3.57833	3.5242	3.56256	6.10647	3.94159	3.73239	3.5133	3.38137	3.46687	3.51908	3.51169	3.55409	3.59193	3.58847	3.59273	4.38317	5.02535	4.03913
ENSMUSG00000019945	10369806	RIKEN cDNA 1700040L02 gene [Source:MGI Symbol;Acc:MGI:1920537]	73287	1700040L02Rik	protein_coding	5.89032	6.10653	6.30115	6.7609	7.24478	7.33252	7.18309	6.75958	6.8509	5.99976	6.4828	6.22268	6.7905	6.45926	6.51369	6.83302	7.1138	7.30863	6.71341	6.2873	6.54612	6.82734	6.05735	6.61252
ENSMUSG00000020548	10386992	RIKEN cDNA 1700086D15 gene [Source:MGI Symbol;Acc:MGI:1921532]		1700086D15Rik	protein_coding	5.52074	5.83435	5.84838	4.44306	4.45737	4.40284	4.62103	4.62888	4.36048	4.1934	4.26533	4.90075	5.03785	5.34507	4.82541	4.30631	4.30139	4.38343	4.41082	4.3318	4.3212	4.34656	4.36178	4.59105
ENSMUSG00000008307	10519346	RIKEN cDNA 1700109H08 gene [Source:MGI Symbol;Acc:MGI:1924286]	77036	1700109H08Rik	protein_coding	4.89493	5.09479	5.34892	3.77641	3.86617	3.9359	3.93889	3.91918	3.71048	4.23386	3.85034	4.15345	4.76554	4.42667	4.52024	3.78031	3.95722	3.91072	3.99502	3.98728	3.92348	4.0816	3.91476	4.04358
NR_038059	10417403:10417498	RIKEN cDNA 1700110I01 gene	73549	1700110I01Rik		3.68353	3.8274	3.94162	4.25324	4.22027	4.03919	4.29802	4.08166	4.06015	7.27787	4.79565	4.35408	3.79995	3.83014	3.79194	4.10545	3.96113	4.24038	4.06039	4.06609	4.18542	5.4032	5.9374	4.4752
ENSMUSG00000078607	10382136	RIKEN cDNA 1810010H24 gene [Source:MGI Symbol;Acc:MGI:1916316]		1810010H24Rik	antisense	9.01985	9.46194	9.59535	9.27287	9.02921	8.7499	8.43391	8.22266	8.33312	8.30417	8.36687	8.25702	9.02406	9.53896	9.69225	8.53986	8.67805	8.2829	7.83011	7.43244	7.78442	8.73408	8.57869	8.09744
ENSMUSG00000056313	10577641	RIKEN cDNA 1810011O10 gene [Source:MGI Symbol;Acc:MGI:1916318]	69068	1810011O10Rik	protein_coding	9.31208	9.07216	8.93254	9.08536	8.81583	9.00191	8.98952	9.14676	9.20748	8.43093	8.30823	8.19385	9.97965	9.33402	9.42068	8.98908	9.07443	8.41372	9.00095	8.87155	8.86356	8.09836	8.01802	8.06086
ENSMUSG00000020812	10382838:10382844:10386093	RIKEN cDNA 1810032O08 gene [Source:MGI Symbol;Acc:MGI:1913543]		1810032O08Rik	protein_coding	5.23499	4.76461	4.74928	6.65538	6.54146	6.03311	6.17394	6.01812	6.3015	4.58701	5.53765	6.30358	5.19494	5.17802	4.9504	5.98596	6.06181	6.44774	6.0683	6.08421	6.24975	5.52009	4.74727	5.33751
ENSMUSG00000021290	10402752	RIKEN cDNA 2010107E04 gene [Source:MGI Symbol;Acc:MGI:1917507]	70257	2010107E04Rik	protein_coding	8.4903	8.36314	8.38793	9.85589	9.79977	9.85298	10.0628	9.94961	9.63838	8.90818	9.26975	8.91964	8.73547	8.82539	8.56075	9.93544	9.80292	9.97343	9.86691	9.80246	9.88939	9.1414	8.31475	9.30632
ENSMUSG00000026090	10354019	RIKEN cDNA 2010300C02 gene [Source:MGI Symbol;Acc:MGI:1919347]	72097	2010300C02Rik	protein_coding	6.54429	6.15445	6.26703	5.90683	5.99407	5.77653	5.71902	5.51677	5.3416	5.9318	5.68061	6.0238	6.75186	6.43859	6.28187	5.34827	5.44537	5.07814	5.15287	5.08574	5.11962	5.71512	5.41047	5.50284
ENSMUSG00000035401	10565738	RIKEN cDNA 2210018M11 gene [Source:MGI Symbol;Acc:MGI:1924203]	233545	2210018M11Rik	protein_coding	7.08809	7.28622	7.17549	6.14104	6.4006	6.04528	5.89439	6.45643	6.16046	6.0439	6.36801	6.40432	6.74629	7.08322	6.98771	6.1112	6.22322	6.39168	6.13093	6.5529	6.46845	6.04637	6.11972	6.07435
ENSMUSG00000034159	10356764	RIKEN cDNA 2310007B03 gene [Source:MGI Symbol;Acc:MGI:1919124]	71874	2310007B03Rik	protein_coding	9.21916	8.75192	8.61444	8.47227	8.62535	8.40475	8.08127	8.10922	8.13763	7.98718	8.13023	8.34883	8.79597	9.07048	8.77856	7.98313	8.24787	8.06472	7.71573	7.64429	7.77148	8.13736	7.86009	8.21185
ENSMUSG00000026319	10349016	RIKEN cDNA 2310035C23 gene [Source:MGI Symbol;Acc:MGI:1922832]	227446	2310035C23Rik	protein_coding	8.39149	8.18422	8.1456	7.19753	6.75368	6.65598	6.97599	7.34725	7.08403	7.13455	7.36743	7.26177	8.16999	8.02256	7.96249	6.99213	6.91383	6.6007	7.40478	7.38379	7.35513	7.08783	7.25093	7.22129
ENSMUSG00000062619	10445627	RIKEN cDNA 2310039H08 gene [Source:MGI Symbol;Acc:MGI:1914351]	67101	2310039H08Rik	protein_coding	6.41695	6.30897	6.17145	7.25811	7.41368	7.14738	7.04832	6.98375	7.05618	6.26753	6.37256	6.31328	6.15105	6.5039	6.41515	7.37791	7.50566	7.21644	7.34369	6.95751	7.12965	6.66796	6.12927	6.34087
ENSMUSG00000045176	10377416	RIKEN cDNA 2310047M10 gene [Source:MGI Symbol;Acc:MGI:1919173]	71923	2310047M10Rik	protein_coding	6.12694	5.89206	5.74453	5.86145	5.66093	5.74418	5.67464	5.56735	5.58567	4.72222	5.1574	4.51308	5.65084	6.06522	5.80513	5.64991	6.15144	5.58343	5.52861	5.50084	5.4508	5.01347	5.28753	4.94435
BC066147	10514070	RIKEN cDNA 2310067E19 gene	76455	2310067E19Rik		6.02225	6.5474	6.69823	4.38069	4.44457	4.34579	4.43932	4.60205	4.11976	4.14826	4.4996	4.40144	5.5696	5.52225	5.63023	4.08471	4.32597	4.31764	4.23798	4.99843	4.36071	4.24893	4.21784	4.41961
ENSMUSG00000045411	10502417:10552622	RIKEN cDNA 2410002F23 gene [Source:MGI Symbol;Acc:MGI:1914226]	668661	2410002F23Rik	protein_coding	7.22332	7.05208	6.75185	6.07452	6.08043	6.33645	6.28937	6.17859	6.40589	5.8541	5.54176	5.58533	6.88597	7.16972	6.72999	6.60012	6.63897	6.15689	6.1332	6.32702	6.34312	5.57781	5.59035	5.68477
ENSMUSG00000049760	10452110	RIKEN cDNA 2410015M20 gene [Source:MGI Symbol;Acc:MGI:2442174]	224904	2410015M20Rik	protein_coding	6.11082	6.14285	6.0446	7.1575	7.32457	7.29916	7.21273	7.25594	7.1094	6.04511	6.57114	6.58046	6.2264	6.14948	6.24619	7.37111	7.29324	7.44469	7.345	7.26631	7.16256	6.47569	5.91827	6.62025
ENSMUSG00000034173	10503915:10518453:10526098:10534096	RIKEN cDNA 2410018M08 gene [Source:MGI Symbol;Acc:MGI:1919220]	71970	2410018M08Rik	protein_coding	10.0218	9.72508	9.62951	10.7749	10.8278	10.8031	10.7191	10.9518	10.7494	10.1929	10.6386	10.3423	10.1201	10.1422	9.9411	10.955	10.9441	10.8318	11.0181	10.8324	10.8774	10.6704	10.4671	10.6779
ENSMUSG00000039801	10422892:10422912	RIKEN cDNA 2410089E03 gene [Source:MGI Symbol;Acc:MGI:1920942]	73692	2410089E03Rik	protein_coding	6.79989	7.38901	7.3515	5.79849	5.91529	5.69255	5.78661	5.95791	5.84589	5.80652	5.88482	6.12671	6.56589	6.75833	6.80538	5.68546	5.72652	5.88348	6.09649	6.34229	6.00622	6.00562	6.14587	5.85899
BC064022	10570639	cadherin 11 pseudogene	381598	2610005L07Rik		9.09406	9.55939	9.39502	7.75391	7.4267	6.63474	7.63872	7.57773	7.53698	8.98255	8.10723	7.53912	8.80011	8.95299	8.77031	7.15753	7.1038	7.39672	8.16988	8.25861	7.66665	8.33364	8.85295	7.75743
ENSMUSG00000071793	10577395:10577412	RIKEN cDNA 2610005L07 gene [Source:MGI Symbol;Acc:MGI:1914283]		2610005L07Rik	pseudogene	9.87846	10.1982	9.95161	8.47958	8.4763	8.52924	8.4616	8.7274	8.71093	8.96123	8.54795	8.22114	9.69534	9.79128	9.6659	8.74501	8.52084	8.45744	8.91767	9.20298	8.75897	8.23814	8.63756	8.28349
ENSMUSG00000093565	10442493	RIKEN cDNA 2610019E17 gene [Source:MGI Symbol;Acc:MGI:1922864]		2610019E17Rik	antisense	8.84044	8.68669	8.03276	10.9439	10.7697	10.1072	9.91097	10.3217	9.98777	9.4763	10.2421	11.1187	8.97214	8.67766	8.91692	10.3148	10.3637	10.6971	10.2665	10.2547	10.3042	10.2827	9.70477	10.2499
ENSMUSG00000066000	10518358	RIKEN cDNA 2610305D13 gene [Source:MGI Symbol;Acc:MGI:2148252]	101056584	2610305D13Rik	protein_coding	4.16661	4.43885	4.4204	4.72678	4.65675	4.86998	5.33327	5.6157	5.48039	4.32905	4.50976	4.54409	3.8127	4.58777	4.44471	5.0627	4.8562	5.14296	5.19398	5.07632	5.97978	4.65932	4.34101	4.8669
ENSMUSG00000092486	10532896	RIKEN cDNA 2610524H06 gene [Source:MGI Symbol;Acc:MGI:2447819]	330173	2610524H06Rik	protein_coding	7.06078	7.15043	7.2813	7.78312	8.28596	8.44715	8.18162	8.03455	8.2635	7.26848	6.66121	6.56071	7.42081	7.5842	7.32006	8.65956	8.14881	8.46039	7.83546	7.9454	7.84913	6.4217	6.44426	7.03459
ENSMUSG00000039990	10558297	RIKEN cDNA 2700050L05 gene [Source:MGI Symbol;Acc:MGI:1919831]	214764	2700050L05Rik	protein_coding	6.77486	6.7973	6.56021	5.88394	5.98656	5.34536	5.46068	5.72605	5.66717	5.65664	6.19334	5.79612	6.53945	6.68886	6.60071	5.69238	5.7171	5.70007	5.75838	5.88725	5.72929	5.88659	5.72912	5.97919
ENSMUSG00000053080	10461071	RIKEN cDNA 2700081O15 gene [Source:MGI Symbol;Acc:MGI:1919667]	108899	2700081O15Rik	protein_coding	6.50639	6.30035	6.10728	4.97394	4.93799	4.89845	5.23916	4.93228	5.20123	4.71884	5.07191	4.97973	5.25949	6.37943	6.13429	5.24224	5.16786	5.22867	5.40924	5.07855	5.40435	5.04895	4.9577	4.91702
ENSMUSG00000076437	10484425	RIKEN cDNA 2700094K13 gene [Source:MGI Symbol;Acc:MGI:1919907]		2700094K13Rik	protein_coding	6.13413	6.09325	6.10843	7.24588	7.2709	7.20796	7.56164	7.42709	7.69021	6.28475	6.68579	6.77197	6.53084	6.4878	6.01076	7.81651	7.12558	7.88431	7.46306	7.46757	7.49566	6.46545	6.12499	6.84568
ENSMUSG00000049881	10350848	RIKEN cDNA 2810025M15 gene [Source:MGI Symbol;Acc:MGI:1917203]		2810025M15Rik	protein_coding	6.72795	6.70356	6.58427	7.37602	7.52652	7.72204	7.69169	7.59627	7.91549	6.71425	6.82105	6.64892	6.80202	6.90988	6.9962	7.9652	7.63831	7.8978	7.5373	7.66705	7.81117	7.05046	6.9584	6.93389
ENSMUSG00000090386	10436590:10436598	RIKEN cDNA 2810055G20 gene [Source:MGI Symbol;Acc:MGI:1919929]		2810055G20Rik	processed_transcript	5.39814	5.73345	5.75689	4.64091	4.47715	4.58718	4.71809	4.75882	4.61072	4.48217	4.71243	4.81865	4.85257	5.43389	5.32378	4.48444	4.38744	4.61183	5.00612	5.68412	4.93401	4.86368	4.63661	4.49797
ENSMUSG00000028060	10493292	RIKEN cDNA 2810403A07 gene [Source:MGI Symbol;Acc:MGI:1921450]	74200	2810403A07Rik	protein_coding	8.3416	8.23596	8.05017	7.16022	7.06392	6.59095	6.82864	6.83653	6.53511	6.34854	6.98126	6.59856	7.54832	8.08619	7.95007	6.48692	6.51158	6.8734	7.0045	7.29085	7.12637	6.79664	6.21711	6.77544
ENSMUSG00000040204	10350838:10586448	RIKEN cDNA 2810417H13 gene [Source:MGI Symbol;Acc:MGI:1915276]	68026	2810417H13Rik	protein_coding	5.75321	6.31751	6.48013	6.90612	7.63247	8.25226	8.28456	8.09684	9.07677	5.94039	5.8863	5.33851	6.9261	6.31516	6.41154	8.98085	7.45201	8.92496	8.01115	8.11369	8.25003	5.13195	4.94829	5.32224
ENSMUSG00000058833	10579296	RIKEN cDNA 2810428I15 gene [Source:MGI Symbol;Acc:MGI:1913712]	66462	2810428I15Rik	protein_coding	5.32943	5.65162	5.39865	6.37619	6.61503	6.81491	6.8899	6.87982	7.03808	6.00645	6.48724	5.59472	5.42965	5.81915	5.64446	7.07644	6.67284	7.08502	6.71728	6.77332	6.80979	6.3407	5.77687	6.22827
ENSMUSG00000032712	10542885	RIKEN cDNA 2810474O19 gene [Source:MGI Symbol;Acc:MGI:1914496]	67246	2810474O19Rik	protein_coding	8.09327	8.33166	8.09671	7.36208	7.02696	6.84792	7.38831	7.01247	7.2926	8.30804	7.86618	8.22661	8.54613	8.00212	7.98919	6.79354	7.04123	6.95114	7.39983	7.81456	7.44511	7.8556	7.77891	7.80752
ENSMUSG00000051339	10532669	RIKEN cDNA 2900026A02 gene [Source:MGI Symbol;Acc:MGI:1920194]	243219	2900026A02Rik	protein_coding	6.19237	6.0676	6.08084	4.99683	4.74236	4.45159	4.77328	4.63945	4.9002	5.30039	4.8451	4.86807	7.00945	5.98077	6.02617	4.7698	4.74614	4.78168	4.48028	4.69131	4.71955	5.02092	4.9069	4.82443
ENSMUSG00000062822	10407370	RIKEN cDNA 4833420G17 gene [Source:MGI Symbol;Acc:MGI:1914642]	67392	4833420G17Rik	protein_coding	8.47856	8.01858	8.10504	7.25678	6.39938	6.361	6.6406	6.9434	6.61067	6.65894	6.84011	6.55221	7.51978	8.07637	7.72071	6.56864	6.65499	6.98458	7.08648	7.16306	6.95807	6.56306	6.57782	6.61211
ENSMUSG00000075217	10484520	RIKEN cDNA 4833423E24 gene [Source:MGI Symbol;Acc:MGI:2687041]	228151	4833423E24Rik	protein_coding	4.99851	5.67284	6.21007	5.22457	5.15417	5.51732	4.49345	4.86015	4.11496	3.57711	3.92188	4.14125	4.03901	5.83532	6.52862	5.54161	5.75773	5.21759	4.51632	4.50421	4.60772	4.11725	3.95309	4.10081
ENSMUSG00000033342	10495613	RIKEN cDNA 4833424O15 gene [Source:MGI Symbol;Acc:MGI:1923019]	75769	4833424O15Rik	protein_coding	3.63468	3.83671	3.80143	3.7614	3.78598	3.89762	5.7099	5.354	6.19399	3.78596	3.73548	3.7608	3.73271	3.80226	3.7069	4.61292	3.95125	4.33423	5.78658	5.55054	5.83533	3.87434	4.04957	3.85786
ENSMUSG00000066944	10447079	RIKEN cDNA 4921513D11 gene [Source:MGI Symbol;Acc:MGI:1918173]	101055633	4921513D11Rik	protein_coding	6.2487	5.45235	5.72414	4.24859	4.29946	4.24483	4.38978	4.2513	4.0714	3.99629	4.24529	4.36305	4.68023	5.24722	4.59953	4.07893	4.11792	4.19951	4.31893	4.32083	4.31238	4.48502	4.11093	4.23514
XR_033201	10484256	RIKEN cDNA 4930401B11 gene	73823	4930401B11Rik		4.34581	4.29117	4.21791	5.24161	5.65599	5.3374	4.60211	4.94191	4.76328	3.97166	4.43195	4.40866	4.53777	4.06923	4.21516	5.21637	4.83964	5.39519	4.78302	4.97384	4.78449	4.3393	4.24188	4.39431
ENSMUSG00000027309	10487748	RIKEN cDNA 4930402H24 gene [Source:MGI Symbol;Acc:MGI:1923029]	228602	4930402H24Rik	protein_coding	7.43078	7.94721	7.84517	6.38279	6.74213	6.87504	6.82323	7.25891	7.07692	7.1775	7.50475	8.00463	7.38957	7.60709	7.86106	6.84003	6.83695	6.69204	7.3056	7.73853	7.34642	7.48968	7.31718	7.54979
NM_001243002	10598192:10600480:10605353	RIKEN cDNA 4930408F14 gene	100504429	4930408F14Rik		3.66551	3.57188	3.55198	3.7703	3.64873	3.79273	3.73905	3.80259	3.76571	6.29133	4.1378	3.84819	3.39549	3.51188	3.4307	3.62545	3.62985	3.7148	3.71477	3.60252	3.65133	4.39844	4.58909	4.31267
NM_001039553	10572527:10577388:10579054:10579060	RIKEN cDNA 4930467E23 gene	626415	4930467E23Rik		4.17377	3.87716	4.16231	3.55069	3.37236	3.50946	3.3982	3.59627	3.40768	8.36113	4.99526	3.74728	3.63756	3.71211	3.68322	3.51751	3.39451	3.70108	3.60649	3.634	3.46801	5.42773	6.81532	4.95263
ENSMUSG00000068776	10412483:10417275	RIKEN cDNA 4930469B13 gene [Source:MGI Symbol;Acc:MGI:1925259]		4930469B13Rik	pseudogene	3.58348	3.49316	3.48606	3.79712	3.66313	3.66622	3.64736	3.62258	3.77619	7.76965	4.77219	3.77765	3.63719	3.53673	3.62288	3.61921	3.62112	3.73509	3.70491	3.62148	3.66101	5.16761	6.998	4.11796
ENSMUSG00000072595	10419162	RIKEN cDNA 4930503E14 gene [Source:MGI Symbol;Acc:MGI:1922204]	74954	4930503E14Rik	protein_coding	3.70798	3.58447	3.64417	3.8918	3.70171	3.96077	3.95337	3.86782	3.70283	5.79669	4.69215	4.26863	3.63327	3.70732	3.70845	3.76387	3.81325	3.84417	3.98678	3.89123	3.9307	4.75123	5.41564	4.3614
ENSMUSG00000044906	10459643	RIKEN cDNA 4930503L19 gene [Source:MGI Symbol;Acc:MGI:1922045]	269033	4930503L19Rik	protein_coding	6.1587	6.51628	6.36864	5.21022	5.15733	5.60569	5.5926	5.90499	5.82469	5.12316	5.38263	4.90423	6.42241	6.23093	6.09773	5.66858	5.35684	5.4439	5.70169	6.18568	5.82793	5.44724	5.30828	5.26427
ENSMUSG00000074629	10489053	RIKEN cDNA 4930518I15 gene [Source:MGI Symbol;Acc:MGI:1921954]		4930518I15Rik	protein_coding	5.15859	4.98995	5.14647	3.93097	3.76368	3.81697	3.86479	4.02039	4.01336	4.08567	4.10363	4.04565	4.18555	4.7449	4.84372	3.51345	4.18675	3.74923	4.0774	3.95946	4.06022	4.02095	4.18596	4.05326
ENSMUSG00000054885	10504203	RIKEN cDNA 4930578G10 gene [Source:MGI Symbol;Acc:MGI:1923202]		4930578G10Rik	protein_coding	6.0574	4.90554	5.25482	4.07272	3.88749	3.72355	4.42421	3.78495	3.81026	5.53504	5.12326	4.13503	4.66993	4.9797	4.44522	3.4542	3.74041	3.67263	3.95013	3.73319	4.1315	4.33292	5.16934	4.1448
ENSMUSG00000066571	10562368	RIKEN cDNA 4931406P16 gene [Source:MGI Symbol;Acc:MGI:1924311]	233103	4931406P16Rik	protein_coding	9.57691	9.50531	9.46766	8.83789	8.41804	8.24682	8.24052	8.49976	8.59924	8.20757	8.42638	8.22284	9.77426	9.3942	9.58758	8.20829	8.32443	8.07268	8.88101	8.70683	8.59318	8.34583	8.33171	8.14648
NM_001037718	10445935	RIKEN cDNA 4932415M13 gene	211496	4932415M13Rik		3.71042	3.7887	3.61709	4.34284	4.10223	4.08797	4.06023	4.13749	4.11364	5.42473	4.30536	4.45274	3.80078	3.78288	3.7971	4.04312	4.12502	4.33383	4.12392	4.04494	4.10119	4.56623	4.37634	4.33037
ENSMUSG00000037270	10491564:10491597:10491605:10491607:10491609:10491617:10491621:10491623:10491625:104916	RIKEN cDNA 4932438A13 gene [Source:MGI Symbol;Acc:MGI:2444631]	229227	4932438A13Rik	protein_coding	7.78421	8.26711	8.34023	6.34434	6.27987	5.78545	6.28733	6.77019	6.37256	6.54375	6.99297	6.83826	7.86877	7.61552	7.75402	6.08398	6.1979	6.29274	6.96473	7.30932	6.86258	6.49398	6.43421	6.35845
AK132182	10585940	RIKEN cDNA 4933407I18 gene	71121	4933407I18Rik		6.6607	6.9737	6.88656	5.19673	5.13893	4.53023	4.54881	4.64068	4.37881	5.48462	4.49568	4.43215	5.56549	6.11273	6.58408	4.59898	4.8453	4.9778	4.75218	4.3752	4.57471	4.83203	4.98828	5.10132
NR_033123	10504137:10504139:10504148:10504169:10504178:10504201:10512327:10512350:10512352	RIKEN cDNA 4933409K07 gene	108816	4933409K07Rik		4.45395	4.30742	4.60721	4.11763	4.03204	4.09921	4.03289	4.06856	3.97538	6.64725	4.94611	4.40089	4.10117	4.24661	4.28948	4.00966	3.97434	3.95532	3.93385	3.94638	4.02848	5.18276	5.92453	4.67504
ENSMUSG00000021133	10396919	RIKEN cDNA 4933426M11 gene [Source:MGI Symbol;Acc:MGI:2444661]	217684	4933426M11Rik	protein_coding	8.51071	8.81637	8.55304	8.15525	7.68543	7.69643	7.36715	7.66868	7.52405	7.98653	8.21089	8.1952	8.75628	8.51893	8.5536	7.39102	7.98123	7.12361	7.24196	7.48611	7.46035	7.77115	7.58686	7.41797
ENSMUSG00000031736	10580582	RIKEN cDNA 4933436C20 gene [Source:MGI Symbol;Acc:MGI:1918546]		4933436C20Rik	lincRNA	6.6963	6.6778	6.38054	5.70293	5.87924	6.00584	5.97787	5.78655	5.72684	4.88281	4.80247	5.34428	5.97882	6.73931	6.14604	6.49429	6.07913	5.73773	5.87578	5.88709	5.93179	5.1577	5.24523	5.47377
NR_015585	10376507	RIKEN cDNA 4933439C10 gene	74476	4933439C10Rik		5.89778	5.98674	5.91577	4.51332	4.63447	4.9227	4.49777	4.72201	4.70112	4.69693	4.64877	4.91061	5.681	5.81002	5.85108	4.64628	4.53132	4.55485	4.62309	4.80162	4.89801	4.6699	4.81537	4.92986
NM_207657	10528804:10528815	RIKEN cDNA 5031410I06 gene	381622	5031410I06Rik		3.868	3.81123	3.77982	3.95044	4.02042	4.18819	4.16264	4.07436	4.03258	7.35752	5.15698	4.15567	3.84093	3.7068	3.7443	3.94943	4.01946	4.14989	4.18751	4.03262	4.18706	5.7377	6.64903	4.77867
ENSMUSG00000073147	10528482	RIKEN cDNA 5031425E22 gene [Source:MGI Symbol;Acc:MGI:1923227]		5031425E22Rik	protein_coding	6.1822	6.30847	5.6966	4.833	5.13876	4.71457	4.60802	4.43593	4.47195	4.64215	4.65908	4.72264	5.21549	5.94592	5.79697	4.4859	5.09602	4.72217	4.72168	4.64524	4.62173	4.82076	4.66676	4.76325
NR_033355	10504419	RIKEN cDNA 5430416O09 gene	71406	5430416O09Rik		5.86636	5.72378	5.5215	5.42878	5.2468	5.32355	4.35213	4.74307	4.50543	4.94767	4.60095	4.23966	4.82602	5.51374	5.35413	4.83068	5.61484	4.3688	4.41682	4.43563	4.30152	4.60284	4.6588	4.41551
ENSMUSG00000052688	10349661	RIKEN cDNA 5430435G22 gene [Source:MGI Symbol;Acc:MGI:2442295]	226421	5430435G22Rik	protein_coding	4.83304	4.8247	4.82636	5.12876	5.40096	5.21792	5.48168	5.1268	5.31025	5.75186	6.06023	5.58232	4.93642	4.6216	4.99894	5.3644	5.14228	4.96015	5.24484	5.01675	5.12062	5.99456	5.79595	6.34445
AK133873	10489051	RIKEN cDNA 5730471H19 gene	632764	5730471H19Rik		5.60755	5.90515	5.78877	5.47338	5.83773	6.07892	5.54596	5.81865	6.07853	5.70562	5.20416	4.94728	6.1652	6.22686	6.22491	6.22833	5.76735	6.01735	5.52264	5.84406	6.02921	5.09927	5.43439	4.43808
NR_028359	10493335	gon-4-like pseudogene	100302730	5830417I10Rik		5.83428	6.33868	6.22706	4.63858	4.83624	3.89357	4.58796	4.36396	4.71467	5.18754	4.85946	4.5801	5.27334	6.08563	6.15286	4.51601	4.1696	4.60327	4.93492	4.52828	4.79718	4.98517	4.32437	4.82083
ENSMUSG00000046111	10591035	RIKEN cDNA 5830418K08 gene [Source:MGI Symbol;Acc:MGI:2442521]	319675	5830418K08Rik	protein_coding	6.07357	6.09136	5.99531	4.99432	4.62428	4.63473	4.50206	4.90166	5.01726	4.62092	4.74841	4.81538	5.66099	5.89351	5.61551	4.77779	4.68304	4.5464	4.75229	5.14174	4.80741	4.76128	4.70117	4.80168
ENSMUSG00000075408	10427049	RIKEN cDNA 6030408B16 gene [Source:MGI Symbol;Acc:MGI:1924967]		6030408B16Rik	protein_coding	7.51993	8.36892	8.04735	8.62743	8.9233	9.2267	8.94339	8.65798	8.83513	6.845	6.84617	6.97632	7.67537	8.28295	8.42567	9.15486	9.1742	8.87793	8.81177	8.66327	8.64027	7.11498	7.31919	6.9024
ENSMUSG00000018451	10388042	RIKEN cDNA 6330403K07 gene [Source:MGI Symbol;Acc:MGI:1918001]		6330403K07Rik	lincRNA	4.85327	5.23114	5.49963	5.62653	6.24823	6.58888	6.61463	7.44613	6.94244	5.10843	4.69917	4.40738	5.29182	5.79335	5.59694	6.91214	6.38352	6.97016	7.95092	7.84817	7.86348	4.99769	4.35431	4.30037
NR_028126	10503107	RIKEN cDNA 6330407A03 gene	70720	6330407A03Rik		5.80099	6.39554	6.37136	4.34028	4.21948	4.21399	4.38322	4.42164	4.2376	4.3932	4.31205	4.47177	5.60002	5.63415	5.05675	4.2802	4.26715	4.1526	4.42074	4.58916	4.07879	4.06554	4.18532	4.18569
ENSMUSG00000031824	10575993	RIKEN cDNA 6430548M08 gene [Source:MGI Symbol;Acc:MGI:2443793]	234797	6430548M08Rik	protein_coding	7.1586	6.74819	6.82182	5.96945	5.72705	5.62177	5.54906	5.8125	5.87987	6.18281	6.12955	5.90901	7.05076	6.92299	6.93407	5.80382	5.85769	5.58868	5.84247	5.80717	5.60308	5.99275	6.31833	6.09814
NR_015505	10604505	RIKEN cDNA 6720401G13 gene	103012	6720401G13Rik		8.29639	8.43051	8.47834	4.94882	4.96216	4.63689	4.86822	5.23655	5.09861	5.54751	5.73308	5.76234	7.73271	8.12989	7.94095	4.74699	4.64905	5.44873	5.42631	5.79313	5.11767	5.12014	5.41657	5.39551
ENSMUSG00000072066	10409990	RIKEN cDNA 6720489N17 gene [Source:MGI Symbol;Acc:MGI:2443901]	211378	6720489N17Rik	protein_coding	4.69373	4.79475	5.11448	5.40786	5.60852	5.9236	6.11235	6.36722	6.22617	5.31628	4.91087	4.56766	4.35459	4.97915	5.02508	6.67144	5.66278	6.81332	5.65562	6.25039	6.62249	4.78831	4.56818	4.57563
ENSMUSG00000048489	10541071	RIKEN cDNA 8430408G22 gene [Source:MGI Symbol;Acc:MGI:1918730]	213393	8430408G22Rik	protein_coding	6.91917	7.17881	7.12155	7.76746	7.5678	7.52456	7.20072	7.30281	6.43294	6.32798	6.23017	7.64989	7.72488	7.4677	7.84778	7.44265	7.98884	6.72279	6.088	5.62106	6.209	7.01438	6.41529	6.93044
ENSMUSG00000027446	10488409	RIKEN cDNA 9230104L09 gene [Source:MGI Symbol;Acc:MGI:1924955]	77705	9230104L09Rik	protein_coding	3.67065	3.8206	4.02755	4.59259	4.38946	4.50258	5.11066	5.27215	4.74659	6.97153	7.0888	6.12104	3.66397	4.04751	4.12778	4.53487	3.9986	4.59909	5.41619	4.70769	5.57261	7.19189	7.08968	6.83735
ENSMUSG00000053070	10590821	RIKEN cDNA 9230110C19 gene [Source:MGI Symbol;Acc:MGI:3045346]	234912	9230110C19Rik	protein_coding	5.31571	5.48712	5.76489	6.71482	6.93428	6.48201	6.62137	6.23922	6.5221	5.77203	6.04792	5.99134	6.24287	5.98612	6.12621	6.60763	6.65013	6.43121	6.30788	6.51408	6.07406	6.09128	5.89992	6.16857
ENSMUSG00000070461	10479510	RIKEN cDNA 9230112E08 gene [Source:MGI Symbol;Acc:MGI:2444774]		9230112E08Rik	protein_coding	5.14942	5.0622	4.9485	3.99325	3.96294	3.95981	3.94939	3.96204	4.00432	4.62051	4.27015	4.10317	4.84784	4.6859	4.86367	3.969	3.93782	3.99503	3.89042	4.11129	4.02167	4.12661	4.44543	4.0749
ENSMUSG00000056004	10519612	RIKEN cDNA 9330182L06 gene [Source:MGI Symbol;Acc:MGI:2443264]	231014	9330182L06Rik	protein_coding	6.83603	6.03936	5.7615	5.65921	5.03258	4.88186	4.63974	4.51625	4.5367	4.57869	4.91375	4.71034	6.54333	6.15315	5.94487	4.61016	4.923	4.43797	4.68705	4.7777	4.88093	4.76852	4.69637	4.68842
ENSMUSG00000033960	10453629	RIKEN cDNA 9430020K01 gene [Source:MGI Symbol;Acc:MGI:2685174]	240185	9430020K01Rik	protein_coding	9.02618	9.1941	9.40351	8.51391	8.1666	8.23677	8.29825	8.52985	8.45261	9.67544	9.42133	9.28947	9.22265	9.01183	9.53636	8.41594	8.27386	7.99743	8.60558	8.54885	8.66141	9.82732	10.2776	9.55308
NR_033299	10586718	RIKEN cDNA 9530091C08 gene	320440	9530091C08Rik		5.33388	5.81743	5.76535	3.95285	4.19149	4.32855	4.26596	4.3017	4.27419	4.35601	4.30984	4.46518	4.63724	4.84655	4.51786	4.15314	4.13026	4.33439	4.38544	4.65535	4.22579	4.52332	4.63785	4.52377
BC147413	10585318	RIKEN cDNA 9830163H01 gene	414109	9830163H01Rik		6.62897	6.33818	6.32079	5.06608	4.8178	4.8214	5.32791	5.16681	4.73477	4.98748	5.07259	5.08425	6.0648	6.07472	5.70515	4.64073	4.70465	5.16091	5.12175	5.19693	5.19324	5.58047	5.03	4.96506
ENSMUSG00000044551	10421250	RIKEN cDNA 9930012K11 gene [Source:MGI Symbol;Acc:MGI:2145726]	268759	9930012K11Rik	protein_coding	7.32879	6.55417	6.41433	6.50179	6.05867	6.42026	6.01029	5.75214	5.54856	5.56945	5.42786	5.5814	6.2383	6.87114	6.54017	6.01455	6.23682	5.94545	5.98391	5.75852	5.94169	5.7379	5.63979	5.5257
ENSMUSG00000052353	10565255	RIKEN cDNA 9930013L23 gene [Source:MGI Symbol;Acc:MGI:2443629]	80982	9930013L23Rik	protein_coding	5.00316	4.70477	4.25201	3.94652	3.94937	4.07644	4.39694	4.9412	4.66841	4.24437	4.00353	4.3567	4.18931	4.53885	4.61829	3.9314	4.00393	4.75888	6.06887	5.70264	5.70279	3.88626	3.9544	3.89946
ENSMUSG00000046138	10466963:10466970	RIKEN cDNA 9930021J03 gene [Source:MGI Symbol;Acc:MGI:2444398]	240613	9930021J03Rik	protein_coding	6.36374	6.58647	6.45914	5.41568	5.35864	5.46381	5.18949	5.36675	5.39999	5.35873	5.38138	5.66967	6.17948	6.44578	6.47917	5.43733	5.50568	5.34589	5.56831	5.47767	5.38256	5.58355	5.27765	5.26441
ENSMUSG00000069893	10385513	RIKEN cDNA 9930111J21 gene 1 [Source:MGI Symbol;Acc:MGI:3041173]	667214	9930111J21Rik1	protein_coding	5.13676	5.8139	5.53815	5.4524	5.35572	5.11979	5.78357	6.26139	5.49958	7.11267	7.18511	7.03145	5.49279	5.44416	5.4738	5.36973	5.7661	5.37964	5.98752	6.20433	5.77373	6.65003	6.81974	6.78523
NM_175628	10541354	alpha-2-macroglobulin	232345	A2m		5.56416	4.59914	4.59442	4.19411	4.31312	4.16991	5.17133	5.59732	5.16153	4.45663	4.17252	4.57229	6.70184	4.93282	4.55939	4.539	4.49731	5.00047	6.49347	6.5812	6.67183	4.15905	4.27498	4.10245
ENSMUSG00000040473	10527982	RIKEN cDNA A330021E22 gene [Source:MGI Symbol;Acc:MGI:2443778]	207686	A330021E22Rik	protein_coding	6.93795	7.01934	6.90377	5.7431	6.2296	6.08615	6.00218	5.76909	5.74403	5.57734	6.13528	6.16508	6.71459	6.68671	6.60421	5.70653	5.90331	5.76472	5.25682	5.61598	5.60213	6.01545	5.29294	6.02443
ENSMUSG00000047613	10510809	RIKEN cDNA A430005L14 gene [Source:MGI Symbol;Acc:MGI:2140680]	97159	A430005L14Rik	protein_coding	5.07364	5.27109	5.33196	5.92678	6.07924	6.07251	6.15065	6.24539	5.83576	6.36467	5.97676	5.34445	5.21902	5.30623	5.12468	6.26674	6.08245	6.38177	6.22895	5.98536	6.40416	5.97244	6.17168	5.54795
NM_177913	10530722:10530726:10531507:10531512:10531518:10531523:10535989:10535994:10536085:105361	RIKEN cDNA A430089I19 gene	331195	A430089I19Rik		3.6551	3.60458	3.77497	3.99092	3.7723	3.86862	4.01195	3.95215	3.77384	7.59983	4.9612	4.32763	3.68617	3.64489	3.69466	3.85949	3.88214	3.8786	3.93283	3.87114	3.94866	5.65639	6.49466	4.52425
ENSMUSG00000072847	10386821	RIKEN cDNA A530017D24 gene [Source:MGI Symbol;Acc:MGI:2144320]		A530017D24Rik	lincRNA	5.90823	6.04348	6.04229	5.14864	4.88098	5.10048	4.90711	4.92723	4.82831	5.50291	5.03334	5.11584	5.84486	5.93408	6.26085	4.91051	5.05583	4.94345	5.00697	4.88723	4.91819	5.14772	5.50214	4.94314
ENSMUSG00000089844	10356271	RIKEN cDNA A530032D15Rik gene [Source:MGI Symbol;Acc:MGI:3037746]	381287	A530032D15Rik	protein_coding	5.33702	5.14269	5.44007	5.54874	5.63504	6.19873	6.0256	5.62775	5.75318	6.96313	6.17187	5.85374	5.48303	5.3695	5.48454	5.78081	5.24964	5.48985	6.47321	5.53576	5.21392	7.05491	7.03984	5.70753
ENSMUSG00000072109	10347919:10347921:10356291:10582860:10582877	RIKEN cDNA A530040E14 gene [Source:MGI Symbol;Acc:MGI:3612703]		A530040E14Rik	antisense	4.23324	4.04235	3.97211	4.39734	4.39943	4.43956	4.63712	4.48132	4.24792	7.14877	5.85888	4.58084	4.12595	4.03539	4.22401	4.56277	4.42592	4.63681	4.63593	4.53792	4.6326	5.85476	6.1999	5.4811
ENSMUSG00000078493	10350758	RIKEN cDNA A930039A15 gene [Source:MGI Symbol;Acc:MGI:3641728]		A930039A15Rik	protein_coding	6.24441	5.51138	5.57884	5.41593	4.52616	4.70192	5.00223	5.23686	4.69099	5.06936	5.24104	5.62365	6.08391	5.45829	5.46162	4.52797	4.7288	4.64393	5.13663	4.97027	4.87601	5.47696	4.8642	5.79165
ENSMUSG00000033213	10475517	expressed sequence AA467197 [Source:MGI Symbol;Acc:MGI:3034182]	433470	AA467197	protein_coding	3.8114	4.29659	4.40802	6.47564	5.17938	5.12919	6.68674	5.63263	5.09313	7.16178	7.10737	6.42751	4.5558	4.24336	4.08656	4.31826	7.23705	4.39593	4.78458	5.31216	4.60847	4.37455	4.47806	4.50782
ENSMUSG00000042510	10349562	expressed sequence AA986860 [Source:MGI Symbol;Acc:MGI:2138143]	212439	AA986860	protein_coding	8.51226	8.22689	7.81838	8.12085	7.30697	7.46107	6.69569	6.33816	6.58807	6.97156	6.95174	7.64612	8.39222	8.18192	8.09336	6.65085	7.41461	6.38659	6.70443	6.71569	6.28413	7.58297	6.87208	7.08645
NM_001040106	10539766	AP2 associated kinase 1	269774	Aak1		6.44467	7.14479	6.89207	5.13182	5.72616	5.16345	4.89689	5.25259	5.76871	5.98407	5.61131	5.59721	6.50391	6.70116	6.92574	5.65751	5.40062	5.51481	5.37026	5.85973	5.30281	5.82626	5.76797	5.66108
NM_177762	10539741	AP2 associated kinase 1	269774	Aak1		6.55646	7.18263	7.14235	5.95164	5.73195	5.74514	5.5107	5.81472	6.04278	5.94988	5.93032	6.24963	6.47641	6.84155	6.8424	5.71141	5.91295	5.72474	6.03919	6.57136	5.92598	5.80331	6.14669	6.13064
ENSMUSG00000035642	10565612	adipogenesis associated Mth938 domain containing [Source:MGI Symbol;Acc:MGI:1913523]	66273	Aamdc	protein_coding	6.58771	6.18281	6.21659	6.79948	7.28723	7.11481	7.83696	7.85622	7.55649	6.995	7.28124	7.01143	6.00557	6.57688	6.67431	7.57078	7.21717	7.28237	7.71988	7.77452	7.65942	6.88941	7.3059	7.74279
ENSMUSG00000068522	10424082	alanine and arginine rich domain containing protein [Source:MGI Symbol;Acc:MGI:2181621]	239435	Aard	protein_coding	4.87211	4.54637	4.56453	5.17792	5.22439	5.94803	6.82372	7.32021	7.76231	5.50942	5.6484	4.60038	5.12091	5.28181	5.00258	7.03747	5.63282	7.27678	7.72872	7.48973	7.4021	5.62283	5.92301	5.89099
ENSMUSG00000029695	10543333	aminoadipate-semialdehyde synthase [Source:MGI Symbol;Acc:MGI:1353573]	30956	Aass	protein_coding	4.07583	3.74295	3.71028	3.94772	3.90142	4.11948	4.0486	4.17523	4.0318	4.55863	4.89604	5.23387	4.58689	4.05716	3.83613	3.8284	4.01359	3.89495	4.27148	4.18342	4.2024	4.42285	4.20945	4.75175
ENSMUSG00000044471	10543785	cDNA sequence AB041803 [Source:MGI Symbol;Acc:MGI:2673128]		AB041803	protein_coding	4.9472	4.91606	5.44728	4.20523	4.46269	4.2159	4.48871	4.37138	4.19144	5.50527	5.60402	6.16653	4.68969	4.58583	4.53313	3.71386	4.14022	4.45011	4.45955	4.19395	4.35069	6.04518	5.59234	6.16001
NM_013454	10512949	ATP-binding cassette, sub-family A (ABC1), member 1	11303	Abca1		8.15261	7.00555	7.21315	7.05059	6.12987	5.67115	7.00581	6.85283	6.82253	7.1365	7.31727	8.0991	8.84526	7.01999	6.79261	5.88093	5.98255	5.93332	7.17124	7.12306	7.03364	6.92312	7.11631	7.00618
ENSMUSG00000024130	10442396:10448557	ATP-binding cassette, sub-family A (ABC1), member 3 [Source:MGI Symbol;Acc:MGI:1351617]	27410	Abca3	protein_coding	8.49428	8.86305	8.56824	7.5835	7.3848	7.28834	7.10203	6.9376	7.12798	7.71818	7.91418	7.59737	8.62569	8.68423	8.63769	7.03232	7.61043	6.71671	7.18884	7.10704	7.09149	7.60665	7.10917	7.20892
ENSMUSG00000018800	10392642	ATP-binding cassette, sub-family A (ABC1), member 5 [Source:MGI Symbol;Acc:MGI:2386607]	217265	Abca5	protein_coding	7.4964	7.46401	7.4103	7.0848	6.32316	5.93028	6.502	6.40641	6.15791	7.50455	7.61976	8.08506	7.10543	7.24324	7.32927	6.16015	6.16296	6.1777	7.00424	7.09928	6.93753	7.50253	7.41931	7.57591
ENSMUSG00000035722	10364601	ATP-binding cassette, sub-family A (ABC1), member 7 [Source:MGI Symbol;Acc:MGI:1351646]	27403	Abca7	protein_coding	5.6456	6.22674	6.05957	5.07351	4.88977	4.77879	4.70752	4.65807	4.66932	5.0832	5.13467	4.98421	5.7199	6.00816	5.96884	4.63347	4.86032	4.42115	4.95711	4.898	4.82701	5.22592	5.12154	4.8933
ENSMUSG00000041828	10392522	ATP-binding cassette, sub-family A (ABC1), member 8a [Source:MGI Symbol;Acc:MGI:2386846	217258	Abca8a	protein_coding	6.9964	7.59176	8.09602	6.96872	6.49171	5.97341	6.14026	6.41953	6.07254	8.08057	8.26702	8.38345	6.82094	7.14764	7.62948	5.99446	6.17258	6.0045	6.25221	6.22145	6.50246	8.18946	8.5417	8.14643
NM_011076	10519527	ATP-binding cassette, sub-family B (MDR/TAP), member 1A	18671	Abcb1a		6.97522	6.84522	6.67495	5.85618	5.7118	4.97011	6.20612	6.33397	6.49663	7.49914	7.48772	7.25147	6.42833	6.71534	6.93883	5.37725	5.28558	5.1635	6.84089	6.7093	6.28255	7.09526	6.91953	6.6162
ENSMUSG00000022822	10438478	ATP-binding cassette, sub-family C (CFTR/MRP), member 5 [Source:MGI Symbol;Acc:MGI:1351	27416	Abcc5	protein_coding	7.52147	7.66237	7.68997	6.75173	6.55866	6.50567	6.57822	6.68927	6.25546	6.33306	6.93205	7.04414	7.23635	7.64428	7.59005	6.37309	6.61309	6.25904	6.60502	6.65896	6.5369	6.22535	6.14226	6.17064
ENSMUSG00000030249	10549108	ATP-binding cassette, sub-family C (CFTR/MRP), member 9 [Source:MGI Symbol;Acc:MGI:1352	20928	Abcc9	protein_coding	5.60235	6.01638	6.09128	4.99651	4.98989	4.61448	4.86602	5.06794	4.88997	5.51979	5.39092	5.65362	6.48499	5.84095	6.22303	4.9017	5.16526	4.9426	5.20855	5.22831	4.98621	5.36828	5.71149	5.44921
ENSMUSG00000031378	10600235	ATP-binding cassette, sub-family D (ALD), member 1 [Source:MGI Symbol;Acc:MGI:1349215]	11666	Abcd1	protein_coding	7.99242	8.00899	7.87528	6.78305	6.77369	6.32281	6.7713	6.46739	6.52	6.50686	7.09045	6.85667	6.72607	7.88457	7.90954	6.43943	6.67147	6.29248	6.44117	6.46404	6.41427	6.29751	6.58955	6.89892
ENSMUSG00000024030	10443730	ATP-binding cassette, sub-family G (WHITE), member 1 [Source:MGI Symbol;Acc:MGI:107704]	11307	Abcg1	protein_coding	7.29052	7.39489	7.50376	8.09375	7.67948	7.76651	8.22746	7.82679	7.75107	8.55757	9.25552	9.25525	7.8189	7.54745	7.63608	7.62393	7.64613	7.68889	7.54255	7.26457	7.66889	8.38018	8.15465	8.31733
ENSMUSG00000029802	10538640	ATP-binding cassette, sub-family G (WHITE), member 2 [Source:MGI Symbol;Acc:MGI:1347061	26357	Abcg2	protein_coding	8.32316	7.70472	7.96321	8.3647	7.86913	7.73001	7.75609	7.69241	7.86992	7.34864	7.55097	7.1532	8.43109	7.99806	8.0772	7.96827	7.84603	7.83865	8.02716	7.93425	7.74216	6.98891	7.17614	7.15787
ENSMUSG00000038459	10565288	abhydrolase domain containing 17C [Source:MGI Symbol;Acc:MGI:1917428]	70178	Abhd17c	protein_coding	9.24924	8.73879	8.65387	8.46345	8.29593	8.18744	8.05598	7.93844	8.17064	7.84503	7.95307	8.03428	8.94814	8.9426	8.90431	8.18526	8.49932	7.86753	7.8858	7.87301	7.90572	7.48642	8.02453	7.92423
ENSMUSG00000039202	10554269	abhydrolase domain containing 2 [Source:MGI Symbol;Acc:MGI:1914344]	54608	Abhd2	protein_coding	8.94475	8.8207	8.68231	8.11885	7.87911	7.67096	8.0394	8.01676	8.22235	9.11003	9.13951	9.09227	9.24232	8.93696	8.90205	7.788	7.94174	7.42253	8.21713	8.266	8.26993	9.12128	9.2597	8.75729
ENSMUSG00000002475	10457475	abhydrolase domain containing 3 [Source:MGI Symbol;Acc:MGI:2147183]	106861	Abhd3	protein_coding	5.06002	4.88275	4.87913	5.15672	5.39748	5.41617	5.76701	5.76287	5.85427	5.743	6.28152	6.63651	5.12816	5.00986	4.9128	5.6149	5.25648	5.62259	5.62411	5.25856	6.1154	6.34562	6.18237	5.80638
ENSMUSG00000035258	10436304	ABI gene family, member 3 (NESH) binding protein [Source:MGI Symbol;Acc:MGI:2444583]	320712	Abi3bp	protein_coding	6.3225	6.82808	6.80702	4.83484	4.95576	4.48745	5.80186	5.99302	5.85331	7.23221	7.01254	7.3172	6.76977	6.26951	6.51852	5.52797	4.37602	5.73934	6.63128	6.73059	6.69616	6.85377	7.14863	7.12181
ENSMUSG00000026842	10471201	c-abl oncogene 1, non-receptor tyrosine kinase [Source:MGI Symbol;Acc:MGI:87859]	11350	Abl1	protein_coding	7.7359	7.89102	7.98878	6.90547	6.90355	6.73838	6.91077	6.74057	7.01226	6.29515	6.64817	6.73859	7.93067	7.97657	7.95367	6.76942	6.79663	6.6637	7.08423	7.12555	7.24483	6.5154	6.43632	6.76095
ENSMUSG00000026596	10350823	v-abl Abelson murine leukemia viral oncogene 2 (arg, Abelson-related gene) [Source:MGI	11352	Abl2	protein_coding	6.709	6.79146	6.74486	5.7891	5.60027	5.61551	5.76095	5.69518	5.67718	6.0807	5.89839	5.93542	7.29321	6.66141	6.8078	5.42337	5.42568	5.52399	5.75618	5.73353	5.57377	6.17929	6.0788	5.80502
ENSMUSG00000025085	10468691	actin-binding LIM protein 1 [Source:MGI Symbol;Acc:MGI:1194500]	226251	Ablim1	protein_coding	8.67231	8.56269	8.31312	7.46746	7.47957	7.32494	7.99562	8.046	8.12612	7.95818	7.88826	7.9516	8.98162	8.61164	8.54179	7.8803	7.7357	7.89399	8.29243	8.39364	8.08495	7.79063	7.92958	7.9293
ENSMUSG00000029811	10538163	amiloride binding protein 1 (amine oxidase, copper-containing) [Source:MGI Symbol;Acc:M	76507	Abp1	protein_coding	5.40971	5.29212	5.56322	6.94359	7.53671	7.17533	7.01836	6.38527	6.35923	5.97785	6.42883	5.9612	4.94207	5.0898	5.40413	5.75237	5.8073	5.7023	5.36116	5.35692	5.40238	6.3656	5.77045	5.77317
NM_001009952	10562291	androgen binding protein delta	494519	Abpd		3.94419	3.72299	3.8581	4.26173	3.90243	4.22135	4.21225	4.05354	3.97661	6.62179	4.55343	4.14253	3.80985	3.81065	3.81127	4.15252	3.85246	4.10873	4.10894	3.94744	3.97881	5.09361	6.0093	4.65956
ENSMUSG00000030083	10546137	ankyrin repeat and BTB (POZ) domain containing 1 [Source:MGI Symbol;Acc:MGI:1933148]	80283	Abtb1	protein_coding	7.78089	7.07129	7.12173	7.34594	6.83896	6.54274	6.84386	6.74978	6.51672	6.08492	6.30454	6.3254	7.43152	7.5327	7.46961	6.55554	6.82162	6.61702	6.75447	6.7884	6.96007	6.58251	5.64709	5.80679
ENSMUSG00000020532	10379820	acetyl-Coenzyme A carboxylase alpha [Source:MGI Symbol;Acc:MGI:108451]	100503180	Acaca	protein_coding	7.28829	7.52771	7.20384	6.66652	6.3854	5.78467	6.0441	6.46191	6.03866	6.24544	6.96851	7.48027	7.40716	7.20229	7.16324	6.27094	6.31494	5.8692	6.49756	6.78228	6.43643	6.35609	6.1547	6.96411
ENSMUSG00000049076	10438980	ArfGAP with coiled-coil, ankyrin repeat and PH domains 2 [Source:MGI Symbol;Acc:MGI:192	78618	Acap2	protein_coding	9.34095	9.44455	9.47871	8.52389	8.12194	8.03918	8.00699	8.31727	8.38682	8.55128	8.50791	8.50089	9.67905	9.22343	9.37846	8.3065	8.16154	8.04526	8.57824	8.65639	8.51514	8.1905	8.62014	8.35764
ENSMUSG00000020681	10381962	angiotensin I converting enzyme (peptidyl-dipeptidase A) 1 [Source:MGI Symbol;Acc:MGI:8	11421	Ace	protein_coding	8.93003	9.07533	9.18626	8.37818	7.94052	7.62541	8.34277	8.70129	8.65456	9.46752	9.3906	9.17812	9.57233	8.96713	9.32807	7.85851	8.09003	7.85738	8.88214	8.84335	8.74509	9.34763	9.25887	8.81049
ENSMUSG00000015405	10603066	angiotensin I converting enzyme (peptidyl-dipeptidase A) 2 [Source:MGI Symbol;Acc:MGI:1	70008	Ace2	protein_coding	6.15	6.96555	6.84735	7.42176	7.94927	7.25975	6.63767	6.36597	6.43866	5.93446	6.12321	5.75653	7.2025	6.7822	6.95261	6.65613	7.4259	6.44443	5.73802	5.70599	5.85303	7.09145	6.06445	6.68032
ENSMUSG00000022185	10419825	apoptotic chromatin condensation inducer 1 [Source:MGI Symbol;Acc:MGI:1891824]	56215	Acin1	protein_coding	7.85225	7.90941	7.73932	6.65397	6.78899	6.39403	6.6788	6.76401	6.93453	6.754	6.95937	6.98118	7.74155	7.6732	7.80016	6.68262	6.67211	6.84813	6.93782	6.95517	6.63982	6.7963	6.76673	6.81522
ENSMUSG00000072949	10397148	acyl-CoA thioesterase 1 [Source:MGI Symbol;Acc:MGI:1349396]	26897	Acot1	protein_coding	7.08643	7.53686	7.50898	7.67621	7.43304	7.35652	6.42069	6.44737	6.23528	5.1359	6.07553	5.13393	6.9138	7.67008	7.96812	7.14863	7.21984	6.3871	6.16027	5.92609	6.01877	5.57143	4.94154	4.60854
ENSMUSG00000006717	10408331	acyl-CoA thioesterase 13 [Source:MGI Symbol;Acc:MGI:1914084]	66834	Acot13	protein_coding	7.38201	7.1735	7.27292	8.39374	8.38492	8.4118	8.53105	8.44625	8.01428	7.76711	8.27947	8.30515	7.32237	7.61107	7.43909	8.53573	8.42018	8.38506	8.29352	8.08591	8.37148	7.94867	7.62387	7.90283
ENSMUSG00000021226	10397145	acyl-CoA thioesterase 2 [Source:MGI Symbol;Acc:MGI:2159605]	171210	Acot2	protein_coding	8.30629	8.93083	8.77705	8.12603	7.94275	8.3363	7.6175	7.54414	7.74037	7.03832	7.72092	7.47659	8.17908	8.71389	9.30977	8.04258	8.09217	7.90304	7.55327	7.0548	6.88579	7.3417	6.72659	7.0098
ENSMUSG00000028937	10510687	acyl-CoA thioesterase 7 [Source:MGI Symbol;Acc:MGI:1917275]	70025	Acot7	protein_coding	8.0518	8.2358	8.01034	8.55462	8.78115	8.94606	9.1341	9.12826	9.22434	9.11668	9.37234	9.10896	8.1983	8.3113	8.29424	9.1027	8.87345	8.83826	9.0107	8.96158	9.08914	9.45886	8.85442	9.09959
ENSMUSG00000027380	10475845	acyl-Coenzyme A oxidase-like [Source:MGI Symbol;Acc:MGI:1921371]	74121	Acoxl	protein_coding	6.35276	6.80315	6.49933	6.68338	6.30309	6.5981	7.47868	8.02689	7.47004	8.66539	8.91608	8.74699	8.17328	6.82984	6.91186	7.1106	6.56144	6.90499	8.18537	8.08288	8.18444	8.96354	8.06828	8.23679
ENSMUSG00000001348	10591739	acid phosphatase 5, tartrate resistant [Source:MGI Symbol;Acc:MGI:87883]	11433	Acp5	protein_coding	5.52828	6.03202	5.91625	7.43942	7.25905	7.15852	7.80298	7.31217	7.4029	8.2356	8.93984	8.43116	5.80703	5.85571	5.9078	7.00499	7.58055	7.25307	6.80014	6.86859	6.6233	7.56814	7.33776	7.48802
ENSMUSG00000032883	10347748	acyl-CoA synthetase long-chain family member 3 [Source:MGI Symbol;Acc:MGI:1921455]	74205	Acsl3	protein_coding	7.33613	6.8448	6.89165	6.53668	6.57913	6.47818	6.10658	5.89823	6.30799	6.19441	6.04439	6.05825	7.87777	6.87669	6.90197	6.3134	6.28021	6.21353	5.95861	6.13884	6.15007	6.22098	5.9908	6.12217
ENSMUSG00000035948	10372208	acyl-CoA synthetase short-chain family member 3 [Source:MGI Symbol;Acc:MGI:2685720]	380660	Acss3	protein_coding	8.25969	7.29407	7.84047	7.65919	6.89759	6.42339	6.19335	6.28524	6.18644	5.94897	6.03695	6.59326	7.73264	7.61445	7.59192	6.64731	6.5661	6.59095	6.50364	6.33412	6.35539	6.04176	6.21127	6.13312
ENSMUSG00000031972	10582592	actin, alpha 1, skeletal muscle [Source:MGI Symbol;Acc:MGI:87902]	11459	Acta1	protein_coding	6.15203	5.07853	5.98557	5.27981	5.42509	5.61863	8.22232	7.61536	5.58703	4.77815	4.96685	4.91067	5.7972	5.7683	5.25802	5.43466	5.51727	7.13206	5.11744	4.87979	5.06046	4.79318	4.96253	4.98755
ENSMUSG00000059430	10545707	actin, gamma 2, smooth muscle, enteric [Source:MGI Symbol;Acc:MGI:104589]	11468	Actg2	protein_coding	7.97804	8.45016	8.88111	8.80787	9.17159	8.81521	8.81252	9.14724	9.58349	6.6532	6.9834	7.90886	7.47218	8.88227	8.9419	9.15922	9.03431	9.35828	8.99868	9.01484	9.05494	7.68101	8.32389	7.98675
ENSMUSG00000052374	10407742	actinin alpha 2 [Source:MGI Symbol;Acc:MGI:109192]	11472	Actn2	protein_coding	5.77222	5.77364	6.62811	5.76934	4.96875	5.01298	5.81511	5.28322	4.73414	4.37696	4.30094	4.55635	5.82514	6.21198	6.14476	5.053	5.34894	5.7618	5.23191	4.62042	4.88422	4.5451	4.59425	4.59883
ENSMUSG00000000532	10427015	activin A receptor, type 1B [Source:MGI Symbol;Acc:MGI:1338944]	11479	Acvr1b	protein_coding	7.85918	7.74459	7.51562	6.85375	6.70555	6.36701	6.49308	6.20398	6.24285	6.60309	6.5881	6.34208	7.6759	7.60432	7.68203	6.17943	6.61555	6.19091	6.28807	6.25422	6.42899	6.93422	6.41131	6.74703
ENSMUSG00000052155	10471953	activin receptor IIA [Source:MGI Symbol;Acc:MGI:102806]	11480	Acvr2a	protein_coding	9.02215	8.79271	8.85607	8.67846	8.21989	7.92987	7.93297	8.1435	7.89154	7.74693	7.89885	7.49187	9.24851	8.82861	8.90781	8.06256	8.15764	7.84815	8.22043	8.26838	8.13569	8.08087	8.05798	8.0691
ENSMUSG00000027259	10475280	adenosine deaminase-like [Source:MGI Symbol;Acc:MGI:1923144]	75894	Adal	protein_coding	6.37771	6.25375	5.98714	5.60537	5.83658	5.85449	5.85531	5.85698	6.06366	4.58103	5.06869	4.79997	5.77969	6.46163	6.48244	6.12302	5.8094	5.93116	5.8599	5.61235	5.89951	5.1698	5.1723	5.28412
ENSMUSG00000052593	10399605	a disintegrin and metallopeptidase domain 17 [Source:MGI Symbol;Acc:MGI:1096335]	11491	Adam17	protein_coding	8.70258	8.98181	8.58756	7.94333	8.17103	7.74295	8.18059	8.10079	8.25756	8.23769	8.43199	8.1699	8.86862	8.79243	8.83541	7.86594	8.16621	7.87848	8.03466	8.17266	8.08645	7.73801	7.78925	7.51972
ENSMUSG00000011256	10375402	a disintegrin and metallopeptidase domain 19 (meltrin beta) [Source:MGI Symbol;Acc:MGI:	11492	Adam19	protein_coding	7.02701	7.26166	6.88201	6.06201	5.42035	5.15263	5.81982	6.07209	6.41604	5.49653	5.49135	5.68401	6.48703	7.24122	6.97203	5.83711	6.29984	5.58958	6.7098	7.07819	6.42977	5.48095	5.32768	5.21542
ENSMUSG00000025964	10346882	a disintegrin and metallopeptidase domain 23 [Source:MGI Symbol;Acc:MGI:1345162]	23792	Adam23	protein_coding	6.00628	5.85768	6.12049	5.50765	4.87032	4.81089	5.68763	5.98683	5.70267	5.10461	5.04295	5.20131	6.27682	5.62487	5.85911	5.09166	4.94494	5.21335	5.67064	5.26582	5.73151	5.04074	4.78829	4.69843
ENSMUSG00000072972	10401320	a disintegrin and metallopeptidase domain 4 [Source:MGI Symbol;Acc:MGI:104731]	11498	Adam4	protein_coding	4.46803	4.87628	4.89104	3.76996	3.58998	3.65452	4.12966	4.03802	3.59202	3.90881	3.71148	3.87079	3.8482	4.46071	4.21437	3.77986	3.77467	4.02574	4.09849	4.1103	4.08934	3.61559	3.62595	3.94752
ENSMUSG00000022893	10440522	a disintegrin-like and metallopeptidase (reprolysin type) with thrombospondin type 1 mo	11504	Adamts1	protein_coding	9.36579	9.14223	8.93309	8.2309	7.44191	7.60286	8.02257	8.30754	8.37902	7.79769	8.23739	7.75346	10.1537	9.03331	9.19441	7.86848	7.80078	7.48342	8.93766	8.88024	8.39392	7.71489	7.69951	7.04291
ENSMUSG00000024299	10443949	a disintegrin-like and metallopeptidase (reprolysin type) with thrombospondin type 1 mo	224697	Adamts10	protein_coding	8.10664	8.35717	8.36344	5.53193	6.19922	5.89231	6.49128	7.08095	6.81885	6.03575	6.24982	6.25146	7.71606	8.23245	8.13007	6.20747	5.89791	6.5286	7.76659	8.07594	7.60579	6.22067	5.77383	6.29208
ENSMUSG00000047497	10423109	a disintegrin-like and metallopeptidase (reprolysin type) with thrombospondin type 1 mo	239337	Adamts12	protein_coding	6.16454	6.81296	6.72331	5.43997	5.51865	5.3822	5.81306	6.25036	6.11956	4.97269	5.05106	5.36214	7.5201	6.47432	6.95333	5.78116	5.55419	6.10003	7.15768	7.34766	7.02164	4.94592	4.94543	4.85071
ENSMUSG00000033453	10591988	a disintegrin-like and metallopeptidase (reprolysin type) with thrombospondin type 1 mo	235130	Adamts15	protein_coding	7.40466	6.60258	6.40679	6.54642	5.01463	4.65836	5.48261	5.29944	5.22593	6.03844	6.19992	6.66181	7.9148	6.49207	6.66055	4.45682	5.12097	5.1221	5.93051	6.00235	5.6884	5.76539	6.01577	5.27108
ENSMUSG00000058145	10554045:10554057:10554061:10554063:10554074	a disintegrin-like and metallopeptidase (reprolysin type) with thrombospondin type 1 mo	233332	Adamts17	protein_coding	7.31327	7.15189	7.08118	5.94673	5.85356	5.98797	6.41214	6.68772	6.63834	5.26624	5.19805	5.26332	8.35012	7.06682	7.12343	6.1303	5.73431	6.20798	7.29954	7.24797	7.35532	5.13995	5.24656	4.9769
ENSMUSG00000053441	10455919	a disintegrin-like and metallopeptidase (reprolysin type) with thrombospondin type 1 mo	240322	Adamts19	protein_coding	5.38517	5.12403	5.10109	4.55445	4.23914	4.24745	4.14838	4.3485	4.47867	4.26471	3.93648	4.3039	4.68566	4.96961	4.62626	4.46544	4.3212	4.55937	4.23365	4.29814	4.18639	4.07378	4.18137	4.06057
ENSMUSG00000046169	10406982	a disintegrin-like and metallopeptidase (reprolysin type) with thrombospondin type 1 mo	108154	Adamts6	protein_coding	5.85866	5.17095	5.57126	4.62129	4.48332	4.2969	4.65726	5.1728	4.46549	3.98373	4.47878	4.61434	5.21488	5.1672	5.2359	4.77491	4.34384	4.84414	4.77333	4.88014	4.75687	4.48916	4.35835	4.17753
ENSMUSG00000030022	10546430:10546432:10546434:10546450:10546452	a disintegrin-like and metallopeptidase (reprolysin type) with thrombospondin type 1 mo	101401	Adamts9	protein_coding	7.72311	7.79791	7.83855	6.3522	6.21543	5.97563	6.2869	6.41904	6.81661	5.73036	5.45139	5.6505	8.37646	7.62983	7.76794	6.26245	6.25396	6.04718	6.85283	7.20052	6.76213	5.48598	5.2153	5.52905
NM_175314	10546454	a disintegrin-like and metallopeptidase (reprolysin type) with thrombospondin type 1 mo	101401	Adamts9		8.15696	8.16934	8.16507	6.834	6.63084	6.45758	6.8405	7.26782	7.50312	5.85515	5.99722	6.2715	8.82899	7.89339	8.03056	6.89512	6.5365	6.97276	7.64439	8.09573	7.58467	5.93912	5.70625	6.03417
ENSMUSG00000036040	10470392	ADAMTS-like 2 [Source:MGI Symbol;Acc:MGI:1925044]	77794	Adamtsl2	protein_coding	8.18827	7.64448	7.64808	6.89906	6.35144	5.50728	6.69438	6.83608	6.25493	6.85016	7.13975	7.64962	8.43584	7.58751	7.96167	4.98491	6.26308	4.9535	6.31799	6.39811	6.27883	6.48777	7.01392	6.42248
ENSMUSG00000020709	10379389	ArfGAP with dual PH domains 2 [Source:MGI Symbol;Acc:MGI:2663075]	216991	Adap2	protein_coding	7.37118	6.12568	6.34589	5.81661	5.34778	5.39063	5.55299	5.38053	5.64639	6.39043	5.98438	6.27465	6.73002	6.62023	6.37302	5.16669	5.52245	5.23935	5.57095	5.55595	5.37727	5.83041	6.22217	6.13123
ENSMUSG00000020262	10370303	adenosine deaminase, RNA-specific, B1 [Source:MGI Symbol;Acc:MGI:891999]	110532	Adarb1	protein_coding	7.81648	8.03559	7.91193	6.67468	6.73739	6.88487	6.90961	7.02939	7.2007	7.06438	6.65324	7.01879	7.83578	7.97375	7.9682	6.95754	7.07958	6.71489	6.89262	7.38662	7.10195	6.84573	6.9319	6.63684
ENSMUSG00000021536	10410408	adenylate cyclase 2 [Source:MGI Symbol;Acc:MGI:99676]	210044	Adcy2	protein_coding	7.59866	7.42051	7.46103	6.0701	6.04721	6.49193	6.17701	6.4348	6.56229	5.67488	5.57051	5.65057	7.67038	7.55338	7.30996	6.45694	6.81271	6.29649	6.65358	7.03235	6.65359	6.20395	5.63514	5.77558
ENSMUSG00000022220	10420171	adenylate cyclase 4 [Source:MGI Symbol;Acc:MGI:99674]	104110	Adcy4	protein_coding	7.25757	7.28184	7.61619	6.30531	6.61154	6.05747	6.25032	6.39561	6.74955	6.97777	7.272	6.85176	7.30112	7.36838	7.49604	6.47894	6.37741	6.38063	6.80332	6.84676	6.88043	7.09132	7.05243	7.208
ENSMUSG00000022994	10432190	adenylate cyclase 6 [Source:MGI Symbol;Acc:MGI:87917]	11512	Adcy6	protein_coding	7.19399	7.07032	7.06405	5.77763	5.72545	5.5537	5.64637	5.77719	6.09461	5.93683	5.66774	5.86974	6.74697	7.11377	6.99893	5.8171	5.61916	5.67547	6.00073	5.98926	6.11549	5.54989	5.58399	5.48325
ENSMUSG00000055301	10496425	alcohol dehydrogenase 7 (class IV), mu or sigma polypeptide [Source:MGI Symbol;Acc:MGI:	11529	Adh7	protein_coding	4.12842	4.17654	4.38377	4.65719	4.53949	4.6548	5.29803	4.86737	5.10145	6.2614	6.2447	6.64138	4.21683	4.32042	4.26497	4.35244	4.52957	5.00248	4.88869	4.97567	5.11689	6.18317	6.63572	6.95779
ENSMUSG00000025911	10344725	alcohol dehydrogenase, iron containing, 1 [Source:MGI Symbol;Acc:MGI:1923437]	76187	Adhfe1	protein_coding	6.15255	5.88638	6.1557	5.89745	5.85074	5.59198	5.55232	5.25926	5.17229	6.00753	6.06231	5.46689	6.68165	6.11119	6.15828	5.211	6.07217	5.36435	5.00653	5.31611	4.94116	5.63002	5.74299	6.00466
ENSMUSG00000022878	10434747	adiponectin, C1Q and collagen domain containing [Source:MGI Symbol;Acc:MGI:106675]	11450	Adipoq	protein_coding	3.66038	3.63432	3.51439	3.9386	3.96457	4.16379	4.10532	4.27543	3.89172	5.39326	6.19277	6.03645	3.58218	3.7079	3.62165	3.79512	3.82992	4.11306	4.33153	3.89051	4.38249	5.00593	6.36013	5.58986
ENSMUSG00000045875	10416099	adrenergic receptor, alpha 1a [Source:MGI Symbol;Acc:MGI:104773]	11549	Adra1a	protein_coding	3.54746	3.6225	3.71788	3.80117	3.64565	3.77939	3.95719	4.1088	4.09904	5.14768	5.07418	5.4781	3.65734	3.78869	3.9168	3.74288	3.36825	3.74261	3.96168	3.88485	4.14413	4.90515	5.3347	4.46386
ENSMUSG00000045730	10459288	adrenergic receptor, beta 2 [Source:MGI Symbol;Acc:MGI:87938]	11555	Adrb2	protein_coding	8.63538	8.41608	8.45209	8.6596	7.95087	7.85526	7.87142	7.84753	7.69344	8.33382	8.22348	8.71321	8.93949	8.2692	8.53798	7.46293	7.93506	7.49466	7.64402	7.19732	7.71856	8.9233	8.4542	8.44726
ENSMUSG00000042249	10532630	adrenergic receptor kinase, beta 2 [Source:MGI Symbol;Acc:MGI:87941]	320129	Adrbk2	protein_coding	7.1594	7.22276	7.06418	5.60754	5.41346	5.05227	5.13621	5.40452	5.27318	5.65082	5.61015	5.54231	7.02984	6.99997	6.78636	5.15563	5.41914	5.26518	5.19815	5.09051	5.08246	5.38424	5.22743	5.54697
ENSMUSG00000011148	10398859	adenylosuccinate synthetase like 1 [Source:MGI Symbol;Acc:MGI:87947]	11565	Adssl1	protein_coding	7.00234	7.32459	7.29063	7.91111	7.62175	7.54365	7.38532	7.13471	6.91982	5.97422	6.46922	6.48469	7.17266	7.32946	7.68001	6.98849	7.984	6.8742	6.72769	6.57817	6.74626	6.62988	6.01906	6.10777
ENSMUSG00000020473	10374083	AE binding protein 1 [Source:MGI Symbol;Acc:MGI:1197012]	11568	Aebp1	protein_coding	5.98055	6.36892	6.26832	5.85494	6.08641	5.79433	6.06053	5.94514	5.97515	7.41408	7.79725	7.73715	5.9777	6.25195	6.44046	5.55753	5.33028	5.82881	5.92491	5.8457	5.84201	7.25314	7.78182	7.75741
ENSMUSG00000030232	10542557	AE binding protein 2 [Source:MGI Symbol;Acc:MGI:1338038]	11569	Aebp2	protein_coding	6.5071	6.66789	6.71682	5.72064	5.62384	5.64813	5.43102	5.59669	5.68866	5.75621	5.81136	5.66174	6.35423	6.47644	6.59241	5.68926	5.72028	5.42019	5.59425	5.85618	5.71782	5.58921	5.71749	5.96341
ENSMUSG00000044811	10392815	cDNA sequence AF251705 [Source:MGI Symbol;Acc:MGI:2153249]	140497	AF251705	protein_coding	5.44536	5.60507	5.70564	6.83689	6.59545	6.8138	7.03478	6.72379	6.67614	6.44136	6.76974	6.90927	5.75943	5.61216	5.65266	6.83644	7.09885	6.5176	6.24882	6.37815	6.22733	6.32725	5.72762	6.34699
NR_028433	10398362	snoRNA AF357355	100303646	AF357355		6.25878	5.82342	5.02448	4.7557	4.94855	4.57576	4.40682	4.25217	3.73924	3.57308	3.47637	3.61144	6.8308	5.58717	4.44431	4.64361	4.28159	4.26692	3.91246	4.06701	3.8262	3.70124	3.39375	3.51656
ENSMUSG00000025083	10468668	actin filament associated protein 1-like 2 [Source:MGI Symbol;Acc:MGI:2147658]	226250	Afap1l2	protein_coding	6.76349	6.53203	6.38566	5.4452	5.79251	5.71445	6.0483	6.55922	6.60501	5.32821	5.58541	5.4814	6.52166	6.76604	6.61307	5.92473	5.87081	5.94804	6.71552	6.55814	6.80987	5.59948	5.81907	5.51236
ENSMUSG00000029313	10523647:10523670	AF4/FMR2 family, member 1 [Source:MGI Symbol;Acc:MGI:1100819]	17355	Aff1	protein_coding	7.32668	7.55471	7.3669	6.26712	5.92365	5.84884	5.8717	5.67227	6.05508	6.58407	6.92053	6.83731	7.4386	7.19275	7.57174	5.87188	6.15314	5.69308	5.83707	5.98318	5.95583	6.24428	6.59924	6.26703
ENSMUSG00000037138	10354111	AF4/FMR2 family, member 3 [Source:MGI Symbol;Acc:MGI:106927]	16764	Aff3	protein_coding	6.18259	6.40094	6.63861	5.81586	5.63113	5.67583	5.13806	5.52008	5.37488	5.56188	5.59874	5.61279	6.03441	6.3121	6.36649	5.93679	5.57205	5.58412	5.54726	5.97682	5.81252	5.54543	5.47235	5.99302
ENSMUSG00000049470	10375980	AF4/FMR2 family, member 4 [Source:MGI Symbol;Acc:MGI:2136171]	93736	Aff4	protein_coding	9.41323	9.52303	9.3092	8.36636	7.92835	7.56503	7.9506	8.15013	8.1643	8.15048	8.26736	8.24129	9.93397	9.23775	9.24329	7.85285	8.04905	7.84556	8.44949	8.52831	8.18257	8.0848	8.40482	8.16333
ENSMUSG00000055013	10348432	ArfGAP with GTPase domain, ankyrin repeat and PH domain 1 [Source:MGI Symbol;Acc:MGI:26	347722	Agap1	protein_coding	7.61198	7.63032	7.57506	6.80769	6.46997	6.44047	6.49075	6.49599	6.62618	6.37238	6.58438	6.62572	7.79644	7.4443	7.60304	6.36063	6.73466	6.33305	6.37632	6.46369	6.54201	6.28266	6.81769	6.50318
ENSMUSG00000023353	10520211	ArfGAP with GTPase domain, ankyrin repeat and PH domain 3 [Source:MGI Symbol;Acc:MGI:21	213990	Agap3	protein_coding	7.61847	7.54395	7.41238	6.77597	6.54096	6.76362	5.98663	6.35733	6.55657	6.02121	6.09738	6.5413	7.02354	7.55611	7.38761	6.56031	6.51299	6.14515	6.14793	6.27518	6.12435	5.98372	6.14859	6.10882
ENSMUSG00000050103	10395414	alkylglycerol monooxygenase [Source:MGI Symbol;Acc:MGI:2442495]	319660	Agmo	protein_coding	5.39637	5.60529	5.94737	5.989	6.30303	5.78614	6.56764	6.58887	6.21602	7.92566	7.51627	7.77554	5.36595	5.63808	5.77366	5.97113	6.12807	5.89261	6.55646	6.61208	6.66544	7.9661	7.87137	7.95176
ENSMUSG00000041530	10516371	argonaute RISC catalytic subunit 1 [Source:MGI Symbol;Acc:MGI:2446630]	236511	Ago1	protein_coding	7.36118	7.99627	7.73772	6.0382	6.20216	5.95654	6.15753	6.30962	6.48507	7.05175	6.76749	6.92125	7.20684	7.7711	7.93619	6.19509	6.2254	6.11861	6.44521	6.66532	6.54426	6.9005	7.32472	6.91043
ENSMUSG00000036698	10429327:10429329	argonaute RISC catalytic subunit 2 [Source:MGI Symbol;Acc:MGI:2446632]	239528	Ago2	protein_coding	6.61468	7.07311	7.14672	5.80544	6.04003	5.81262	5.83654	6.09253	6.03736	6.41769	6.22718	6.41613	7.09713	6.79036	6.96499	5.92015	5.9065	5.73228	6.18002	6.03129	6.0368	6.22765	6.27306	6.09188
ENSMUSG00000028842	10516348	argonaute RISC catalytic subunit 3 [Source:MGI Symbol;Acc:MGI:2446634]	214150	Ago3	protein_coding	6.17242	6.64721	6.42567	4.72629	4.90139	4.84197	5.03931	5.30169	5.14768	5.7643	5.5801	5.57581	5.91122	6.19503	6.23981	4.65739	4.81596	5.11451	5.54513	6.04703	5.47114	5.13382	5.64411	5.37356
ENSMUSG00000042500	10516393	argonaute RISC catalytic subunit 4 [Source:MGI Symbol;Acc:MGI:1924100]	76850	Ago4	protein_coding	6.92883	7.27465	7.24277	5.76082	5.64208	5.40396	5.28615	5.66135	5.31419	5.39924	5.67868	5.66237	6.28159	6.92337	6.89536	5.60335	5.54104	5.56254	5.55908	5.5899	5.43394	5.42447	5.78845	5.36567
ENSMUSG00000020581	10395365	anterior gradient 2 (Xenopus laevis) [Source:MGI Symbol;Acc:MGI:1344405]	23795	Agr2	protein_coding	4.14606	4.25338	4.17639	4.74996	5.12654	5.28714	5.5188	5.62252	5.39879	5.17782	5.4033	5.49943	4.11863	4.34216	4.09978	4.74629	4.53792	4.92631	5.41048	6.03949	6.31364	4.53369	4.39891	4.56675
ENSMUSG00000041936	10519270	agrin [Source:MGI Symbol;Acc:MGI:87961]	11603	Agrn	protein_coding	9.08394	9.60958	9.38832	7.59408	7.35635	6.96664	7.29118	7.78626	7.55561	7.58128	7.5825	7.8475	9.37743	9.20556	9.42535	7.21906	7.31075	7.21309	8.11488	8.41397	8.21963	7.36548	7.3803	7.29741
ENSMUSG00000031980	10582658	angiotensinogen (serpin peptidase inhibitor, clade A, member 8) [Source:MGI Symbol;Acc:	11606	Agt	protein_coding	8.75623	8.55909	8.36452	8.1636	7.92826	7.53849	7.63165	8.28756	7.93094	4.81738	4.92317	4.46865	9.29184	8.7235	8.89462	8.07705	7.93659	8.10722	8.91894	8.64648	8.80954	5.01357	5.11131	4.58518
ENSMUSG00000049115	10404376	angiotensin II receptor, type 1a [Source:MGI Symbol;Acc:MGI:87964]	11607	Agtr1a	protein_coding	6.87989	5.85662	6.03511	5.67551	5.70876	5.19938	6.01118	6.19699	5.95693	5.63979	5.62834	5.7888	7.26888	6.62594	6.45718	5.76047	5.42946	5.9238	6.21808	6.03545	6.36364	5.78919	5.85228	5.60783
ENSMUSG00000068122	10599001	angiotensin II receptor, type 2 [Source:MGI Symbol;Acc:MGI:87966]	11609	Agtr2	protein_coding	5.32525	5.4066	6.14126	6.35174	6.17934	6.00241	4.81187	4.33915	4.29866	4.14833	4.0286	4.20839	5.29142	5.85329	6.44686	5.9329	5.67491	5.99315	3.95713	4.01587	4.06875	4.07747	4.23815	4.05043
ENSMUSG00000026491	10360589	AT hook containing transcription factor 1 [Source:MGI Symbol;Acc:MGI:1915033]	226747	Ahctf1	protein_coding	8.44443	8.74667	8.49368	7.60905	7.4684	7.19573	7.47854	7.62976	7.63625	7.8195	7.96301	7.91412	8.37323	8.44405	8.33172	7.33762	7.44325	7.39573	7.67342	8.00689	7.6822	7.60668	7.7549	7.83956
ENSMUSG00000029772	10536931	S-adenosylhomocysteine hydrolase-like 2 [Source:MGI Symbol;Acc:MGI:1921590]	74340	Ahcyl2	protein_coding	8.40419	8.60553	8.23796	7.25473	7.40171	6.98656	7.03816	6.86968	6.91787	8.2801	8.58688	8.45974	8.62037	8.23797	8.53869	6.75384	7.24378	6.28048	6.97917	6.94363	6.98884	8.2367	8.3648	8.04262
ENSMUSG00000037692	10508788	AT hook, DNA binding motif, containing 1 [Source:MGI Symbol;Acc:MGI:2444218]	230793	Ahdc1	protein_coding	5.60583	5.68101	5.54424	4.1765	4.46027	4.30384	4.20024	4.1867	4.35143	4.52848	4.46673	4.89358	5.13496	5.59654	5.64259	4.47819	4.24321	4.35114	4.36156	4.47331	4.49247	4.37961	4.60086	4.66608
ENSMUSG00000069833	10461369	AHNAK nucleoprotein (desmoyokin) [Source:MGI Symbol;Acc:MGI:1316648]	66395	Ahnak	protein_coding	8.59979	8.73502	8.57901	7.92518	7.58053	7.20082	7.63917	7.84156	7.43136	9.01596	9.20809	9.65605	8.37194	8.43933	8.5746	7.33673	7.56993	7.42433	7.90658	8.03992	7.97338	8.76957	9.35667	9.15569
ENSMUSG00000019256	10400006	aryl-hydrocarbon receptor [Source:MGI Symbol;Acc:MGI:105043]	11622	Ahr	protein_coding	8.86441	9.13727	9.12575	7.52524	7.65612	7.52231	7.72844	8.08497	8.04331	7.63983	8.12082	7.37516	8.92072	9.00502	9.19725	7.81489	7.6307	7.66871	8.34636	8.2091	8.29855	7.66108	7.71922	7.63663
ENSMUSG00000035875	10482004	expressed sequence AI182371 [Source:MGI Symbol;Acc:MGI:2138853]	98870	AI182371	protein_coding	5.05316	5.11335	4.91993	4.28415	4.21396	4.19347	4.1058	4.06703	3.8407	3.99857	4.13715	3.9843	4.26704	4.89061	4.88691	4.11754	4.33024	4.12726	3.98484	4.15538	4.15898	4.34974	3.88667	4.01961
ENSMUSG00000074987	10485643	expressed sequence AI314831 [Source:MGI Symbol;Acc:MGI:2138884]		AI314831	antisense	4.48265	4.56137	4.4434	5.28526	5.24833	5.74448	5.38887	5.21462	5.09647	5.51195	5.18292	5.92508	4.76769	4.61932	4.8308	5.38594	5.10155	5.40722	5.21134	5.21627	5.32108	5.4004	5.26283	5.5753
ENSMUSG00000056145	10495186	expressed sequence AI504432 [Source:MGI Symbol;Acc:MGI:2139742]		AI504432	lincRNA	6.42671	6.92252	6.78346	5.14784	4.99016	4.68896	5.8374	6.17131	5.7062	6.59887	7.09633	5.54102	6.02607	6.49136	6.77673	5.11375	5.27559	5.30664	6.36454	6.38357	6.17237	5.90573	6.01763	6.05625
BC116839	10463158	expressed sequence AI606181	226118	AI606181		6.26479	6.15907	5.91665	4.59838	4.36718	4.70963	4.27492	4.28479	4.37135	4.73911	4.68529	4.66191	6.52252	5.98329	5.94319	4.64905	4.44893	4.22065	4.58161	4.30588	4.35464	4.79177	4.49904	4.76929
ENSMUSG00000073490	10360377	expressed sequence AI607873 [Source:MGI Symbol;Acc:MGI:2138302]	226691	AI607873	protein_coding	5.89836	6.14738	5.5646	5.34196	5.32859	4.74467	5.12378	5.31562	5.25017	6.44573	6.6849	6.7221	6.64502	5.62986	5.5166	4.53454	5.90682	5.05777	5.15578	4.435	4.67089	5.73947	6.36305	5.8812
ENSMUSG00000001864	10471247	allograft inflammatory factor 1-like [Source:MGI Symbol;Acc:MGI:1919598]	108897	Aif1l	protein_coding	5.82359	5.55149	5.46618	5.29211	5.5956	6.09161	5.9996	6.25636	6.50561	4.8181	4.92098	4.40903	6.51111	5.81256	5.85994	6.67592	6.31936	6.58391	5.91361	5.64591	5.96731	4.60989	4.94439	4.82538
ENSMUSG00000029610	10535502	aminoacyl tRNA synthetase complex-interacting multifunctional protein 2 [Source:MGI Sym	231872	Aimp2	protein_coding	6.01801	5.9714	5.71857	6.50225	6.95436	7.09994	7.28624	7.15261	7.12973	6.02444	6.52332	6.57514	5.69188	6.13779	5.99474	7.13109	6.96035	7.44769	7.16355	6.98114	7.23646	6.47868	6.016	6.57247
ENSMUSG00000078247	10441787:10441791	antisense Igf2r RNA [Source:MGI Symbol;Acc:MGI:1353471]		Airn	antisense	7.3097	8.15519	8.27349	5.44402	6.15606	6.06708	5.49156	5.81527	5.7155	5.61089	5.58181	5.45616	6.96111	7.37957	7.40704	5.96603	5.98692	5.69402	5.70727	5.86211	5.5739	5.51484	5.18135	5.05563
ENSMUSG00000022178	10419790	ajuba LIM protein [Source:MGI Symbol;Acc:MGI:1341886]	16475	Ajuba	protein_coding	8.24171	8.07281	7.88279	7.12576	7.43143	7.417	6.99718	7.12607	7.13278	6.20239	6.02482	6.24997	7.5005	8.25051	8.06786	7.45418	7.35618	7.41824	7.21119	6.98881	7.13114	6.01361	6.21465	6.10271
ENSMUSG00000040729	10590830	cDNA sequence AK129341 [Source:MGI Symbol;Acc:MGI:2680221]	234915	AK129341	protein_coding	6.05444	6.05144	5.83904	4.90382	5.17168	4.66402	5.26089	4.85243	5.08325	5.23863	4.93337	4.82116	5.98186	5.86437	5.86232	4.87838	4.98366	4.81821	4.744	4.70848	5.07718	5.20039	4.89717	4.83734
ENSMUSG00000041323	10398130	adenylate kinase 7 [Source:MGI Symbol;Acc:MGI:1926051]	78801	Ak7	protein_coding	5.98684	6.21338	6.14728	5.91578	6.64219	6.14889	6.42343	5.89391	5.88323	6.31872	6.63768	6.81752	6.71959	6.40177	6.3207	5.8543	5.98929	5.93059	5.40476	5.52782	5.49176	6.68758	6.20553	6.59527
ENSMUSG00000026807	10470614	adenylate kinase 8 [Source:MGI Symbol;Acc:MGI:1916120]	68870	Ak8	protein_coding	5.32018	5.93988	5.96009	6.82122	7.17582	6.81763	6.72839	6.2132	6.66369	5.98484	6.27133	6.43025	6.26644	6.25317	6.46443	6.53772	6.80311	6.46895	5.70016	5.53338	5.89252	6.41486	6.09284	6.62491
ENSMUSG00000018428	10389701	A kinase (PRKA) anchor protein 1 [Source:MGI Symbol;Acc:MGI:104729]	11640	Akap1	protein_coding	6.73695	6.33263	6.25246	5.72729	5.7084	5.66179	5.50885	5.55877	5.79791	5.68385	5.4405	5.13365	5.99348	6.4164	6.54093	5.67313	5.9949	5.76548	5.64785	5.47538	5.65101	5.38567	5.50037	5.19635
ENSMUSG00000038587	10367634	A kinase (PRKA) anchor protein (gravin) 12 [Source:MGI Symbol;Acc:MGI:1932576]	83397	Akap12	protein_coding	8.01129	8.92785	8.95166	7.49094	7.83486	7.79684	7.84471	7.9044	8.1239	7.65165	7.69933	7.86856	8.80481	8.87607	8.88328	7.99829	7.90755	7.93681	8.21105	8.42207	8.17537	7.69179	8.06578	7.69012
NM_029332	10554166	A kinase (PRKA) anchor protein 13	75547	Akap13		9.36982	9.37795	9.47624	7.86315	7.56996	7.10331	7.3251	7.68241	7.49592	8.74758	8.82216	9.12969	9.15886	9.08646	9.04002	7.11016	7.54982	7.34218	7.87365	7.97837	7.87112	8.59678	8.8046	8.71694
ENSMUSG00000021057	10396640	A kinase (PRKA) anchor protein 5 [Source:MGI Symbol;Acc:MGI:2685104]	238276	Akap5	protein_coding	10.8225	11.0826	10.7714	9.91577	10.0172	10.0906	9.52106	9.64894	9.8542	10.9854	11.1634	11.5381	9.85114	10.9902	10.9556	10.1954	10.0372	10.0121	9.37594	9.57359	9.68179	11.1157	11.8934	11.407
ENSMUSG00000024045	10449839	A kinase (PRKA) anchor protein 8 [Source:MGI Symbol;Acc:MGI:1928488]	56399	Akap8	protein_coding	8.3443	8.29624	8.32652	7.20987	7.25795	7.27231	6.82429	6.97715	7.09423	7.15197	7.22255	6.97411	7.98915	8.19346	8.21853	7.32281	7.21331	6.96607	7.05581	6.98725	6.91167	7.22486	7.11291	7.03452
ENSMUSG00000002625	10449854	A kinase (PRKA) anchor protein 8-like [Source:MGI Symbol;Acc:MGI:1860606]	54194	Akap8l	protein_coding	6.91721	6.73359	7.01116	5.70004	5.47364	5.64465	5.60432	5.45846	5.56907	5.71797	5.85246	5.96779	6.4093	6.89428	6.71683	5.62247	5.54033	5.55301	5.44579	5.63504	5.6262	5.79814	6.00991	5.84329
ENSMUSG00000040407	10519420	A kinase (PRKA) anchor protein (yotiao) 9 [Source:MGI Symbol;Acc:MGI:2178217]	100986	Akap9	protein_coding	7.47073	7.81433	7.81862	5.99929	6.1327	5.58145	6.00446	6.03837	5.77233	6.40921	6.45224	6.23355	7.03675	7.31831	7.38495	5.54716	5.76798	5.49448	6.12606	6.28677	5.7469	6.14408	6.32673	6.05349
ENSMUSG00000039158	10513666	AT-hook transcription factor [Source:MGI Symbol;Acc:MGI:2140340]	100182	Akna	protein_coding	5.59701	6.05868	5.91023	4.71289	4.95295	4.82768	5.13188	4.74033	4.96855	5.73142	5.56182	6.00431	5.41787	5.72093	5.73255	4.82868	4.95017	4.73672	5.08319	4.90283	5.08137	5.33241	5.28339	5.09238
ENSMUSG00000001642	10354768:10385236:10399457:10543859	aldo-keto reductase family 1, member B3 (aldose reductase) [Source:MGI Symbol;Acc:MGI:1	11677	Akr1b3	protein_coding	7.86712	8.05792	7.94186	8.58861	8.89547	9.06528	9.4439	9.54745	9.65475	9.18486	9.4855	9.12939	8.00664	8.31641	8.11946	9.22657	9.0569	9.15116	9.43999	9.31772	9.55097	9.45307	9.21538	9.33239
ENSMUSG00000071551	10403312	aldo-keto reductase family 1, member C19 [Source:MGI Symbol;Acc:MGI:2653678]	432720	Akr1c19	protein_coding	5.9742	5.60339	5.27172	5.36326	5.12995	5.07233	4.53582	4.30278	4.17525	4.21025	4.04803	4.25845	4.89765	5.58881	5.08071	4.35957	5.63705	4.15554	4.15328	4.15799	4.35426	4.31393	4.20378	3.82371
ENSMUSG00000001729	10402766	thymoma viral proto-oncogene 1 [Source:MGI Symbol;Acc:MGI:87986]	11651	Akt1	protein_coding	9.93691	9.70185	9.54635	9.47427	9.47283	9.51954	9.32088	9.42987	9.71009	8.70825	8.97086	8.65179	9.55047	9.85839	9.81065	9.60457	9.66348	9.44863	9.42976	9.59492	9.37044	8.81665	8.65216	8.68009
ENSMUSG00000019699	10360506	thymoma viral proto-oncogene 3 [Source:MGI Symbol;Acc:MGI:1345147]	23797	Akt3	protein_coding	8.86649	9.12438	9.28596	8.38063	8.47877	8.30069	8.23995	8.68873	8.36025	9.30341	9.38755	9.35143	8.4472	8.71327	9.08963	8.54778	8.43951	8.44283	8.5094	8.71878	8.53492	9.53726	10.199	9.69843
ENSMUSG00000031667	10580537	thymoma viral proto-oncogene 1 interacting protein [Source:MGI Symbol;Acc:MGI:3693832]	14339	Aktip	protein_coding	8.08518	7.76073	7.82002	8.04357	8.17741	8.09328	8.11264	8.26556	7.96731	8.50727	8.64552	8.82823	7.88771	7.94674	7.89204	8.05914	7.97883	8.11323	8.21797	8.09471	8.11059	8.81132	9.30051	9.1687
ENSMUSG00000022636	10439895	activated leukocyte cell adhesion molecule [Source:MGI Symbol;Acc:MGI:1313266]	11658	Alcam	protein_coding	10.2299	10.3491	10.1358	9.42043	9.26844	9.03499	9.06675	9.06448	8.95399	9.64179	9.84958	9.64629	10.1436	10.2088	10.2447	8.96613	9.11809	8.83347	9.07496	9.11868	9.09874	9.66819	9.25713	9.40613
ENSMUSG00000053279	10461979	aldehyde dehydrogenase family 1, subfamily A1 [Source:MGI Symbol;Acc:MGI:1353450]	11668	Aldh1a1	protein_coding	10.1996	10.8047	10.6513	11.2242	11.5234	11.1046	10.9448	10.8077	11.059	12.2421	12.2364	12.4471	9.69681	10.9251	11.3486	10.9853	11.0594	11.03	10.8829	10.6617	10.8567	12.7808	12.5763	12.5184
ENSMUSG00000013584	10586865	aldehyde dehydrogenase family 1, subfamily A2 [Source:MGI Symbol;Acc:MGI:107928]	19378	Aldh1a2	protein_coding	5.88333	6.97599	6.87842	7.28677	7.9703	8.01134	6.35979	6.17571	6.5307	7.90934	8.64491	7.9282	6.51898	6.63801	7.18286	7.60249	7.34028	7.48892	5.80665	5.69841	6.35793	8.4374	9.32399	9.17419
ENSMUSG00000019102	10376765	aldehyde dehydrogenase family 3, subfamily A1 [Source:MGI Symbol;Acc:MGI:1353451]	11670	Aldh3a1	protein_coding	4.70575	5.02317	5.10979	5.08355	5.74694	5.358	6.0989	5.32795	5.46798	6.10749	6.13798	7.0855	4.71011	5.13464	5.28763	4.89567	5.05233	5.15129	5.44754	5.11738	5.26388	7.07504	6.26479	6.24424
ENSMUSG00000024885	10464560	aldehyde dehydrogenase 3 family, member B1 [Source:MGI Symbol;Acc:MGI:1914939]	67689	Aldh3b1	protein_coding	6.17595	6.92532	6.98778	7.57646	7.83954	7.61071	8.13304	7.47949	7.71187	7.78767	8.46313	8.51467	6.73938	6.86714	7.1567	7.4597	7.63602	7.21348	6.98458	6.82052	7.21603	8.15286	7.78935	8.23156
ENSMUSG00000021238	10401473	aldehyde dehydrogenase family 6, subfamily A1 [Source:MGI Symbol;Acc:MGI:1915077]	104776	Aldh6a1	protein_coding	9.93585	9.3148	9.26753	9.2096	8.63354	8.40486	8.1895	8.07568	8.09435	8.80118	8.9396	8.82908	9.79632	9.47961	9.48193	8.28378	8.64629	8.217	8.15317	8.11314	8.32217	8.91564	8.96534	8.93198
ENSMUSG00000017390	10379153	aldolase C, fructose-bisphosphate [Source:MGI Symbol;Acc:MGI:101863]	11676	Aldoc	protein_coding	6.3333	6.46218	6.27679	7.37099	6.96551	6.63992	6.22424	6.30504	6.07819	6.99839	7.26811	7.01457	7.25553	6.7497	6.59055	6.40484	6.88709	6.38468	5.50419	5.24884	5.78546	6.59599	5.82787	6.20982
ENSMUSG00000075470	10426292	asparagine-linked glycosylation 10B (alpha-1,2-glucosyltransferase) [Source:MGI Symbol;	380959	Alg10b	protein_coding	8.85382	8.76695	8.6738	7.87208	8.09854	7.74408	7.71414	7.73611	7.99534	7.83601	7.55181	7.24053	8.9052	8.82571	8.88367	7.92174	7.83124	7.61497	7.8818	8.11146	7.8688	7.38372	7.71069	7.32484
ENSMUSG00000042650	10376685	alkB, alkylation repair homolog 5 (E. coli) [Source:MGI Symbol;Acc:MGI:2144489]	268420	Alkbh5	protein_coding	9.42103	9.28176	9.19502	8.55996	8.54147	8.34768	8.33496	8.22171	8.37018	8.59839	8.51087	8.49083	9.45024	9.37321	9.38167	8.36535	8.48879	8.15044	8.15822	8.41142	8.11919	8.53086	8.65034	8.39291
ENSMUSG00000025899	10582925	alkB, alkylation repair homolog 8 (E. coli) [Source:MGI Symbol;Acc:MGI:1914917]	67667	Alkbh8	protein_coding	6.30057	6.16487	6.11853	5.81666	5.84826	5.57254	5.42797	5.72264	5.94482	5.08363	5.19544	5.22946	6.26618	6.19916	6.14062	5.96959	5.74505	5.85499	5.66507	5.76805	5.87354	5.37477	4.97322	5.26778
ENSMUSG00000018924	10387855	arachidonate 15-lipoxygenase [Source:MGI Symbol;Acc:MGI:87997]	11687	Alox15	protein_coding	3.93118	4.3245	5.30967	4.39164	4.18545	4.71583	6.02042	5.37972	4.95919	6.3473	5.89695	6.79547	3.96242	4.30798	4.58537	4.82	4.66042	5.73241	6.25815	5.64917	5.46782	5.37298	6.74643	5.75393
ENSMUSG00000025701	10547153	arachidonate 5-lipoxygenase [Source:MGI Symbol;Acc:MGI:87999]	11689	Alox5	protein_coding	4.49148	4.82996	5.0474	5.02235	5.06522	5.11058	5.15553	4.90524	5.24512	5.79426	6.04039	6.26302	5.40264	5.01955	5.35767	5.41709	5.29462	5.1352	4.89862	5.03165	4.95876	5.83163	5.90635	5.96268
ENSMUSG00000044037	10589654	ALS2 C-terminal like [Source:MGI Symbol;Acc:MGI:2447532]	235633	Als2cl	protein_coding	7.52309	7.04558	6.95569	5.67511	5.73791	5.43416	5.51517	5.37368	5.64993	5.42506	5.62686	5.82827	6.41636	7.17976	6.905	5.58976	5.52818	5.42058	5.34222	5.80067	5.60095	5.56111	5.47228	5.67507
ENSMUSG00000040506	10473981	autophagy/beclin 1 regulator 1 [Source:MGI Symbol;Acc:MGI:2443564]	228361	Ambra1	protein_coding	7.24056	7.39537	7.08282	6.60277	6.44092	6.2611	6.01164	6.39286	6.3617	5.93745	6.41041	6.67684	7.16405	7.18725	7.20913	6.15046	6.45792	6.59045	6.43299	6.80723	6.35591	6.11642	6.18334	6.18645
ENSMUSG00000050332	10605811	APC membrane recruitment 1 [Source:MGI Symbol;Acc:MGI:1919595]	72345	Amer1	protein_coding	6.70392	6.5021	6.85307	5.86161	5.72381	5.74223	5.53616	5.47517	5.60472	5.71962	5.78256	5.68318	6.67796	6.56542	6.92043	5.61062	5.64337	5.63074	5.58187	5.83959	5.75449	5.64584	5.8439	5.69087
ENSMUSG00000042225	10607116	Alport syndrome, mental retardation, midface hypoplasia and elliptocytosis chromosomal	56068	Ammecr1	protein_coding	6.72769	6.42379	6.66219	5.58492	6.09059	5.57264	5.48601	4.90444	5.891	4.64511	5.2621	4.79182	6.45508	6.30843	6.65256	5.54373	5.71721	5.42432	5.10787	5.51831	5.56792	5.04306	4.72135	4.73091
ENSMUSG00000013076	10590918	angiomotin-like 1 [Source:MGI Symbol;Acc:MGI:1922973]	75723	Amotl1	protein_coding	6.41263	6.4555	6.323	5.34548	5.25709	4.92363	4.87773	5.48636	5.336	5.46134	5.53128	5.31919	6.59849	6.20713	6.3103	5.34897	5.31804	5.26688	5.49287	5.34568	5.67731	5.57934	6.32322	5.78476
ENSMUSG00000032531	10588226	angiomotin-like 2 [Source:MGI Symbol;Acc:MGI:1929286]	56332	Amotl2	protein_coding	7.60869	7.50316	7.44357	6.56607	6.56065	6.39568	6.58711	6.38897	6.50392	7.00847	7.25372	6.90859	7.81367	7.53015	7.4895	6.29281	6.29814	6.10263	6.4086	6.3397	6.54619	7.0487	7.14737	6.90634
ENSMUSG00000021314	10403796	amphiphysin [Source:MGI Symbol;Acc:MGI:103574]	218038	Amph	protein_coding	4.26313	5.60911	5.49892	4.96497	4.85013	5.22018	5.92874	6.12223	6.47758	5.55504	5.58943	5.97581	5.49507	5.48218	5.73033	5.72695	5.43927	5.56013	6.49306	6.50854	6.13433	5.4602	5.87899	5.521
ENSMUSG00000029282	10522934	amelotin [Source:MGI Symbol;Acc:MGI:1918671]	71421	Amtn	protein_coding	3.84471	3.52142	3.61411	3.85083	3.89847	4.03826	5.37556	4.27953	4.66083	3.99897	3.87268	4.18674	3.66026	3.71815	3.85949	3.92246	4.00178	3.93871	4.13156	4.22927	4.8799	4.18841	3.94083	4.1675
ENSMUSG00000025135	10383423	anaphase promoting complex subunit 11 [Source:MGI Symbol;Acc:MGI:1913406]	66156	Anapc11	protein_coding	6.73603	6.63424	6.4956	7.23655	7.47846	7.59101	7.52264	7.56263	7.35633	6.76125	6.88168	6.9825	6.59913	6.63751	6.66981	7.77443	7.50837	7.66847	7.57525	7.44072	7.53643	6.968	6.8621	7.12757
ENSMUSG00000035048	10588223	anaphase promoting complex subunit 13 [Source:MGI Symbol;Acc:MGI:1916260]	69010	Anapc13	protein_coding	6.92082	6.65913	6.75981	7.27298	7.74618	7.89329	7.93914	7.79399	7.97026	7.39414	7.80312	7.38293	7.15265	7.12919	6.94041	8.20535	7.85423	7.84191	7.82043	7.81757	7.72147	7.63679	7.69598	7.98323
ENSMUSG00000026634	10352690	angel homolog 2 (Drosophila) [Source:MGI Symbol;Acc:MGI:1196310]	52477	Angel2	protein_coding	8.25084	8.05495	7.94483	7.46309	7.44766	7.35832	7.26249	7.51933	7.45563	7.15831	7.0496	6.49391	7.58223	8.16346	8.02552	7.70229	7.39545	7.35142	7.44823	7.47432	7.37522	6.94194	7.18807	7.11957
ENSMUSG00000004105	10471555	angiopoietin-like 2 [Source:MGI Symbol;Acc:MGI:1347002]	26360	Angptl2	protein_coding	6.883	7.23235	7.29009	6.7913	7.21969	7.02966	7.80089	7.79185	7.86037	7.54727	7.45709	7.36773	7.06052	7.52793	7.60652	7.27704	7.13743	7.4304	8.69365	8.47816	8.44204	7.55637	7.6794	7.56205
ENSMUSG00000028989	10518526	angiopoietin-like 7 [Source:MGI Symbol;Acc:MGI:3605801]	654812	Angptl7	protein_coding	3.93073	3.94882	4.32142	4.15871	4.24213	4.35758	5.8971	4.75724	5.45813	5.57253	4.76694	5.42808	4.02415	4.08429	3.91126	4.56836	4.28885	4.42666	5.08882	4.55156	4.78104	4.79644	5.36746	6.02198
ENSMUSG00000022265	10423363	progressive ankylosis [Source:MGI Symbol;Acc:MGI:3045421]	11732	Ank	protein_coding	6.86199	6.83227	6.8759	6.80467	6.92217	6.79678	6.76172	6.10494	6.45782	6.23349	5.82575	6.04524	7.7986	7.10719	7.00724	6.69149	6.94801	6.48537	6.36534	6.19763	6.55775	6.02276	6.34704	6.17918
ENSMUSG00000069601	10363786	ankyrin 3, epithelial [Source:MGI Symbol;Acc:MGI:88026]	11735	Ank3	protein_coding	7.40513	7.96606	7.81772	6.28166	6.04643	5.95301	5.86248	5.96998	5.82966	6.26811	6.61923	6.34124	7.34488	7.45928	7.52845	5.81187	6.27278	5.72396	5.86529	6.03023	5.76518	6.27205	5.914	6.20773
ENSMUSG00000024483	10454912	ankyrin repeat and KH domain containing 1 [Source:MGI Symbol;Acc:MGI:1921733]	108857	Ankhd1	protein_coding	8.17455	8.76037	8.71823	7.00716	6.9021	6.66581	6.51343	7.02176	7.20644	7.47025	7.30663	7.59101	7.91805	8.27249	8.33101	6.49307	6.87149	6.64921	7.22459	7.26815	6.89934	6.91289	7.18896	7.06209
ENSMUSG00000024803	10467191	ankyrin repeat domain 1 (cardiac muscle) [Source:MGI Symbol;Acc:MGI:1097717]	107765	Ankrd1	protein_coding	5.84604	4.37346	5.31046	4.5015	4.21847	4.97418	5.00197	5.64534	5.11316	5.88497	6.89508	7.52815	7.44705	5.99327	4.47242	5.11639	5.15141	5.40301	5.10744	4.97744	4.65509	5.74024	7.00661	7.87301
ENSMUSG00000031508	10577048	ankyrin repeat domain 10 [Source:MGI Symbol;Acc:MGI:1921840]	102334	Ankrd10	protein_coding	7.53694	7.35182	7.25738	6.64513	6.23876	6.38287	6.70265	6.54633	6.23201	5.80049	6.42254	6.76228	7.17957	7.25238	7.31226	6.63705	6.36127	6.70123	6.89815	7.075	6.69774	6.3237	5.91643	5.96818
ENSMUSG00000035569	10582445:10582458	ankyrin repeat domain 11 [Source:MGI Symbol;Acc:MGI:1924337]	77087	Ankrd11	protein_coding	6.70871	6.8029	6.74163	5.51827	5.4439	5.54586	5.2193	5.3446	5.49141	5.78548	5.82062	5.70048	6.75215	6.59658	6.52892	5.53264	5.62404	5.11999	5.34537	5.59299	5.30768	5.70909	5.82608	5.66584
ENSMUSG00000041870	10524588	ankyrin repeat domain 13a [Source:MGI Symbol;Acc:MGI:1915670]	68420	Ankrd13a	protein_coding	9.91014	9.73254	9.68509	9.39056	9.11706	9.2055	8.98086	9.09049	9.27817	8.5307	8.56665	8.42893	9.98178	9.83947	9.91095	9.03446	9.26558	8.86262	9.24729	9.23724	9.23056	8.70868	8.82338	8.47633
ENSMUSG00000047909	10469300	ankyrin repeat domain 16 [Source:MGI Symbol;Acc:MGI:2444796]	320816	Ankrd16	protein_coding	6.76246	6.33428	6.3245	5.04658	5.01389	4.95746	4.92253	5.08216	4.92478	5.25008	5.14781	5.38544	5.89076	6.45532	5.73976	4.83899	5.0835	5.17105	5.18878	5.47523	5.2512	5.00798	4.99038	4.91052
ENSMUSG00000055204	10531215	ankyrin repeat domain 17 [Source:MGI Symbol;Acc:MGI:1932101]	81702	Ankrd17	protein_coding	8.19891	8.63226	8.43368	7.1855	6.87732	6.72164	6.93475	7.17217	7.08519	7.08046	7.33876	7.26554	8.26716	8.18309	8.3272	6.92756	6.83628	6.65809	7.08725	7.3646	6.96511	7.10618	7.15443	7.05848
ENSMUSG00000067653	10353878	ankyrin repeat domain 23 [Source:MGI Symbol;Acc:MGI:1925571]	78321	Ankrd23	protein_coding	4.7433	4.63587	4.82158	3.69068	3.50745	3.69693	3.71225	3.5788	3.74349	3.86647	3.85403	3.83974	4.3729	4.70104	4.60254	3.56423	3.76311	3.72923	3.66255	3.64055	3.61935	3.71104	3.69847	3.70755
ENSMUSG00000014496	10418766	ankyrin repeat domain 28 [Source:MGI Symbol;Acc:MGI:2145661]	105522	Ankrd28	protein_coding	7.86248	7.58703	7.49386	7.39638	7.12029	7.30837	7.07028	7.02351	7.12831	6.29375	6.82175	6.04066	8.10455	7.6534	7.49625	7.46821	7.24471	7.13228	7.21297	7.42179	7.06238	6.12667	6.28429	6.51427
ENSMUSG00000050914	10578515	ankyrin repeat domain 37 [Source:MGI Symbol;Acc:MGI:3603344]	654824	Ankrd37	protein_coding	5.16635	4.55142	4.5466	5.53267	5.41941	4.67574	6.20686	6.17274	5.79025	4.50919	4.82382	5.0477	5.38155	5.01054	4.8049	4.64296	5.16588	4.93071	5.07117	5.25217	5.23377	4.78785	4.35259	4.42177
ENSMUSG00000052331	10354677	ankyrin repeat domain 44 [Source:MGI Symbol;Acc:MGI:3045243]	329154	Ankrd44	protein_coding	7.67353	7.63603	7.59261	6.61714	6.34508	6.23317	6.1828	6.60148	6.49052	6.90245	7.62765	7.45633	7.42751	7.46316	7.26087	6.42793	6.28461	6.14964	7.11574	7.30805	7.14663	7.27255	7.22961	7.42023
ENSMUSG00000044864	10497920	ankyrin repeat domain 50 [Source:MGI Symbol;Acc:MGI:2139777]	99696	Ankrd50	protein_coding	7.85712	8.14727	8.00774	6.8286	6.7801	6.90051	6.83597	6.84588	6.90206	7.03155	6.74613	6.42372	8.01842	7.93934	8.18764	6.79885	6.88575	6.51877	7.00729	6.96507	6.94108	7.04936	7.14023	6.69658
ENSMUSG00000014498	10367305	ankyrin repeat domain 52 [Source:MGI Symbol;Acc:MGI:2444029]	237615	Ankrd52	protein_coding	6.43331	6.46113	6.23943	5.0196	5.3111	5.15591	4.94926	5.11357	5.08452	5.02423	4.93823	5.13933	6.09923	6.24141	6.20269	4.97117	4.93818	5.13373	5.31553	5.4933	5.42592	5.04817	4.94848	4.87449
ENSMUSG00000064210	10426479	anoctamin 6 [Source:MGI Symbol;Acc:MGI:2145890]	105722	Ano6	protein_coding	9.02022	9.00751	8.88773	8.04816	8.0378	7.65793	7.71103	7.94002	7.90049	8.22076	8.41062	8.47334	9.08508	8.94768	8.95617	7.65661	7.85507	7.74481	7.95047	8.01085	7.8907	8.07819	8.16394	8.14836
ENSMUSG00000039062	10564818	alanyl (membrane) aminopeptidase [Source:MGI Symbol;Acc:MGI:5000466]	16790	Anpep	protein_coding	5.19517	6.46853	6.32166	6.04405	5.38383	5.45639	6.74939	6.72008	6.58711	8.04982	8.77709	8.49377	5.90481	6.17376	6.29977	5.6783	6.11636	5.49057	6.49071	6.27211	6.41189	7.61886	6.59651	7.00509
ENSMUSG00000024659	10466606	annexin A1 [Source:MGI Symbol;Acc:MGI:96819]	16952	Anxa1	protein_coding	12.4888	11.3506	11.277	11.679	11.5797	11.214	10.8145	10.6642	11.0243	11.4727	11.4281	11.0116	11.4123	11.7107	11.5104	10.7801	11.3667	10.8358	10.4677	10.2226	10.3521	11.0209	11.2419	11.0752
ENSMUSG00000021950	10414065	annexin A8 [Source:MGI Symbol;Acc:MGI:1201374]	11752	Anxa8	protein_coding	7.6714	7.15941	7.05016	8.22699	8.55153	8.3952	8.10173	7.76864	8.01446	7.66405	7.98776	8.23138	7.3577	7.4151	7.38181	7.9387	8.29257	7.8789	6.89796	6.72797	7.02312	7.96847	7.59641	7.72585
ENSMUSG00000063558	10346374	aldehyde oxidase 1 [Source:MGI Symbol;Acc:MGI:88035]	11761	Aox1	protein_coding	5.39371	5.74293	5.6121	5.00794	5.05749	4.57586	4.62101	4.78356	4.72675	6.35678	6.61484	6.85571	4.98699	5.39917	5.46985	4.33948	4.38379	4.91531	5.00472	4.8755	4.7935	6.64364	6.51752	6.56621
NM_023617	10346410	aldehyde oxidase 3	71724	Aox3		6.22116	6.87864	7.00916	6.21047	6.47333	5.767	6.07564	6.00765	5.69931	8.3239	8.39275	8.66568	7.45302	6.68743	6.96811	6.16202	5.98585	5.71897	6.17837	5.99785	6.18398	8.72936	8.20089	8.55967
ENSMUSG00000001998	10475686	adaptor-related protein complex AP-4, epsilon 1 [Source:MGI Symbol;Acc:MGI:1336993]	108011	Ap4e1	protein_coding	7.16741	7.2434	7.00723	6.27856	6.08108	5.72128	5.7746	6.10763	5.84732	5.56675	6.05504	6.13593	6.71329	6.72889	6.78551	5.70322	5.66938	5.72032	6.17133	6.40131	6.04348	6.13415	6.29845	6.26457
ENSMUSG00000019518	10526754	adaptor-related protein complex AP-4, mu 1 [Source:MGI Symbol;Acc:MGI:1337063]	11781	Ap4m1	protein_coding	7.29392	7.17305	7.3882	6.74286	6.60915	6.73606	6.4499	6.61439	6.40642	5.97729	6.41108	6.24529	7.56512	7.26814	7.36517	6.71266	6.44811	6.55365	6.52507	6.59248	6.61294	6.32673	6.28077	6.2935
ENSMUSG00000019979	10371846	apoptotic peptidase activating factor 1 [Source:MGI Symbol;Acc:MGI:1306796]	11783	Apaf1	protein_coding	7.73958	8.06846	8.08327	7.10466	6.75321	6.73777	6.64794	6.90057	6.96823	6.94321	7.12948	7.20619	7.06715	7.85399	7.88895	6.91299	6.61264	6.58602	7.17568	7.1286	7.1314	6.15926	6.56076	6.44704
ENSMUSG00000029207	10530287	amyloid beta (A4) precursor protein-binding, family B, member 2 [Source:MGI Symbol;Acc:	11787	Apbb2	protein_coding	8.44191	8.52792	8.59871	7.52766	7.6891	7.50507	7.42076	7.58097	7.5439	7.4003	7.51821	7.96672	8.47026	8.43974	8.4893	7.5235	7.47224	7.25941	7.38548	7.50954	7.35184	7.48309	7.3543	7.48503
ENSMUSG00000001379	10458355	amyloid beta (A4) precursor protein-binding, family B, member 3 [Source:MGI Symbol;Acc:	225372	Apbb3	protein_coding	6.3579	6.01045	5.94838	4.50065	4.90395	4.74595	4.58489	4.84379	4.82126	4.82996	5.07752	4.95743	5.81427	6.31693	5.74199	4.5209	4.67452	4.72283	4.59655	4.83654	4.64139	4.7235	4.3698	4.90789
ENSMUSG00000005871	10454655	adenomatosis polyposis coli [Source:MGI Symbol;Acc:MGI:88039]	11789	Apc	protein_coding	8.59157	9.11846	9.10028	7.18481	7.19401	6.63783	6.81856	7.18151	7.27657	8.15667	7.90985	7.67314	8.5492	8.6479	8.72615	7.12218	6.9549	6.99259	7.17381	7.37821	7.26538	7.92494	8.35042	7.713
ENSMUSG00000071847	10456184	adenomatosis polyposis coli down-regulated 1 [Source:MGI Symbol;Acc:MGI:3513977]	494504	Apcdd1	protein_coding	7.19428	6.59621	6.50971	7.18851	7.04581	6.99375	7.06617	6.98061	7.47801	4.83196	4.96448	4.76461	7.28499	7.12729	6.87485	7.11142	7.05626	6.94929	7.40866	7.12732	7.00122	5.15036	5.27927	5.19712
ENSMUSG00000010911	10474159	APAF1 interacting protein [Source:MGI Symbol;Acc:MGI:1926788]	56369	Apip	protein_coding	5.9791	5.76287	5.88942	6.49645	6.74194	6.54956	7.09157	6.90773	6.69563	5.77543	6.06395	5.65345	5.68312	5.88149	5.93766	7.02449	6.9904	6.8788	6.47124	6.82823	6.90913	6.07219	5.62698	5.75531
ENSMUSG00000044338	10473444	apelin receptor [Source:MGI Symbol;Acc:MGI:1346086]	23796	Aplnr	protein_coding	8.51882	8.55153	8.66814	7.68617	7.43315	7.75964	7.8477	8.12648	8.15727	6.81898	6.62521	6.28981	7.76654	8.7918	8.90266	7.75453	7.99998	7.16622	8.42524	8.19256	8.33781	7.09998	6.83404	6.66876
ENSMUSG00000031996	10592023	amyloid beta (A4) precursor-like protein 2 [Source:MGI Symbol;Acc:MGI:88047]	11804	Aplp2	protein_coding	10.8561	11.1233	10.8313	10.0561	10.004	9.84861	9.70103	9.7933	10.0637	10.9238	10.7404	10.739	10.8349	11.017	11.1275	9.69126	9.88816	9.65621	10.0548	9.90516	9.96075	10.8023	10.7783	10.4678
ENSMUSG00000028070	10499309	apolipoprotein A-I binding protein [Source:MGI Symbol;Acc:MGI:2180167]	246703	Apoa1bp	protein_coding	8.63924	8.65223	8.65313	9.58934	9.71019	9.79463	9.81986	9.92084	9.77274	9.26888	9.52328	9.58079	8.89923	9.09805	8.98569	9.88103	9.71037	9.84167	9.78025	9.82781	9.89227	9.7774	9.22309	9.66369
ENSMUSG00000040564	10560618	apolipoprotein C-I [Source:MGI Symbol;Acc:MGI:88053]	11812	Apoc1	protein_coding	6.48517	5.46487	5.32244	6.57803	6.60871	6.79076	7.57879	7.61308	7.05773	6.72553	6.87677	6.2504	7.39145	6.17258	5.62861	6.87364	6.88753	6.88973	7.47173	6.90139	7.37057	6.95075	6.04993	6.61326
ENSMUSG00000022548	10439009	apolipoprotein D [Source:MGI Symbol;Acc:MGI:88056]	11815	Apod	protein_coding	4.55625	3.87727	3.96892	4.02609	3.90569	3.89515	4.07504	3.90844	3.90698	5.49374	5.31147	6.23591	4.87303	3.93245	3.83246	4.08815	3.90858	4.18016	4.01801	4.01961	4.09397	5.19139	5.41268	5.96781
ENSMUSG00000090698	10542319	apolipoprotein L domain containing 1 [Source:MGI Symbol;Acc:MGI:2685921]	381823	Apold1	protein_coding	5.86898	5.52047	5.60409	5.46297	5.30224	5.97329	5.72955	5.51576	5.83124	5.42432	4.76076	4.92751	7.09094	5.81987	6.18714	6.17568	6.0733	5.45896	5.58842	5.24358	5.26133	5.03232	5.05084	5.13437
ENSMUSG00000049233	10412036	apolipoprotein O, pseudogene [Source:MGI Symbol;Acc:MGI:3649039]	68316	Apoo-ps	protein_coding	6.5457	6.38953	6.50102	6.98002	7.42071	7.32485	7.62945	7.54243	7.59331	6.97226	6.92421	6.97749	6.3374	6.65105	6.721	7.96025	7.47447	7.56635	7.28383	7.4203	7.35115	6.59987	6.51346	6.72032
ENSMUSG00000022892	10440491	amyloid beta (A4) precursor protein [Source:MGI Symbol;Acc:MGI:88059]	11820	App	protein_coding	11.4849	11.5881	11.3311	10.7392	10.5479	10.3965	10.4404	10.5704	10.7134	11.4977	11.3328	11.1929	11.4514	11.6026	11.5372	10.3755	10.5674	10.2585	10.831	10.7445	10.7501	11.2731	11.4295	11.0039
ENSMUSG00000020263	10371356	adaptor protein, phosphotyrosine interaction, PH domain and leucine zipper containing 2	216190	Appl2	protein_coding	8.28266	8.1719	8.12201	7.34583	7.13031	6.93266	7.32297	6.98409	6.93151	7.49357	7.37987	7.4844	8.31601	8.15045	8.12968	6.96125	7.14492	6.65679	6.82903	6.84459	6.78856	7.46692	7.02878	7.09783
ENSMUSG00000037999	10530100	ArfGAP with RhoGAP domain, ankyrin repeat and PH domain 2 [Source:MGI Symbol;Acc:MGI:26	212285	Arap2	protein_coding	7.50427	8.2136	8.09529	6.48939	6.26551	6.25109	6.31287	7.26895	6.87677	7.25527	7.65985	6.93715	7.63512	7.45529	7.97843	6.39786	6.58506	6.09981	7.63356	7.35716	7.27495	7.53998	7.66209	7.22999
ENSMUSG00000024451	10458498	ArfGAP with RhoGAP domain, ankyrin repeat and PH domain 3 [Source:MGI Symbol;Acc:MGI:21	106952	Arap3	protein_coding	8.09839	8.53191	8.50736	7.04611	6.99284	7.08333	7.05766	7.24313	7.5867	7.6	7.72423	8.01124	7.93963	8.27859	8.53933	7.31153	7.34075	6.84002	7.62214	7.86448	7.43944	7.77357	7.76628	7.77745
ENSMUSG00000029378	10523182	amphiregulin [Source:MGI Symbol;Acc:MGI:88068]	11839	Areg	protein_coding	6.97194	5.78441	5.58167	5.4679	6.10696	5.9332	5.34449	5.31849	5.93765	4.75498	5.00942	5.16184	6.9936	5.84414	5.38427	5.50526	6.37148	4.73765	4.74834	4.83548	4.44761	4.8897	4.68045	4.85646
ENSMUSG00000051853	10432256	ADP-ribosylation factor 3 [Source:MGI Symbol;Acc:MGI:99432]	11842	Arf3	protein_coding	8.26791	8.4228	8.07399	7.74192	7.92974	7.81135	7.33674	7.18828	7.63636	7.96112	7.84777	8.03335	8.00783	8.53935	8.48437	7.56457	7.88605	7.49701	7.1808	7.27302	7.39823	8.02265	8.0647	8.18324
ENSMUSG00000044147	10396108	ADP-ribosylation factor 6 [Source:MGI Symbol;Acc:MGI:99435]	11845	Arf6	protein_coding	11.0033	11.0508	10.5517	9.8148	9.89236	9.99669	9.68267	9.84086	10.2415	9.93183	9.88924	9.47984	10.6917	10.9461	10.9276	9.97672	10.0846	9.62455	9.84777	9.77865	9.72697	9.59625	10.0296	9.67888
ENSMUSG00000067851	10353064	ADP-ribosylation factor guanine nucleotide-exchange factor 1(brefeldin A-inhibited) [So	211673	Arfgef1	protein_coding	9.1312	9.39672	9.25674	7.81573	7.92507	7.74177	7.67097	7.82804	7.88435	8.13924	8.24393	7.99957	8.78104	8.98921	9.15059	7.65898	7.89383	7.64771	7.97503	7.99917	7.82981	8.02435	8.18631	7.99892
ENSMUSG00000074582	10478754:10478772:10478774:10478776:10478778	ADP-ribosylation factor guanine nucleotide-exchange factor 2 (brefeldin A-inhibited) [S	99371	Arfgef2	protein_coding	7.57934	7.458	7.1863	6.53577	6.31643	5.90313	5.92917	6.03628	5.96759	6.36269	6.62505	6.70931	7.10439	7.23165	7.22826	5.79541	6.01933	5.56211	5.98565	6.15846	5.81732	6.30611	6.13596	6.20287
ENSMUSG00000030881	10566502	ADP-ribosylation factor interacting protein 2 [Source:MGI Symbol;Acc:MGI:1924182]	76932	Arfip2	protein_coding	8.02657	7.89484	7.64443	7.83583	7.73725	7.72101	7.35383	7.32743	7.38417	6.78366	6.71901	6.91052	7.67666	8.15155	7.81251	7.66159	7.82608	7.44592	7.46997	7.28633	7.29477	7.00606	6.91622	6.96521
ENSMUSG00000019987	10368343	arginase, liver [Source:MGI Symbol;Acc:MGI:88070]	11846	Arg1	protein_coding	4.65637	4.29745	4.64599	5.15073	4.90155	4.8652	6.6132	4.89061	5.14739	6.07918	7.66473	7.72799	5.8062	4.3991	4.17042	4.70762	6.14576	5.32253	4.7515	5.13893	4.54961	3.9342	4.1327	3.9636
ENSMUSG00000040459	10576924	arginine and glutamate rich 1 [Source:MGI Symbol;Acc:MGI:2442985]	234023	Arglu1	protein_coding	7.68811	7.72991	7.62328	5.87174	5.97728	5.82225	5.87865	6.10392	5.91274	6.17183	6.07099	5.88951	7.2741	7.78076	7.25966	6.27389	6.23789	6.2068	6.09325	6.62437	6.38088	5.68188	5.93067	5.8388
ENSMUSG00000041219	10485963	Rho GTPase activating protein 11A [Source:MGI Symbol;Acc:MGI:2444300]	228482	Arhgap11a	protein_coding	6.29881	5.96778	6.02276	5.43843	5.31191	5.10129	5.61315	5.56921	6.41132	5.24776	5.38327	5.21304	6.51045	5.93579	5.69739	5.69103	4.76705	5.91336	5.67702	5.89236	5.66346	5.01195	4.5798	5.24783
ENSMUSG00000053199	10585286	Rho GTPase activating protein 20 [Source:MGI Symbol;Acc:MGI:2445175]	244867	Arhgap20	protein_coding	6.60327	6.86645	6.91043	5.55471	5.59144	5.68164	5.34219	6.14939	6.1143	5.60394	5.5939	5.54636	6.2013	6.75921	6.73762	6.06478	5.51684	5.68458	6.75007	6.38832	6.40827	5.91371	5.18041	5.29391
ENSMUSG00000036591	10480381	Rho GTPase activating protein 21 [Source:MGI Symbol;Acc:MGI:1918685]	71435	Arhgap21	protein_coding	7.61806	7.75902	7.76297	6.76372	6.77055	6.52465	6.53904	6.86599	6.65689	7.08967	7.38028	7.41431	7.62792	7.55852	7.45987	6.52677	6.4676	6.82341	6.81386	6.60569	6.8093	7.18468	7.47964	7.42107
ENSMUSG00000049807	10380773	Rho GTPase activating protein 23 [Source:MGI Symbol;Acc:MGI:3697726]	58996	Arhgap23	protein_coding	7.8262	7.54129	7.58384	6.06251	6.15116	5.87026	5.86569	6.14213	6.44503	6.39783	6.53133	6.42997	7.82148	7.75995	7.71706	5.98355	6.13109	5.9702	6.24059	6.16929	6.21853	6.41755	6.79496	6.50289
ENSMUSG00000057315	10523579	Rho GTPase activating protein 24 [Source:MGI Symbol;Acc:MGI:1922647]	231532	Arhgap24	protein_coding	7.45638	7.34418	7.02412	6.78537	6.59347	6.55918	6.38493	6.3778	6.67319	5.79545	6.172	6.0165	7.04496	7.51743	7.3506	6.76385	6.94501	6.3646	6.72191	6.7605	6.70419	5.93736	5.8892	5.92869
ENSMUSG00000024043	10452613	Rho GTPase activating protein 28 [Source:MGI Symbol;Acc:MGI:2147003]	268970	Arhgap28	protein_coding	6.75468	7.27767	7.07504	6.17465	6.21226	6.34984	6.20158	6.22353	6.78105	5.37048	5.77605	5.48707	7.90164	7.20402	7.16557	6.92022	6.54113	6.72392	6.77203	7.0836	6.78106	5.07143	5.37487	5.21395
ENSMUSG00000022799	10439483	Rho GTPase activating protein 31 [Source:MGI Symbol;Acc:MGI:1333857]	12549	Arhgap31	protein_coding	9.07498	9.44174	9.58439	8.17225	7.7887	7.57286	7.64327	8.01381	7.94541	8.97534	8.68922	8.81366	9.39565	9.12356	9.38986	7.68803	7.97349	7.144	8.00567	8.18974	8.16598	8.63446	8.62729	8.47475
ENSMUSG00000041444	10584124	Rho GTPase activating protein 32 [Source:MGI Symbol;Acc:MGI:2450166]	330914	Arhgap32	protein_coding	6.07974	6.75183	6.96061	5.35002	5.75229	5.38354	5.88337	5.74357	5.6123	5.94006	6.21766	7.20093	6.47605	6.37702	6.60596	5.51877	5.65366	5.77933	6.17093	6.41724	6.26714	6.27728	6.7111	6.7625
ENSMUSG00000050730	10590844:10590860	Rho GTPase activating protein 42 [Source:MGI Symbol;Acc:MGI:1918794]	71544	Arhgap42	protein_coding	8.19847	8.19026	8.16422	6.60435	7.09219	6.79902	7.4168	8.1159	7.84025	7.09325	7.02092	6.68683	8.16325	8.05407	7.84672	7.59188	6.95483	7.76605	8.5274	8.61805	8.45434	7.02337	7.1434	7.02285
ENSMUSG00000033389	10386965	Rho GTPase activating protein 44 [Source:MGI Symbol;Acc:MGI:2144423]	216831	Arhgap44	protein_coding	7.15519	7.24164	7.05978	6.48565	6.30568	6.06383	5.65989	5.569	5.6799	6.10821	5.73848	6.19402	6.65148	7.07849	7.04935	5.87743	6.07811	5.59979	5.41064	5.77475	5.62301	5.54998	5.47208	5.8311
ENSMUSG00000030220	10548892	Rho, GDP dissociation inhibitor (GDI) beta [Source:MGI Symbol;Acc:MGI:101940]	11857	Arhgdib	protein_coding	7.97129	8.381	8.22381	9.36799	9.11107	9.35684	9.23732	9.12686	9.19011	9.30909	9.80054	9.05637	8.60391	8.33323	8.5851	9.45259	9.7092	9.20214	9.05807	8.79464	9.10398	9.52167	9.50818	9.43218
NM_027144	10582862:10592655	Rho guanine nucleotide exchange factor (GEF) 12	69632	Arhgef12		8.32401	8.63517	8.55371	7.56191	7.36555	7.04126	7.0468	7.21844	7.37799	8.69211	8.18422	7.88304	8.53754	8.39347	8.50734	7.17803	7.22635	7.01204	7.4953	7.6398	7.47108	8.38519	8.91641	8.18296
ENSMUSG00000052921	10387201	Rho guanine nucleotide exchange factor (GEF) 15 [Source:MGI Symbol;Acc:MGI:3045246]	442801	Arhgef15	protein_coding	7.08439	7.16475	7.19605	5.89904	5.5051	5.82247	5.77379	6.2332	6.36366	6.30777	6.3798	6.01563	6.15347	7.24187	7.28837	5.65439	5.99394	5.75313	6.01517	6.01323	6.36612	6.78482	6.83896	6.62374
ENSMUSG00000032875	10565935	Rho guanine nucleotide exchange factor (GEF) 17 [Source:MGI Symbol;Acc:MGI:2673002]	207212	Arhgef17	protein_coding	7.58363	8.35236	8.237	6.58935	6.83797	6.84008	6.83654	7.20905	7.2474	6.90275	6.8932	7.07725	7.66822	8.10689	8.13993	6.87776	6.71898	6.74733	7.36653	7.50116	7.33483	6.87038	7.08706	6.86576
ENSMUSG00000036885	10492341	Rho guanine nucleotide exchange factor (GEF) 26 [Source:MGI Symbol;Acc:MGI:1918053]	622434	Arhgef26	protein_coding	8.11054	8.1664	8.03722	7.57773	7.00476	7.16229	6.64073	6.71528	6.958	7.47263	7.48531	7.76648	7.90487	8.06318	8.21788	6.9621	6.92199	6.71454	6.76456	6.69289	6.81833	7.33015	7.90332	7.94219
ENSMUSG00000021662	10411395	Rho guanine nucleotide exchange factor (GEF) 28 [Source:MGI Symbol;Acc:MGI:1346016]	110596	Arhgef28	protein_coding	7.6221	7.73905	7.61956	7.49948	7.08844	6.96404	6.74105	6.48306	6.36749	6.4533	6.94495	7.51409	7.75005	7.61036	7.59231	6.7104	6.82338	6.65203	6.13456	6.2766	6.09663	6.68288	6.95834	7.05669
ENSMUSG00000004562	10414623	Rho guanine nucleotide exchange factor (GEF) 40 [Source:MGI Symbol;Acc:MGI:2685515]	268739	Arhgef40	protein_coding	6.75086	7.09326	6.84083	5.86766	6.0045	5.99976	5.78947	6.15827	6.30683	5.8809	5.85004	6.07686	6.61885	7.07084	7.05588	6.4267	5.98164	6.16905	6.16531	6.20394	6.27264	5.72039	6.12914	5.89048
ENSMUSG00000031133	10604713	Rac/Cdc42 guanine nucleotide exchange factor (GEF) 6 [Source:MGI Symbol;Acc:MGI:1920591	73341	Arhgef6	protein_coding	7.96842	7.91669	7.92917	6.90629	6.71331	6.39751	6.66406	7.02435	7.0619	7.11019	7.51738	7.6248	7.5837	7.60844	7.85942	6.67462	6.75186	6.64357	7.20359	7.32132	7.00735	7.31948	7.31718	7.64074
ENSMUSG00000031511	10570144	Rho guanine nucleotide exchange factor (GEF7) [Source:MGI Symbol;Acc:MGI:1860493]	54126	Arhgef7	protein_coding	7.57548	7.80224	7.80945	6.74289	6.58523	6.55886	7.05388	7.16143	7.31748	6.73771	6.96101	6.84595	7.69445	7.59957	7.56649	6.81034	6.92941	6.66034	7.36816	7.43646	7.31214	6.57387	6.9878	6.71686
ENSMUSG00000007880	10517090	AT rich interactive domain 1A (SWI-like) [Source:MGI Symbol;Acc:MGI:1935147]	93760	Arid1a	protein_coding	7.42711	7.77986	7.83365	6.12239	6.12295	5.72094	5.68887	5.6566	6.04298	6.33456	6.5901	6.75615	7.02127	7.57	7.57699	5.89364	5.85171	5.81362	6.07489	6.22953	5.77065	6.3455	6.46716	6.01466
ENSMUSG00000069729	10441400	AT rich interactive domain 1B (SWI-like) [Source:MGI Symbol;Acc:MGI:1926129]	239985	Arid1b	protein_coding	7.69806	8.00778	7.86361	6.93388	6.9646	6.76237	6.64831	6.93934	6.89019	6.73308	7.18787	7.36087	7.92563	7.93229	8.04902	7.05099	6.9479	6.64402	6.97416	6.99531	6.67406	6.95832	7.11156	6.84613
ENSMUSG00000033237	10426507	AT rich interactive domain 2 (ARID, RFX-like) [Source:MGI Symbol;Acc:MGI:1924294]	77044	Arid2	protein_coding	8.9048	9.23948	9.15684	7.60352	7.30692	7.11705	6.83583	7.24452	7.24204	7.26979	7.2406	7.37579	8.91109	8.85626	8.96038	7.20666	7.2484	6.98056	7.21391	7.71999	7.40453	7.04804	7.04139	7.36776
ENSMUSG00000019564	10364559	AT rich interactive domain 3A (BRIGHT-like) [Source:MGI Symbol;Acc:MGI:1328360]	13496	Arid3a	protein_coding	6.17635	6.20127	6.09588	5.39956	5.18002	5.61472	5.00633	5.17424	5.23915	4.91281	5.07884	5.00655	6.15072	5.83113	6.03242	5.2482	5.256	5.05357	5.13854	5.06855	5.12485	4.75023	4.86297	4.75737
ENSMUSG00000048118	10396205	AT rich interactive domain 4A (RBP1-like) [Source:MGI Symbol;Acc:MGI:2444354]	238247	Arid4a	protein_coding	7.90757	7.74821	7.91234	6.59154	6.27629	5.85739	5.94729	6.37264	6.38416	6.53123	6.75594	6.65092	7.74602	7.67881	7.68683	5.97812	6.18857	6.06787	6.10091	6.25753	6.20009	6.63288	6.75165	6.61881
ENSMUSG00000039219	10403680	AT rich interactive domain 4B (RBP1-like) [Source:MGI Symbol;Acc:MGI:2137512]	94246	Arid4b	protein_coding	8.52394	8.5837	8.47773	7.15612	6.81481	6.98217	6.73235	6.86187	6.96024	7.20501	7.16589	6.83897	8.5612	8.24604	8.34052	7.02674	6.75577	6.94781	7.07626	6.91848	6.8251	6.88721	7.21061	7.07397
ENSMUSG00000019947	10369792	AT rich interactive domain 5B (MRF1-like) [Source:MGI Symbol;Acc:MGI:2175912]	71371	Arid5b	protein_coding	8.36306	8.8415	8.66708	7.34007	7.2223	6.46406	6.53705	7.22624	7.03825	7.48954	7.52699	7.76957	9.11023	8.4864	8.66091	6.872	7.05201	6.62444	7.24287	7.50477	7.33789	7.329	7.28448	7.40067
ENSMUSG00000064145	10386400:10596951	ariadne homolog 2 (Drosophila) [Source:MGI Symbol;Acc:MGI:1344361]	23807	Arih2	protein_coding	8.20781	7.81846	7.7172	7.83365	7.30953	7.44012	6.89665	6.73935	6.95113	6.99786	7.26311	6.67558	8.28486	7.8103	7.84277	7.32509	7.5342	7.2287	6.94027	6.97156	6.88893	6.64118	6.67583	6.57169
ENSMUSG00000024944	10465388	ADP-ribosylation factor-like 2 [Source:MGI Symbol;Acc:MGI:1928393]	56327	Arl2	protein_coding	6.41377	6.81852	6.70356	7.3276	7.70413	7.8836	7.83843	7.63956	7.69212	6.76545	6.99089	6.89351	6.45596	6.94475	7.04236	7.76779	7.59031	7.56592	7.57407	7.49637	7.67042	7.1688	7.01544	7.42871
ENSMUSG00000049866	10356475	ADP-ribosylation factor-like 4C [Source:MGI Symbol;Acc:MGI:2445172]	320982	Arl4c	protein_coding	7.22092	7.14077	7.07446	6.82813	6.74898	6.87099	6.66515	6.61917	6.76957	6.20546	6.56121	6.3542	7.58948	7.14611	7.23732	7.13268	7.0749	6.69765	6.55843	6.65996	6.63953	6.36591	6.31427	6.18191
ENSMUSG00000017418	10469425	ADP-ribosylation factor-like 5B [Source:MGI Symbol;Acc:MGI:1923119]	75869	Arl5b	protein_coding	8.23731	8.33986	8.23713	7.46538	7.40866	7.13879	7.18681	7.57528	7.55218	7.38824	7.29076	6.83306	8.77944	8.16486	8.16264	7.259	7.227	7.22687	7.88904	7.96089	7.53028	7.47313	7.54294	7.05745
ENSMUSG00000026960	10472128	ADP-ribosylation factor-like 6 interacting protein 6 [Source:MGI Symbol;Acc:MGI:1929507	65103	Arl6ip6	protein_coding	7.79112	7.70882	7.5961	7.32507	7.19444	7.45405	6.84705	7.259	7.34247	6.33004	6.24257	6.15418	8.55602	7.57907	7.6266	7.60257	7.18476	7.42962	7.09649	7.02901	6.96549	6.08733	6.2381	5.89766
ENSMUSG00000042178	10557951	armadillo repeat containing 5 [Source:MGI Symbol;Acc:MGI:2384586]	233912	Armc5	protein_coding	6.21949	6.02058	5.95946	5.61409	5.33228	5.68735	5.5854	5.43863	5.73243	5.32518	5.47498	5.44477	6.00988	6.35525	6.14589	5.64109	5.55785	5.54783	5.42435	5.48251	5.56769	5.1359	4.69943	5.25253
ENSMUSG00000049804	10601768	armadillo repeat containing, X-linked 4 [Source:MGI Symbol;Acc:MGI:2147887]	100503043	Armcx4	protein_coding	7.99637	7.46039	7.53062	6.34691	6.39417	6.39307	6.37325	6.2801	6.92711	6.02303	6.16508	5.7562	7.4459	7.70557	7.6478	6.64671	6.68956	6.80099	6.61474	6.68976	6.84163	6.04024	6.3905	6.27198
ENSMUSG00000055116	10556463	aryl hydrocarbon receptor nuclear translocator-like [Source:MGI Symbol;Acc:MGI:1096381]	11865	Arntl	protein_coding	8.35242	8.0216	7.94235	7.25505	6.69092	6.65959	6.53924	6.92409	6.65588	5.433	6.05932	5.60145	8.18427	7.97231	7.95732	6.60021	6.85655	6.62204	6.54355	6.38519	6.56499	5.69793	5.79057	5.00057
ENSMUSG00000079426	10540650	actin related protein 2/3 complex, subunit 4 [Source:MGI Symbol;Acc:MGI:1915339]	68089	Arpc4	protein_coding	7.67865	7.60801	7.70825	8.52451	8.48117	8.54691	8.82388	8.79806	8.63531	7.5752	8.28191	7.99694	7.86047	7.78656	7.90754	8.73735	8.83746	8.59455	8.62884	8.66398	8.69742	8.1143	7.60702	8.04771
ENSMUSG00000018909	10555235	arrestin, beta 1 [Source:MGI Symbol;Acc:MGI:99473]	109689	Arrb1	protein_coding	9.28027	9.68803	9.53747	8.30013	8.23983	8.21466	8.20842	8.30657	8.48762	8.59938	8.67729	9.03031	8.80212	9.51528	9.78307	8.28421	8.44351	8.10579	8.49477	8.65418	8.61537	8.72592	9.13091	8.88439
ENSMUSG00000026972	10480570	arrestin domain containing 1 [Source:MGI Symbol;Acc:MGI:2446136]	215705	Arrdc1	protein_coding	8.70161	8.76991	8.55246	8.32382	8.12152	7.91138	7.62889	7.73156	7.58062	7.07163	7.36034	7.57554	8.04443	8.75778	8.68756	7.94207	8.12864	7.59861	7.393	7.54708	7.31229	7.31681	6.68845	7.23262
ENSMUSG00000030651	10565994	ADP-ribosyltransferase 2b [Source:MGI Symbol;Acc:MGI:107545]	11872	Art2b	protein_coding	3.94373	3.76015	3.82172	4.5991	4.49515	4.80706	4.97204	4.54663	4.30745	4.79129	5.26484	4.56794	4.17774	4.03541	3.9183	4.4409	4.53657	4.48338	4.53893	4.6533	4.6978	5.37715	4.96527	4.69955
ENSMUSG00000030217	10548875	ADP-ribosyltransferase 4 [Source:MGI Symbol;Acc:MGI:1202710]	109978	Art4	protein_coding	5.88374	5.89145	5.91488	6.33256	6.42394	6.38051	6.43394	6.53789	6.20307	6.83694	6.81954	7.16721	5.943	6.23431	6.31538	6.1108	6.53725	6.34833	6.42962	6.37494	6.5459	7.03493	6.76416	7.00463
ENSMUSG00000024887	10467041	N-acylsphingosine amidohydrolase 2 [Source:MGI Symbol;Acc:MGI:1859310]	54447	Asah2	protein_coding	7.34759	7.28547	7.40535	6.49115	6.34591	6.05971	6.31728	6.57967	6.38821	6.74377	7.10748	7.02059	7.35736	7.31099	7.38016	6.03324	5.89566	6.18025	6.61466	6.50796	6.76641	7.01231	7.06453	6.82146
ENSMUSG00000022377	10428998	ArfGAP with SH3 domain, ankyrin repeat and PH domain1 [Source:MGI Symbol;Acc:MGI:134233	13196	Asap1	protein_coding	7.86135	8.01028	7.99035	6.67657	6.68435	6.28515	7.04083	6.90533	7.27734	7.25063	7.11275	7.06746	8.05386	7.92946	7.94116	7.08505	6.86539	6.93936	6.74691	7.05301	7.02357	6.80812	7.11711	6.88799
ENSMUSG00000052632	10394862	ArfGAP with SH3 domain, ankyrin repeat and PH domain 2 [Source:MGI Symbol;Acc:MGI:26854	211914	Asap2	protein_coding	6.56798	6.53448	6.55648	5.20414	5.02274	4.93858	4.80722	5.01617	5.12082	5.77375	5.57158	5.24348	6.88462	6.19203	6.42764	5.14331	5.18732	5.08358	5.21255	5.32622	5.3429	5.23165	5.75697	5.37684
ENSMUSG00000038774	10363007	activating signal cointegrator 1 complex subunit 3 [Source:MGI Symbol;Acc:MGI:1925237]	77987	Ascc3	protein_coding	7.57228	7.89621	7.79661	6.77785	6.86341	6.42608	6.8415	7.07975	6.92665	6.4749	7.10964	6.66477	7.36652	7.60753	7.48461	6.56956	6.69854	6.66263	7.18212	7.18663	6.96297	6.60265	6.55224	6.7982
ENSMUSG00000005470	10573261	ASF1 anti-silencing function 1 homolog B (S. cerevisiae) [Source:MGI Symbol;Acc:MGI:191	66929	Asf1b	protein_coding	6.05226	6.52487	6.41351	7.09664	7.57807	7.57947	7.82754	7.89382	8.38124	6.64614	6.53855	5.6897	6.22907	6.18545	6.38811	8.16819	7.17057	8.25345	7.64666	7.64513	7.8379	6.17552	6.30648	5.8751
ENSMUSG00000028053	10493347	ash1 (absent, small, or homeotic)-like (Drosophila) [Source:MGI Symbol;Acc:MGI:2183158]	192195	Ash1l	protein_coding	7.86727	8.36211	8.12201	7.02813	6.44995	6.50128	6.4044	6.70975	6.58573	7.01582	7.07427	6.97991	7.72928	7.75194	7.89097	6.60079	6.40174	6.35176	6.79356	6.892	6.80196	6.84297	7.11344	6.96329
ENSMUSG00000052456	10580300	arsA arsenite transporter, ATP-binding, homolog 1 (bacterial) [Source:MGI Symbol;Acc:MG	56495	Asna1	protein_coding	8.41098	8.28225	8.08819	9.18624	9.16137	9.21915	9.27511	9.32221	9.33235	8.32041	8.85962	8.63929	8.40712	8.60476	8.5607	9.17635	9.32647	9.12749	9.08405	9.02428	9.19128	8.66669	8.56834	8.5484
ENSMUSG00000033508	10539739	aspartic peptidase, retroviral-like 1 [Source:MGI Symbol;Acc:MGI:1915105]	67855	Asprv1	protein_coding	6.32033	6.94507	7.20622	8.08719	7.05945	7.37999	7.93548	5.618	6.35747	5.512	5.66843	5.42017	7.77137	6.39466	6.74273	6.91681	9.0963	7.67642	5.93224	5.85245	5.26031	5.27863	5.70624	5.03816
ENSMUSG00000042548	10477311	additional sex combs like 1 [Source:MGI Symbol;Acc:MGI:2684063]	228790	Asxl1	protein_coding	8.14115	7.78931	7.59633	7.11008	6.53867	6.62856	6.45506	6.48916	6.48573	6.64255	6.72057	6.93892	7.91792	7.90391	7.71746	6.47738	6.78527	6.40446	6.7072	6.76734	6.51007	6.45279	6.29526	6.82563
ENSMUSG00000052812	10394366	ATPase family, AAA domain containing 2B [Source:MGI Symbol;Acc:MGI:2444798]	320817	Atad2b	protein_coding	7.85172	8.1954	8.19035	6.50207	6.32907	6.28187	6.35952	6.58344	6.39217	6.15236	6.31319	5.90702	7.60647	7.74495	7.52889	6.16473	6.21391	6.62565	6.7561	6.9374	6.76315	5.7884	6.05894	6.03078
NM_001099628	10394381	ATPase family, AAA domain containing 2B	320817	Atad2b		8.01579	8.28238	8.22104	6.64853	6.70379	6.50406	6.26985	6.68987	6.61153	6.41841	6.7514	6.06074	8.01148	8.08849	7.85677	6.42053	6.62276	6.83099	6.65121	7.00527	6.69602	6.45735	6.4306	5.94788
ENSMUSG00000026628	10361091	activating transcription factor 3 [Source:MGI Symbol;Acc:MGI:109384]	11910	Atf3	protein_coding	7.32458	7.09347	6.92308	6.66973	6.80244	7.29347	6.83155	5.83215	6.57074	6.31744	6.63184	6.91079	8.01615	7.30118	6.59946	7.08523	7.57387	5.70423	6.15261	6.31814	4.84584	5.46686	5.67454	5.59903
ENSMUSG00000042406	10425364	activating transcription factor 4 [Source:MGI Symbol;Acc:MGI:88096]	11911	Atf4	protein_coding	8.47152	8.3814	8.12434	8.08019	8.0234	7.87691	7.88497	7.69658	8.06	7.77075	7.85248	7.40689	8.46122	8.35038	8.14042	7.9144	8.01396	7.83099	8.03046	7.94073	7.76462	7.33213	7.29265	7.24441
ENSMUSG00000052414	10433034	activating transcription factor 7 [Source:MGI Symbol;Acc:MGI:2443472]	223922	Atf7	protein_coding	8.40364	8.98548	8.91008	7.16898	6.93717	6.74613	6.63162	7.13587	6.80932	7.07078	7.29303	7.12006	7.9761	8.51945	8.84992	6.76226	6.63625	6.78001	6.97787	7.39981	7.15968	7.08877	6.97062	7.00935
ENSMUSG00000071584	10433032	activating transcription factor 7 [Source:MGI Symbol;Acc:MGI:2443472]		Atf7	protein_coding	7.31127	7.46572	7.74924	5.74317	5.60055	5.75751	5.41589	5.53334	5.36511	5.98752	5.59145	5.88593	6.76769	7.219	7.57854	5.56289	5.36815	5.32858	5.51807	5.61691	5.88447	5.89115	5.67264	5.80687
ENSMUSG00000030213	10542378	activating transcription factor 7 interacting protein [Source:MGI Symbol;Acc:MGI:185896	54343	Atf7ip	protein_coding	8.63464	9.199	9.04588	7.73601	7.85942	7.31887	7.50451	7.67124	7.81239	8.65441	8.70593	8.50532	8.46036	8.90532	9.10699	7.62421	7.47864	7.57517	7.85985	7.71473	7.86241	8.61695	8.79628	8.53348
ENSMUSG00000053935	10542395	activating transcription factor 7 interacting protein [Source:MGI Symbol;Acc:MGI:185896		Atf7ip	protein_coding	7.43723	8.18942	8.09401	6.41028	6.48899	6.57142	6.3497	6.36695	6.35509	7.59033	7.40187	6.92394	7.35034	7.80474	7.99665	6.16886	6.35195	6.72604	6.43312	6.56793	6.27279	6.90316	7.58442	6.8845
ENSMUSG00000027244	10485048	autophagy related 13 [Source:MGI Symbol;Acc:MGI:1196429]	51897	Atg13	protein_coding	8.60967	8.76798	8.57375	8.35673	8.01557	7.7022	7.73714	7.96286	7.86022	7.82407	7.96852	7.4863	9.2079	8.55679	8.70371	7.70317	7.88857	7.27903	7.77339	7.50764	7.73443	7.79459	7.84277	8.01187
ENSMUSG00000037526	10419343	autophagy related 14 [Source:MGI Symbol;Acc:MGI:1261775]	100504663	Atg14	protein_coding	7.16156	6.31776	6.75211	6.4347	6.18808	5.89346	5.99981	5.91227	6.00567	6.0504	6.38903	5.61726	7.49602	6.95054	6.89017	6.13408	6.2124	5.88049	5.85929	5.94232	6.05569	6.08325	6.2341	6.06196
ENSMUSG00000041341	10402519:10402542	autophagy related 2B [Source:MGI Symbol;Acc:MGI:1923809]	76559	Atg2b	protein_coding	7.34492	7.45814	7.34901	6.2892	6.17156	5.76225	6.11077	6.27519	6.21382	6.29444	6.3189	6.69437	7.08444	7.11883	7.12708	5.98275	5.85792	5.80495	6.23877	6.29297	6.34315	6.21799	6.06175	5.97912
ENSMUSG00000024759	10461078	atlastin GTPase 3 [Source:MGI Symbol;Acc:MGI:1924270]	109168	Atl3	protein_coding	10.4031	10.2356	10.1896	9.38059	9.33303	9.09714	8.87021	9.12552	9.1919	9.46965	9.47756	9.48613	10.0187	10.2758	10.3412	9.20306	9.14025	9.11782	9.27168	9.31616	9.28762	9.30808	9.29152	9.28143
ENSMUSG00000034218	10593526	ataxia telangiectasia mutated homolog (human) [Source:MGI Symbol;Acc:MGI:107202]	11920	Atm	protein_coding	5.43242	6.17592	6.0492	4.81227	4.80169	4.48639	5.21854	5.3025	5.34501	5.46708	5.57459	5.52011	4.83422	5.64971	5.51551	4.83031	4.68253	4.90089	5.44653	5.6467	5.34294	5.15432	5.05713	5.02544
ENSMUSG00000047388	10575745	ATM interactor [Source:MGI Symbol;Acc:MGI:2682328]	234776	Atmin	protein_coding	6.78898	6.93035	6.51206	5.88525	5.88677	5.93974	5.9181	6.027	6.13313	6.01161	5.77793	5.83352	6.78936	6.86321	6.95191	5.91365	6.02781	5.50239	6.08454	6.05974	5.63433	5.55223	5.68611	5.54559
ENSMUSG00000004263	10547795	atrophin 1 [Source:MGI Symbol;Acc:MGI:104725]	13498	Atn1	protein_coding	6.5514	6.69333	6.59183	5.32362	5.34899	5.05769	4.8008	5.06266	4.8872	5.45548	5.19959	5.19956	6.13888	6.44386	6.29662	5.06886	5.10669	4.95411	4.93982	5.0225	4.98359	5.13026	5.34566	5.14103
ENSMUSG00000018585	10386070	ATX1 (antioxidant protein 1) homolog 1 (yeast) [Source:MGI Symbol;Acc:MGI:1333855]	11927	Atox1	protein_coding	8.73201	8.62903	8.66247	10.0546	10.0447	10.0205	10.0723	10.1223	9.96831	9.25606	9.69847	9.48695	8.82942	9.05092	8.85059	10.0385	10.1237	10.0114	10.0587	10.0016	10.0554	9.38115	9.10596	9.55884
NM_153389	10522335	ATPase, class V, type 10D	231287	Atp10d		6.16165	6.33684	6.18111	5.46844	5.48258	5.16561	4.75201	5.15153	4.96598	5.47602	5.58659	5.90341	6.86872	6.18683	5.87022	4.59347	4.9033	4.93434	5.04969	5.5482	4.95409	5.51535	5.1379	5.21563
ENSMUSG00000037400	10491486	ATPase, class VI, type 11B [Source:MGI Symbol;Acc:MGI:1923545]	76295	Atp11b	protein_coding	9.30373	9.22484	9.30824	8.26784	8.356	8.13897	8.10089	8.26125	8.28196	8.39185	8.40153	8.1108	9.04103	8.9921	9.07634	8.25568	8.37102	8.2872	8.15107	8.50408	8.28018	7.95821	8.184	8.0363
ENSMUSG00000062949	10604799	ATPase, class VI, type 11C [Source:MGI Symbol;Acc:MGI:1859661]	320940	Atp11c	protein_coding	8.02796	8.10826	8.06122	6.71117	6.50038	6.48278	6.64609	6.94312	7.00231	7.01194	7.14694	6.54435	7.84251	7.74397	7.90674	6.43617	6.52116	6.78664	6.9762	7.328	6.66299	6.67577	6.68874	6.46892
ENSMUSG00000022533	10438909:10438911	ATPase type 13A3 [Source:MGI Symbol;Acc:MGI:2685387]	224088	Atp13a3	protein_coding	9.91286	10.1511	10.0876	9.04148	9.05973	8.48222	8.41164	8.56307	8.56904	8.98786	8.96921	8.81734	10.0123	9.79675	9.88114	8.48355	8.83655	8.22103	8.30215	8.42077	8.27205	8.71022	8.69852	8.66589
ENSMUSG00000033161	10500685	ATPase, Na+/K+ transporting, alpha 1 polypeptide [Source:MGI Symbol;Acc:MGI:88105]	11928	Atp1a1	protein_coding	10.7699	10.6946	10.3365	10.1576	9.92794	9.58026	9.68012	9.59763	9.82815	10.1318	10.3762	10.189	10.6418	10.6828	10.6275	9.38853	9.86503	9.32405	9.67997	9.5507	9.63034	10.1402	9.97286	9.8341
ENSMUSG00000026576	10359689	ATPase, Na+/K+ transporting, beta 1 polypeptide [Source:MGI Symbol;Acc:MGI:88108]	11931	Atp1b1	protein_coding	12.148	11.3258	11.2368	11.2243	10.7755	10.373	9.73165	9.74975	9.64505	10.5804	10.4387	10.4807	11.7222	11.5465	11.3929	9.93506	10.5515	9.77057	9.63638	9.62509	9.53836	10.6004	10.1609	10.0682
ENSMUSG00000041329	10387505	ATPase, Na+/K+ transporting, beta 2 polypeptide [Source:MGI Symbol;Acc:MGI:88109]	11932	Atp1b2	protein_coding	5.9252	5.70241	5.71939	4.81199	4.72607	5.11217	4.65959	5.39026	5.24695	5.00369	4.9291	5.57039	5.72545	5.72283	5.85315	4.84525	4.66696	4.66087	5.3157	5.38601	5.71899	5.28373	5.07729	4.96231
ENSMUSG00000029467	10533483	ATPase, Ca++ transporting, cardiac muscle, slow twitch 2 [Source:MGI Symbol;Acc:MGI:881	11938	Atp2a2	protein_coding	10.7341	11.0011	10.9687	9.92096	9.78325	9.61168	9.76699	9.84903	9.95366	10.0685	10.2391	10.097	10.6894	10.7547	10.9521	9.47165	9.88935	9.43025	10.1306	9.86508	9.97619	9.92053	9.69827	9.58751
ENSMUSG00000019943	10366004	ATPase, Ca++ transporting, plasma membrane 1 [Source:MGI Symbol;Acc:MGI:104653]	67972	Atp2b1	protein_coding	10.4924	10.4784	10.4765	9.02117	8.83653	8.52271	8.45125	8.64581	8.71005	9.2286	9.22864	9.14643	10.1599	10.2995	10.2164	8.4933	8.71333	8.55233	8.96742	9.10266	8.84194	9.12581	9.35275	8.99631
ENSMUSG00000026463	10357833	ATPase, Ca++ transporting, plasma membrane 4 [Source:MGI Symbol;Acc:MGI:88111]	381290	Atp2b4	protein_coding	6.82254	6.82828	6.86281	5.04514	5.0648	4.78333	4.95992	5.13788	5.29513	4.94479	4.93353	5.13972	6.73707	6.55204	6.91561	4.91795	5.07954	4.93518	5.61268	5.78843	5.48391	4.95142	5.40858	5.20135
ENSMUSG00000016252	10490221	ATP synthase, H+ transporting, mitochondrial F1 complex, epsilon subunit [Source:MGI Sy	67126	Atp5e	protein_coding	7.65936	7.3719	7.4839	9.5902	9.56543	9.59845	9.73006	9.75087	9.21726	8.97756	9.1026	8.80803	7.90236	7.86187	7.38181	9.59272	9.2941	9.80489	9.59139	9.56182	9.58432	8.88853	8.03199	9.14244
ENSMUSG00000006057	10390237:10391100	ATP synthase, H+ transporting, mitochondrial F0 complex, subunit c1 (subunit 9) [Source	11951	Atp5g1	protein_coding	7.31665	6.80301	6.73807	8.12066	8.22352	8.27228	8.47096	8.4314	8.40716	7.12488	7.55792	7.71709	7.00066	7.38241	7.04007	8.37046	8.50629	8.30612	8.31565	8.15401	8.39865	7.38982	7.12512	7.82479
ENSMUSG00000038690	10535647	ATP synthase, H+ transporting, mitochondrial F0 complex, subunit F2 [Source:MGI Symbol;	57423	Atp5j2	protein_coding	8.6501	8.5932	8.45624	9.66626	9.70072	9.63793	9.8605	9.7964	9.64781	9.07553	9.35171	9.09765	8.78049	8.91366	8.62448	9.84212	9.58739	9.85737	9.78559	9.70381	9.77605	9.36734	8.90959	9.3797
ENSMUSG00000050856	10532164	ATP synthase, H+ transporting, mitochondrial F1F0 complex, subunit e [Source:MGI Symbol	11958	Atp5k	protein_coding	6.45477	6.48627	6.47691	7.85309	8.06688	8.14271	8.39071	8.38796	7.92436	7.36546	7.53011	7.3503	6.6541	6.8215	6.84365	8.40613	8.0892	8.4134	8.36189	8.14435	8.37835	7.62829	7.16565	7.66086
ENSMUSG00000038717	10354739:10380821:10528662:10553840:10592983:10599333	ATP synthase, H+ transporting, mitochondrial F0 complex, subunit g [Source:MGI Symbol;A	27425	Atp5l	protein_coding	8.77858	8.51928	8.59665	9.6586	9.7861	9.53071	9.55797	9.58144	9.47864	8.93269	9.12808	8.71604	8.74978	8.88439	8.56032	9.79503	9.59709	9.66302	9.54403	9.55667	9.45696	8.64617	8.44695	8.63683
ENSMUSG00000022956	10440977	ATP synthase, H+ transporting, mitochondrial F1 complex, O subunit [Source:MGI Symbol;A	100047429	Atp5o	protein_coding	8.1105	7.91034	7.90852	9.19251	9.14251	9.0384	9.28648	9.39019	9.18784	8.17615	8.65774	8.69992	8.04116	8.2549	7.93404	9.35441	9.26734	9.36438	9.16189	9.21049	9.2079	8.62083	8.22473	8.52872
ENSMUSG00000019302	10381187	ATPase, H+ transporting, lysosomal V0 subunit A1 [Source:MGI Symbol;Acc:MGI:103286]	11975	Atp6v0a1	protein_coding	9.09942	9.10949	8.93736	8.31439	7.91319	7.84985	7.82117	7.63929	7.86771	8.49073	8.73069	8.61964	8.5685	8.80308	8.89754	7.7333	8.1057	7.04434	7.62296	7.8063	7.58497	7.7394	7.79369	7.8002
ENSMUSG00000038600	10544036	ATPase, H+ transporting, lysosomal V0 subunit A4 [Source:MGI Symbol;Acc:MGI:2153480]	140494	Atp6v0a4	protein_coding	8.78627	7.1188	6.83088	7.61699	6.15638	5.52197	4.32209	4.67032	4.68945	5.42268	5.62926	5.48424	9.62987	7.15838	7.06368	4.84681	6.33775	4.73741	4.72983	4.54976	4.5681	5.28239	6.2703	5.64399
ENSMUSG00000028238	10511779	ATPase, H+ transporting, lysosomal V0 subunit D2 [Source:MGI Symbol;Acc:MGI:1924415]	242341	Atp6v0d2	protein_coding	4.99409	7.27127	7.47451	9.29533	8.92297	8.85619	9.39788	8.93071	9.00468	10.1949	10.8113	10.0631	4.80421	6.90772	7.47871	8.88286	8.82524	8.51497	8.1863	8.37473	8.03363	8.55869	8.37424	8.58023
ENSMUSG00000015575	10443021	ATPase, H+ transporting, lysosomal V0 subunit E [Source:MGI Symbol;Acc:MGI:1328318]	11974	Atp6v0e	protein_coding	8.72656	8.52813	8.59984	9.59437	9.64597	9.6994	9.71908	9.64302	9.7272	9.09278	9.59653	9.18851	9.07051	8.88459	8.81989	9.7439	9.65197	9.50001	9.63433	9.62894	9.58334	9.07192	8.93592	9.13679
ENSMUSG00000039347	10538082	ATPase, H+ transporting, lysosomal V0 subunit E2 [Source:MGI Symbol;Acc:MGI:1923502]	76252	Atp6v0e2	protein_coding	5.06933	5.54762	5.58059	5.79667	5.8948	6.3377	5.79269	5.66551	6.02932	6.85872	6.40104	5.88364	5.11507	5.34311	5.37532	6.04653	5.57366	5.72445	6.16916	5.69413	6.07054	6.63683	7.05759	6.82406
ENSMUSG00000020566	10399559	ATPase, H+ transporting, lysosomal V1 subunit C2 [Source:MGI Symbol;Acc:MGI:1916025]	68775	Atp6v1c2	protein_coding	8.23117	8.13719	7.94671	8.16225	7.80929	8.09788	7.3069	7.50385	7.44938	7.59996	7.54885	7.14381	8.77173	8.27715	8.01721	8.11542	8.25133	7.689	7.30699	7.1414	7.22572	7.93195	7.37748	7.53137
ENSMUSG00000004285	10452874:10536895	ATPase, H+ transporting, lysosomal V1 subunit F [Source:MGI Symbol;Acc:MGI:1913394]	66144	Atp6v1f	protein_coding	8.41221	8.27572	8.42424	9.51228	9.47939	9.49528	9.52658	9.48599	9.30046	8.7525	9.25507	8.96554	8.62189	8.48768	8.47532	9.52332	9.47553	9.46193	9.41647	9.24537	9.38321	9.11822	8.88885	9.19356
ENSMUSG00000033792	10601360	ATPase, Cu++ transporting, alpha polypeptide [Source:MGI Symbol;Acc:MGI:99400]	11977	Atp7a	protein_coding	8.19767	8.60875	8.47	7.43994	7.03306	6.80319	7.03434	7.50831	7.27257	7.13468	7.28425	7.05561	8.37637	8.29064	8.33386	7.07706	7.34838	7.31969	7.90555	7.98645	7.51718	6.85852	7.07643	6.97948
ENSMUSG00000006567	10577449	ATPase, Cu++ transporting, beta polypeptide [Source:MGI Symbol;Acc:MGI:103297]	11979	Atp7b	protein_coding	7.47081	7.03485	7.21516	6.78634	6.30942	5.36829	5.47661	5.55261	5.25967	6.77081	6.19324	6.97656	7.1854	7.17579	7.32607	5.31344	5.49037	5.30428	5.17976	5.44701	5.66976	6.6988	6.36793	6.61132
ENSMUSG00000037685	10530319	ATPase, aminophospholipid transporter (APLT), class I, type 8A, member 1 [Source:MGI Sy	11980	Atp8a1	protein_coding	9.61758	10.4717	10.3682	8.86984	8.78177	8.64333	8.53688	8.75203	8.51021	9.44784	9.50282	9.40697	9.86319	9.91801	10.1352	8.6262	8.89493	8.36166	8.71788	8.84253	8.65749	9.14543	9.01055	8.79668
ENSMUSG00000060671	10499666	ATPase, class I, type 8B, member 2 [Source:MGI Symbol;Acc:MGI:1859660]	54667	Atp8b2	protein_coding	7.49451	7.2052	7.14366	6.20753	6.52231	6.45665	6.66853	6.58482	6.91024	6.10996	6.17216	5.46275	7.45357	7.26534	7.29585	6.72433	6.4177	6.27533	6.91627	6.87825	6.6192	5.45226	6.01566	6.12472
ENSMUSG00000027312	10476207:10601612	attractin [Source:MGI Symbol;Acc:MGI:1341628]	11990	Atrn	protein_coding	7.53007	7.73097	7.55324	6.26743	5.99432	5.89737	6.12062	6.50342	6.50751	6.61777	6.72644	6.91781	7.56206	7.54566	7.61141	6.16583	6.12223	5.74008	6.65765	6.85414	6.34342	6.4346	6.44219	6.39589
ENSMUSG00000054843	10464251	attractin like 1 [Source:MGI Symbol;Acc:MGI:2147749]	226255	Atrnl1	protein_coding	8.9419	9.18783	9.15015	8.28419	7.95716	7.7636	7.82013	8.28241	7.92765	8.09803	8.22048	8.36878	9.20423	8.9141	8.96363	7.85288	7.90655	7.98867	8.48634	8.77546	8.36383	8.26312	8.14048	8.22769
ENSMUSG00000031229	10606263	alpha thalassemia/mental retardation syndrome X-linked homolog (human) [Source:MGI Symb	22589	Atrx	protein_coding	8.70235	9.12877	8.95857	7.13693	7.2352	6.57809	6.96759	7.30516	7.42199	7.55736	7.76073	7.60882	8.5007	8.49041	8.56959	7.06829	7.12991	6.85417	7.53091	7.9783	7.55094	7.20551	7.34815	7.38641
NM_001199305	10408935:10408937	ataxin 1	20238	Atxn1		8.59491	8.62702	8.38269	6.85523	6.78932	6.66469	6.10693	6.487	6.46373	7.03219	6.82	7.02529	8.75833	8.28518	8.50972	6.26258	6.58927	6.37736	6.39687	6.76513	6.22877	6.64372	6.88776	6.97298
ENSMUSG00000069895	10581636	ataxin 1-like [Source:MGI Symbol;Acc:MGI:3694797]	52335	Atxn1l	protein_coding	6.79771	7.02627	6.68392	5.65309	5.8887	5.63901	5.84404	5.18203	5.64776	6.26141	6.13434	5.74528	7.39348	6.99218	7.12319	5.52181	5.68981	5.16186	5.59657	5.49082	5.46847	6.23708	6.23052	6.07605
ENSMUSG00000042605	10525313	ataxin 2 [Source:MGI Symbol;Acc:MGI:1277223]	20239	Atxn2	protein_coding	8.07488	8.37912	8.29979	7.2432	6.87929	6.87824	6.96189	7.14146	7.06541	7.17723	7.38935	7.88322	7.80196	7.94916	8.22412	6.89405	6.98826	6.88008	7.11318	7.18472	7.17185	7.13437	7.13951	7.17996
ENSMUSG00000032637	10567919	ataxin 2-like [Source:MGI Symbol;Acc:MGI:2446242]	233871	Atxn2l	protein_coding	8.01347	8.38188	8.37909	6.4396	6.51962	6.28649	6.17411	6.18809	6.4425	6.8822	7.13396	6.97853	7.73135	7.98293	7.95797	6.15777	6.3646	5.88977	6.56359	6.80347	6.24186	5.84707	6.40181	6.64862
ENSMUSG00000021738	10412741	ataxin 7 [Source:MGI Symbol;Acc:MGI:2179277]	246103	Atxn7	protein_coding	7.25921	7.09867	7.32093	5.73309	5.99304	5.87724	5.58354	5.97413	5.59765	6.20808	6.34279	6.13405	7.61289	7.07183	7.12436	5.59307	5.82259	5.63867	5.93803	6.37061	5.80553	6.38158	6.60497	6.6724
ENSMUSG00000059995	10391612	ataxin 7-like 3 [Source:MGI Symbol;Acc:MGI:3036270]	217218	Atxn7l3	protein_coding	6.93253	6.86319	6.68762	5.76101	5.57844	5.30865	5.58566	5.62097	5.776	5.40511	5.45075	5.23763	6.57605	6.85835	6.76803	5.77154	5.99616	5.36253	5.9932	6.06632	5.74232	5.16759	5.22968	5.18826
AK153997	10531256	expressed sequence AU017193	100798	AU017193		6.76615	6.73272	7.15168	5.42097	5.4039	5.35777	5.37321	5.43303	5.24872	5.8975	5.86864	6.05359	6.45905	6.19912	6.20382	5.33933	5.31682	5.34709	5.65406	5.77429	5.80994	5.54693	6.15773	5.51953
NM_001200055	10522573:10523312:10536021:10536037:10536048:10536159	expressed sequence AU018829	100041253	AU018829		3.64841	3.58664	3.59634	3.82573	3.8221	3.97224	4.06484	3.85437	3.7668	6.53592	4.6432	3.97345	3.56988	3.61865	3.61225	3.70072	3.87755	3.85262	3.95314	3.90954	3.871	4.61693	4.78235	4.20969
ENSMUSG00000027496	10490104	aurora kinase A [Source:MGI Symbol;Acc:MGI:894678]	20878	Aurka	protein_coding	5.81218	5.42017	5.51946	5.46175	6.06954	6.1655	7.0937	6.60007	7.58739	5.17514	5.19649	5.05794	6.00304	5.66819	5.42844	6.33842	5.70546	7.20886	6.65358	6.77089	6.89534	5.26543	5.4489	5.20493
ENSMUSG00000020897	10377405	aurora kinase B [Source:MGI Symbol;Acc:MGI:107168]	20877	Aurkb	protein_coding	5.308	5.08118	5.13102	5.27095	5.75183	5.99728	6.25637	6.2764	7.3936	4.71566	5.0155	4.1912	5.64944	5.29705	5.18056	6.77897	5.5186	6.86874	6.08626	6.08246	6.28306	4.26727	4.47479	4.26877
ENSMUSG00000029673	10534168	autism susceptibility candidate 2 [Source:MGI Symbol;Acc:MGI:1919847]	319974	Auts2	protein_coding	5.2667	5.38516	5.70554	4.03498	4.27879	4.17278	3.93021	4.10416	3.97882	4.29382	3.9568	4.05164	5.32586	5.00041	4.90488	4.18025	4.09855	4.0186	4.04051	4.30804	4.08483	4.00225	4.15868	4.10087
ENSMUSG00000029787	10538526	AVL9 homolog (S. cerevisiase) [Source:MGI Symbol;Acc:MGI:1926187]	78937	Avl9	protein_coding	8.66424	8.5829	8.68065	8.35772	7.91748	7.64566	7.54189	7.69252	7.32875	7.60639	7.97977	7.74921	9.11866	8.51964	8.5743	7.63329	7.97365	7.51437	7.85402	8.04372	7.57313	7.92143	7.68492	7.49925
ENSMUSG00000018821	10467739	arginine vasopressin-induced 1 [Source:MGI Symbol;Acc:MGI:1916784]	69534	Avpi1	protein_coding	7.49	6.70137	6.48197	8.05093	7.88946	7.84624	7.49269	7.25023	7.1806	6.36261	7.16745	6.6998	7.09482	7.02203	6.596	7.70193	8.10104	7.2681	7.11793	7.08826	6.78899	7.06226	5.87379	7.09701
ENSMUSG00000075010	10466127	expressed sequence AW112010 [Source:MGI Symbol;Acc:MGI:2147706]		AW112010	protein_coding	5.63402	5.74853	5.29778	9.26587	8.69845	8.11722	8.96745	8.15453	8.19103	9.94771	10.0905	9.61225	6.49034	6.03518	5.6108	7.48871	9.11565	7.3705	7.82194	7.51148	7.47076	9.20818	9.29074	9.14897
ENSMUSG00000041935	10427428	expressed sequence AW549877 [Source:MGI Symbol;Acc:MGI:2146232]	106064	AW549877	protein_coding	8.50407	8.29037	8.28865	7.16806	6.74104	6.72638	6.79481	7.01718	6.82382	7.22606	7.07804	6.67579	8.17649	8.03325	8.06873	6.89737	7.00438	7.26383	7.15435	7.16389	6.91357	7.06548	7.0111	7.05819
ENSMUSG00000058537	10369221:10369223:10369225	expressed sequence AW822073 [Source:MGI Symbol;Acc:MGI:3034577]		AW822073	protein_coding	3.7843	3.78694	3.80143	4.28035	4.36807	4.16721	4.19291	4.0664	4.14887	7.83598	5.62321	4.48098	4.0804	3.89853	3.95591	4.13836	4.25826	4.10003	4.16399	4.28279	4.13688	6.14603	7.0983	5.14631
ENSMUSG00000015665	10600988	acyl-CoA wax alcohol acyltransferase 1 [Source:MGI Symbol;Acc:MGI:3588200]	245533	Awat1	protein_coding	3.47818	3.61632	3.75925	3.91387	3.84055	3.69729	3.89863	3.6443	3.6561	6.77572	7.6645	4.89815	3.54586	3.61277	3.58172	3.69227	3.90753	3.72301	3.73249	3.51538	3.76197	3.70373	3.80569	3.64015
ENSMUSG00000000142	10382228	axin2 [Source:MGI Symbol;Acc:MGI:1270862]	12006	Axin2	protein_coding	6.31782	6.49062	6.4001	5.50122	5.30233	4.85743	4.90963	4.97726	5.19084	4.97397	4.87033	4.58919	6.60024	6.50931	6.45084	4.99791	5.23728	5.08824	5.27727	5.51631	5.42119	4.65115	5.02261	4.87926
AY036118	10450920	cDNA sequence AY036118	170798	AY036118		9.77055	9.7077	9.52654	10.5803	10.7097	10.5257	10.2602	10.8311	10.6733	10.6842	10.8817	11.3386	9.60632	9.95184	9.32069	10.4156	10.5925	10.6922	10.4607	11.0674	10.8094	10.987	10.5199	11.1428
ENSMUSG00000075596	10380558	RIKEN cDNA B130006D01 gene [Source:MGI Symbol;Acc:MGI:2444371]		B130006D01Rik	protein_coding	4.86278	5.22086	5.03502	3.96757	4.15496	3.86979	4.28793	4.15762	3.84794	3.88695	4.09201	4.311	4.50032	4.67993	4.67254	3.86992	3.80973	4.18729	4.14315	4.19576	4.06744	4.27612	4.30168	4.22895
NR_045850	10554129	RIKEN cDNA B130024G19 gene	434198	B130024G19Rik		6.68869	6.78348	7.12168	5.3771	5.42715	5.3739	5.02774	5.40078	4.63969	4.90053	5.01657	5.32945	5.7637	6.46163	6.51723	5.21656	5.04507	5.41286	5.4418	5.83564	5.38085	4.96481	5.0894	5.36354
ENSMUSG00000063254	10557853	RIKEN cDNA B230325K18 gene [Source:MGI Symbol;Acc:MGI:2442200]		B230325K18Rik	protein_coding	5.57352	6.37627	5.98596	4.57571	4.18775	4.25556	4.36047	4.56026	4.28709	4.45919	4.43709	4.58094	5.407	5.39152	4.97614	4.41786	4.33646	4.35363	4.58852	4.71792	4.41581	4.65724	4.49481	4.35052
AK046228	10394860	RIKEN cDNA B230354O11 gene	668468	B230354O11Rik		3.81694	3.76097	3.79559	3.62509	3.67068	3.82419	3.77557	3.58393	3.62023	6.38093	4.56577	3.86946	3.50092	3.71911	3.64886	3.70739	3.77283	3.71761	3.72401	3.56953	3.69206	4.83729	5.6698	4.04704
ENSMUSG00000060802	10475414	beta-2 microglobulin [Source:MGI Symbol;Acc:MGI:88127]	12010	B2m	protein_coding	11.8664	12.3147	12.0632	11.5823	11.672	11.6061	11.4001	12.173	12.4569	13.3323	13.2977	12.7999	12.6959	12.1175	11.7898	11.8055	12.1168	11.6157	11.8153	11.7756	12.0511	12.8155	13.2123	12.7607
ENSMUSG00000028413	10512129	UDP-Gal:betaGlcNAc beta 1,4- galactosyltransferase, polypeptide 1 [Source:MGI Symbol;Ac	14595	B4galt1	protein_coding	10.5266	10.5698	10.4233	9.82315	9.56136	9.59776	9.25529	9.198	9.47547	9.92967	9.81393	10.0035	10.7134	10.4597	10.381	9.50698	9.81589	9.26128	9.25702	9.25595	9.04803	9.5449	9.7559	9.55642
ENSMUSG00000052423	10351563	UDP-Gal:betaGlcNAc beta 1,4-galactosyltransferase, polypeptide 3 [Source:MGI Symbol;Acc	57370	B4galt3	protein_coding	7.67536	7.25215	6.89945	6.64977	6.58959	6.31176	6.49497	6.28473	6.55696	6.27533	6.25021	5.97026	7.51221	7.43365	6.99923	6.04493	6.02216	6.5324	6.29899	6.364	6.22367	6.38902	6.01499	6.21592
ENSMUSG00000017929	10489891	UDP-Gal:betaGlcNAc beta 1,4-galactosyltransferase, polypeptide 5 [Source:MGI Symbol;Acc	56336	B4galt5	protein_coding	6.478	6.43132	6.28277	6.44459	6.1474	5.61044	5.7159	5.59467	5.7411	5.53398	6.37414	5.52063	6.70281	6.45909	6.45131	5.77421	5.98779	5.56237	5.43253	5.62494	5.62925	5.46495	5.60081	5.18391
ENSMUSG00000091993	10360145	RIKEN cDNA B930036N10 gene [Source:MGI Symbol;Acc:MGI:3702496]		B930036N10Rik	antisense	5.68625	6.11096	6.28309	9.11268	9.45975	8.49921	6.66569	7.43733	7.06849	6.60983	7.65875	9.33969	6.28226	5.60767	5.57306	8.44981	8.71108	9.1659	7.21297	7.6024	7.18948	6.84836	6.38316	7.18485
BC096543	10417124	RIKEN cDNA B930095G15 gene	320268	B930095G15Rik		6.76207	7.16761	7.15713	4.69297	4.68665	4.14051	4.01403	4.23624	4.36184	5.81113	4.93064	4.53648	6.71142	6.19648	5.93401	4.38956	4.20373	4.53497	4.45332	4.4929	4.13563	5.00017	5.24718	4.68027
ENSMUSG00000001039	10376787	B9 protein domain 1 [Source:MGI Symbol;Acc:MGI:1351471]	27078	B9d1	protein_coding	5.6546	5.51056	5.5464	6.76375	7.12807	7.26682	7.61956	7.14922	7.11231	6.11183	6.68214	6.87337	5.95928	5.842	5.66216	7.30491	7.14439	7.42426	6.93772	6.78969	7.08863	6.77658	6.30761	6.826
ENSMUSG00000031820	10572596	BRISC and BRCA1 A complex member 1 [Source:MGI Symbol;Acc:MGI:1915501]	68251	Babam1	protein_coding	8.89907	8.83759	8.74967	9.5149	9.61092	9.70918	9.84087	9.83757	9.82345	8.93118	9.39076	9.31253	8.82656	9.05385	9.14198	9.80309	9.72412	9.71731	9.70919	9.57521	9.75656	9.42149	9.09772	9.41985
ENSMUSG00000032086	10584941	beta-site APP cleaving enzyme 1 [Source:MGI Symbol;Acc:MGI:1346542]	23821	Bace1	protein_coding	6.71416	6.91468	6.63609	6.04007	6.17825	6.2586	6.27396	6.32942	6.29215	6.14784	5.80557	5.80069	6.75809	6.85129	7.03441	6.14118	6.24363	6.10753	6.52022	6.74069	6.58273	5.86894	5.88182	5.87787
ENSMUSG00000040605	10437210	beta-site APP-cleaving enzyme 2 [Source:MGI Symbol;Acc:MGI:1860440]	56175	Bace2	protein_coding	5.91156	5.71495	5.96808	6.06582	6.42872	6.57671	7.08142	7.10886	7.24392	6.74352	7.0379	7.27152	6.06171	5.88666	5.84915	6.51094	6.14304	6.85149	7.18767	7.16943	7.30268	7.07652	7.25086	7.55939
ENSMUSG00000025612	10436734	BTB and CNC homology 1 [Source:MGI Symbol;Acc:MGI:894680]	12013	Bach1	protein_coding	8.31047	8.14152	8.11689	8.05434	7.48672	7.65183	7.38553	7.29556	7.36181	7.53289	7.64356	7.73491	9.00902	8.22759	8.42378	7.54606	7.99024	7.12661	7.5542	7.68207	7.52304	7.51042	7.16135	7.54097
ENSMUSG00000040270	10503695	BTB and CNC homology 2 [Source:MGI Symbol;Acc:MGI:894679]	12014	Bach2	protein_coding	6.30655	6.89857	6.73524	5.17402	5.02279	4.77316	4.54597	4.83827	5.08458	4.98752	4.76552	5.00116	6.2868	6.42098	6.47967	4.86638	5.04714	5.02471	5.04526	5.10941	5.05901	4.5529	4.93661	4.79137
ENSMUSG00000028416	10512136	BCL2-associated athanogene 1 [Source:MGI Symbol;Acc:MGI:108047]	12017	Bag1	protein_coding	8.84776	8.75658	8.70424	9.56828	9.65312	9.48435	9.54485	9.55679	9.49936	9.80472	10.1597	10.0748	9.05709	8.80571	8.86256	9.5189	9.4952	9.54842	9.46332	9.46106	9.47565	10.1976	10.8016	10.6068
ENSMUSG00000025372	10383289	brain-specific angiogenesis inhibitor 1-associated protein 2 [Source:MGI Symbol;Acc:MGI	108100	Baiap2	protein_coding	7.20354	6.82965	6.50813	6.89091	6.36006	5.88308	6.00993	6.0511	6.06538	5.69459	5.86386	5.92881	7.21284	7.06725	6.92949	5.62742	6.01574	5.95081	5.84586	5.83388	5.61907	5.79949	5.57871	5.69526
ENSMUSG00000038859	10535559	BAI1-associated protein 2-like 1 [Source:MGI Symbol;Acc:MGI:1914148]	66898	Baiap2l1	protein_coding	7.57999	7.55376	7.44978	6.53315	6.65316	6.68974	6.03834	5.9865	6.36003	6.71245	7.08541	6.85452	7.96912	7.59887	7.54553	6.368	6.55394	6.17007	6.14966	5.85775	6.25815	6.60619	6.49064	6.73969
ENSMUSG00000057789	10449303	BCL2-antagonist/killer 1 [Source:MGI Symbol;Acc:MGI:1097161]	12018	Bak1	protein_coding	5.19515	5.13563	5.32756	5.54574	5.71004	5.67144	6.0746	6.25793	6.13623	4.89052	5.73516	5.4026	5.45798	5.15811	5.33142	5.94185	6.09918	5.81734	6.3846	6.24262	6.39038	4.93707	4.67169	4.93004
ENSMUSG00000037922	10502335	B cell scaffold protein with ankyrin repeats 1 [Source:MGI Symbol;Acc:MGI:2442120]	242248	Bank1	protein_coding	3.88351	4.26949	4.11846	4.16661	4.06566	4.25414	4.33316	4.46763	4.39913	4.92284	5.79091	4.75479	3.93017	4.10301	4.33043	4.31325	4.13953	4.2087	4.61014	4.22906	4.52058	5.46808	5.30005	4.88196
ENSMUSG00000021901	10413752	Brca1 associated protein 1 [Source:MGI Symbol;Acc:MGI:1206586]	104416	Bap1	protein_coding	8.07976	8.01769	7.86429	7.96894	7.75727	7.7692	7.86338	7.77529	7.79936	6.91158	6.98127	7.1981	8.15866	8.17558	7.98298	7.90501	7.8439	7.74684	7.82624	7.87707	7.95239	6.96681	7.41189	6.92355
ENSMUSG00000034266	10397359	basic leucine zipper transcription factor, ATF-like [Source:MGI Symbol;Acc:MGI:1859147]	53314	Batf	protein_coding	5.09663	5.56889	5.32352	6.04145	6.42938	6.49696	5.94704	6.12915	6.03477	4.95335	4.88565	4.97116	4.6233	5.49479	5.51228	6.59806	6.54021	6.51737	5.73763	5.69424	5.90415	4.55701	5.01987	4.783
ENSMUSG00000040054	10367122	bromodomain adjacent to zinc finger domain, 2A [Source:MGI Symbol;Acc:MGI:2151152]	116848	Baz2a	protein_coding	7.55858	7.82216	7.65196	5.78347	5.95038	5.5849	5.62201	6.01757	6.30812	6.7918	6.64083	6.42599	7.40678	7.45145	7.46691	5.69034	5.75075	5.80489	6.04301	6.33839	6.17957	6.14579	6.2003	6.4613
ENSMUSG00000026987	10482880	bromodomain adjacent to zinc finger domain, 2B [Source:MGI Symbol;Acc:MGI:2442782]	407823	Baz2b	protein_coding	7.22157	7.45892	7.37566	5.69698	5.81069	5.59631	5.56629	5.90091	5.75478	6.14676	6.03057	5.80884	7.29006	7.2771	7.00609	5.71791	5.84925	5.49906	5.86749	6.07758	5.95287	5.86655	6.15476	6.07238
ENSMUSG00000022641	10439854	bobby sox homolog (Drosophila) [Source:MGI Symbol;Acc:MGI:1917758]	70508	Bbx	protein_coding	6.96888	6.84094	6.93262	5.59764	5.71888	5.42146	5.42798	5.74292	5.53999	5.66302	5.92658	5.88764	6.96686	6.67576	6.80616	5.31347	5.56756	5.24954	5.75298	6.05286	5.67214	5.77019	5.94605	5.81413
ENSMUSG00000019132	10404178	cDNA sequence BC005537 [Source:MGI Symbol;Acc:MGI:2441726]	79555	BC005537	protein_coding	10.8351	10.6131	10.4223	9.33207	9.50436	9.18881	9.03027	9.30243	9.54699	9.89945	9.9611	9.53641	10.7688	10.5148	10.6626	9.31474	9.37955	9.16348	9.5763	9.61979	9.41776	9.62368	9.79879	9.65624
ENSMUSG00000079065	10523746	cDNA sequence BC005561 [Source:MGI Symbol;Acc:MGI:3040669]	100042165	BC005561	protein_coding	6.07408	6.34178	5.95943	4.59738	4.48634	4.26545	4.66586	4.49613	4.50134	4.46508	4.42647	4.37001	6.1302	6.03454	5.4606	4.37645	4.31953	4.36523	4.90782	4.86663	4.52688	4.57441	4.38608	4.6865
BC005685	10401935:10504757:10538901	cDNA sequence BC005685	352945	BC005685		3.73026	3.59887	3.53744	3.79971	3.53151	3.79536	3.81373	3.74404	3.58332	5.58129	4.93256	4.57749	3.56718	3.62902	3.61016	3.63231	3.71386	3.6718	3.86784	3.74372	3.79174	4.79806	5.25558	4.62332
ENSMUSG00000033799	10407392	cDNA sequence BC016423 [Source:MGI Symbol;Acc:MGI:2145274]	105203	BC016423	protein_coding	7.25883	7.62083	7.43296	6.44101	6.2619	6.26735	6.43981	6.79244	6.70147	6.50295	6.84604	6.73798	7.30774	7.22283	7.38972	6.39852	6.5565	6.52343	6.68481	7.21921	6.88034	6.7918	6.57681	6.44761
ENSMUSG00000034525	10410465	cDNA sequence BC018507 [Source:MGI Symbol;Acc:MGI:2385865]	218333	BC018507	protein_coding	8.2269	8.22431	8.0617	6.64755	6.612	6.40909	6.22484	6.50199	6.59848	6.29232	6.49512	6.69211	8.114	8.02799	7.98205	6.59861	6.83882	6.29065	6.45161	6.69717	6.54722	6.66659	6.60712	6.41737
ENSMUSG00000038543	10500276	cDNA sequence BC028528 [Source:MGI Symbol;Acc:MGI:2385885]	229600	BC028528	protein_coding	8.68583	8.54924	8.67914	9.23044	9.4678	9.33265	9.39567	9.76441	9.41899	9.18004	9.38477	9.30679	8.35901	8.75665	8.89843	9.60501	9.45678	9.45776	9.96601	9.91379	9.89918	9.21235	8.7052	9.05755
ENSMUSG00000047228	10548248	cDNA sequence BC048546 [Source:MGI Symbol;Acc:MGI:3039594]	232400	BC048546	protein_coding	3.59896	3.62825	3.59637	3.89577	4.09004	4.20879	5.4492	4.25862	4.42969	6.99769	7.31406	8.2367	3.73829	3.7653	3.71646	3.97321	4.01581	3.95896	3.86237	3.88245	3.89151	5.13803	4.43676	4.2363
ENSMUSG00000059355	10573578	cDNA sequence BC056474 [Source:MGI Symbol;Acc:MGI:3041257]	100040052	BC056474	protein_coding	5.02686	5.12317	5.08228	5.91194	5.95872	6.15483	6.26747	6.61638	6.46139	5.69581	5.99774	5.96171	5.08126	5.2609	5.27772	6.26546	6.24256	6.44973	6.19635	6.155	6.49296	5.99147	5.65035	5.99901
ENSMUSG00000021763	10407286	cDNA sequence BC067074 [Source:MGI Symbol;Acc:MGI:3040697]	101055997	BC067074	protein_coding	5.84984	6.89459	6.54143	5.34205	5.22606	5.57064	5.34946	5.2807	5.14838	4.58766	4.8566	5.26428	5.88954	6.1758	6.23443	5.17872	5.39479	5.06	5.45597	6.03817	5.78193	4.90812	4.53618	4.99892
ENSMUSG00000071561	10439292	cDNA sequence BC100530 [Source:MGI Symbol;Acc:MGI:3696883]	100034684	BC100530	protein_coding	6.4557	7.28911	7.20857	8.19288	7.28885	7.74486	6.62693	6.12579	6.82421	5.13208	3.95039	3.70765	8.46467	6.87404	7.30189	8.1563	8.89253	6.79738	6.67041	6.31347	5.71336	4.11594	4.38445	4.02898
ENSMUSG00000057329	10357043	B cell leukemia/lymphoma 2 [Source:MGI Symbol;Acc:MGI:88138]	12043	Bcl2	protein_coding	5.8886	6.63339	6.23699	5.11098	5.37484	5.27724	4.77166	5.27079	5.42437	5.7138	5.33651	5.05861	6.61087	6.14765	6.11302	5.429	5.14207	5.39055	5.24622	5.55826	5.43464	4.90212	5.38869	4.92295
NM_009742	10587683	B cell leukemia/lymphoma 2 related protein A1a	12044	Bcl2a1a		6.76845	7.15404	6.78829	8.24143	7.85149	7.88481	7.95425	7.57644	7.47193	8.61853	8.90509	8.10955	6.7024	6.97754	6.77961	7.77713	8.72996	7.76105	7.25556	7.46058	7.42524	7.22639	6.88875	7.38252
NM_007534	10587690	B cell leukemia/lymphoma 2 related protein A1b	12045	Bcl2a1b		7.00031	7.43181	7.15877	8.33845	7.91319	8.00344	8.02017	7.66645	7.57796	8.7056	8.99029	8.07972	6.93297	7.11316	7.00911	7.91227	8.73324	7.75604	7.44583	7.60341	7.47622	7.29862	7.02244	7.5839
ENSMUSG00000053820	10589884	B cell leukemia/lymphoma 2 related protein A1c [Source:MGI Symbol;Acc:MGI:1278327]	12046	Bcl2a1c	protein_coding	5.5272	5.81872	5.56708	6.91577	6.75243	6.61884	6.8324	6.68618	6.31853	6.8158	7.45212	6.5967	5.59959	5.79479	5.67519	6.57382	7.54352	6.34475	6.16798	6.39157	6.44023	6.14442	5.70417	6.06029
NM_007536	10595633	B cell leukemia/lymphoma 2 related protein A1d	12047	Bcl2a1d		6.87068	7.38387	7.10112	8.31821	7.90637	7.94373	8.00318	7.65982	7.58757	8.6953	8.98671	8.17508	6.81556	7.05346	6.97236	7.87171	8.80549	7.76564	7.43195	7.56944	7.48628	7.28832	6.99417	7.57442
ENSMUSG00000027381	10475866	BCL2-like 11 (apoptosis facilitator) [Source:MGI Symbol;Acc:MGI:1197519]	12125	Bcl2l11	protein_coding	7.37555	7.2659	7.09574	5.91023	5.64088	5.53071	5.52181	5.48241	5.63524	5.55546	5.32834	5.59933	7.73552	7.15265	7.11884	5.35358	5.93807	5.1854	5.65956	5.7797	5.6121	5.02693	5.31227	4.96373
ENSMUSG00000009112	10541279	BCL2-like 13 (apoptosis facilitator) [Source:MGI Symbol;Acc:MGI:2136959]	94044	Bcl2l13	protein_coding	7.74264	7.5274	7.33865	7.26227	7.32981	7.02615	6.86139	6.7378	7.27027	6.71184	6.75766	6.662	8.08666	7.64029	7.66032	7.23877	7.49726	7.23888	7.05174	7.2318	7.00274	6.53841	6.68898	6.81176
ENSMUSG00000022508	10438738	B cell leukemia/lymphoma 6 [Source:MGI Symbol;Acc:MGI:107187]	12053	Bcl6	protein_coding	6.15823	6.20121	5.9032	5.46065	5.33153	5.01025	5.45816	5.54713	5.26503	6.16305	6.35792	6.15462	6.50464	5.99001	6.18975	4.59524	5.64016	5.33716	5.18911	5.12733	5.51373	6.65315	6.14839	6.1365
ENSMUSG00000000317	10387797	B cell CLL/lymphoma 6, member B [Source:MGI Symbol;Acc:MGI:1278332]	12029	Bcl6b	protein_coding	7.74244	7.65072	7.69797	6.27384	7.34497	7.14637	7.1657	7.49918	7.75626	6.9688	6.54573	6.44678	8.20254	7.89777	7.61217	7.19442	7.26231	6.42878	7.77393	7.61463	7.33075	6.56417	6.79507	7.18404
ENSMUSG00000029438	10525542	B cell CLL/lymphoma 7A [Source:MGI Symbol;Acc:MGI:1924295]	77045	Bcl7a	protein_coding	6.2645	6.30963	6.59669	5.60957	5.26511	5.33011	5.13877	5.27442	5.54574	5.4497	5.45848	5.11081	5.97886	6.26812	6.3729	5.55353	5.27751	5.31725	5.53607	5.13184	5.33046	5.23724	5.46963	5.45882
ENSMUSG00000038256	10500434	B cell CLL/lymphoma 9 [Source:MGI Symbol;Acc:MGI:1924828]	77578	Bcl9	protein_coding	6.64022	6.86981	6.84288	5.17245	5.2274	5.50725	5.13007	4.62896	5.3419	5.38673	5.08586	5.11377	6.41313	6.79037	6.90518	5.27677	5.08844	5.21277	5.28201	5.18697	5.20705	5.32033	5.49825	5.0343
ENSMUSG00000063382	10584762	B cell CLL/lymphoma 9-like [Source:MGI Symbol;Acc:MGI:1933114]	80288	Bcl9l	protein_coding	6.86148	6.9877	6.86028	5.4638	5.62133	5.46017	5.45246	5.58825	5.52293	5.66841	5.61558	5.59731	6.29711	6.82412	6.84036	5.52513	5.27432	5.24204	5.48596	5.4791	5.3537	5.56715	5.54221	5.58696
ENSMUSG00000037608	10361979	BCL2-associated transcription factor 1 [Source:MGI Symbol;Acc:MGI:1917580]	72567	Bclaf1	protein_coding	8.85515	8.74611	8.74185	7.48133	7.49938	7.32266	7.4786	7.63391	7.7373	7.45515	7.4809	7.12309	9.11327	8.68482	8.69759	7.63906	7.59649	7.29914	7.58983	7.72653	7.74861	7.11291	7.22676	6.99013
ENSMUSG00000040363	10603627	BCL6 interacting corepressor [Source:MGI Symbol;Acc:MGI:1918708]	71458	Bcor	protein_coding	6.17845	6.40852	6.15756	5.16367	4.97012	5.03759	4.84097	5.03004	5.23367	4.76372	5.21297	5.2054	5.86104	6.1189	6.2182	5.20086	5.23719	5.21544	5.30386	5.40131	5.31996	4.92982	4.94859	4.84472
ENSMUSG00000041347	10398121	bradykinin receptor, beta 1 [Source:MGI Symbol;Acc:MGI:88144]	12061	Bdkrb1	protein_coding	4.10963	4.21175	4.03111	4.40175	4.59448	4.27815	4.23411	4.78226	4.2957	5.24828	4.88245	4.39202	4.21976	4.05576	4.16137	3.88437	4.61593	4.26105	4.3517	4.13499	4.29138	5.3225	5.2178	5.5593
ENSMUSG00000049658	10411552	B double prime 1, subunit of RNA polymerase III transcription initiation factor IIIB [S	544971	Bdp1	protein_coding	6.86979	7.40369	7.13085	5.83214	5.6517	5.38785	5.45844	5.73953	5.58854	5.94609	5.97016	5.32857	6.67376	6.85059	6.98655	5.51743	5.48743	5.69541	5.56751	6.21852	6.06967	5.75363	6.05037	5.42446
ENSMUSG00000028545	10507032	BEN domain containing 5 [Source:MGI Symbol;Acc:MGI:1914871]	67621	Bend5	protein_coding	6.06755	5.65916	5.8337	5.76204	5.9298	5.98853	5.60476	5.72386	6.21674	4.72879	5.06625	4.63132	5.83644	5.99009	6.03027	6.24971	5.75515	5.92547	5.97959	6.02263	5.80025	5.24937	5.17033	4.52271
ENSMUSG00000048186	10469020	BEN domain containing 7 [Source:MGI Symbol;Acc:MGI:2443100]	209645	Bend7	protein_coding	7.89037	7.9672	8.11961	7.41297	6.80979	7.01653	6.07374	6.3565	6.20748	6.57191	6.58513	6.22654	7.38415	7.90332	7.81927	6.54315	6.93445	5.75857	6.07198	6.40676	6.28578	6.25173	6.23951	6.31998
ENSMUSG00000050071	10606868	brain expressed gene 1 [Source:MGI Symbol;Acc:MGI:1328321]	19716	Bex1	protein_coding	5.90414	5.01132	5.42096	5.81739	5.7658	6.15034	5.53288	5.12743	5.337	5.19696	5.44521	4.72197	6.13425	5.75985	5.45171	6.3061	6.34601	5.55241	4.68083	5.03415	4.89896	4.27139	4.35127	4.24585
ENSMUSG00000042750	10606835	brain expressed X-linked 2 [Source:MGI Symbol;Acc:MGI:1338017]	12069	Bex2	protein_coding	7.51369	7.44443	7.20648	7.67172	7.68564	8.02236	7.53543	7.48403	7.84803	6.03248	5.46773	5.12626	8.10687	7.75226	7.54214	8.4587	7.96475	7.96298	7.58384	7.60429	7.67135	5.9371	5.4221	5.71348
ENSMUSG00000047844	10358457:10601850	brain expressed gene 4 [Source:MGI Symbol;Acc:MGI:3606746]	406217	Bex4	protein_coding	9.93261	8.46865	8.7225	9.04758	8.67557	8.87344	8.37071	8.27888	8.1722	7.50866	7.10779	7.01072	9.76203	9.31694	8.8302	9.02892	8.71759	8.7396	8.29354	8.36651	8.33655	7.14926	6.98903	6.90243
ENSMUSG00000072964	10601844	basic helix-loop-helix domain containing, class B9 [Source:MGI Symbol;Acc:MGI:1917487]	70237	Bhlhb9	protein_coding	7.50459	7.25706	7.1911	6.63425	6.90936	7.09411	6.69477	7.04533	7.3664	5.91094	6.30198	6.14636	7.29115	7.30787	7.32979	7.16044	6.90858	7.18554	7.23578	6.98738	7.07295	5.98095	6.19762	5.87811
ENSMUSG00000030103	10540472	basic helix-loop-helix family, member e40 [Source:MGI Symbol;Acc:MGI:1097714]	20893	Bhlhe40	protein_coding	5.88193	6.15422	5.73382	6.59434	5.96744	6.11517	6.27039	6.17164	6.46739	7.30978	7.19652	7.52768	6.81143	6.18724	6.21064	5.82824	6.79284	5.58756	6.40686	5.77432	5.48809	6.44783	6.50649	6.89861
ENSMUSG00000030256	10549276	basic helix-loop-helix family, member e41 [Source:MGI Symbol;Acc:MGI:1930704]	79362	Bhlhe41	protein_coding	4.30344	4.7988	4.76604	4.98621	4.716	4.73551	5.11838	4.86921	4.82136	7.0847	6.60874	6.20555	4.62714	4.98509	4.94337	4.56111	4.9111	4.61949	4.63381	4.57103	4.45093	5.53575	5.25635	7.19424
ENSMUSG00000017716	10382998	baculoviral IAP repeat-containing 5 [Source:MGI Symbol;Acc:MGI:1203517]	11799	Birc5	protein_coding	4.7427	4.60963	4.81411	5.18726	5.68944	5.92965	6.55376	6.0057	6.66762	4.44153	4.92304	4.84134	4.96415	4.87798	4.72188	6.82974	5.15829	6.80693	5.60375	5.72536	6.1962	4.72425	4.70453	4.88127
ENSMUSG00000024073	10446833	baculoviral IAP repeat-containing 6 [Source:MGI Symbol;Acc:MGI:1276108]	12211	Birc6	protein_coding	8.88516	9.43374	9.28116	7.54108	7.5348	7.03758	7.79118	8.17587	7.95707	7.79549	8.3958	8.5555	8.72432	8.84534	8.88686	7.39604	7.50657	7.72595	8.40857	8.71993	8.28432	7.79503	7.58111	7.8415
ENSMUSG00000090247	10373594:10457924	biogenesis of lysosome-related organelles complex-1, subunit 1 [Source:MGI Symbol;Acc:M	14533	Bloc1s1	protein_coding	6.94387	6.95191	6.93943	8.39477	8.3565	8.4241	8.47546	8.45132	8.1246	7.55192	7.90431	7.50044	7.26937	7.29096	7.1943	8.54471	8.44467	8.61461	8.44623	8.23083	8.51546	7.70495	7.69082	8.12392
ENSMUSG00000038982	10408755	biogenesis of organelles complex-1, subunit 5, muted [Source:MGI Symbol;Acc:MGI:2178598	17828	Bloc1s5	protein_coding	6.03239	6.03531	6.09153	6.47305	6.84611	7.21865	7.00694	6.90705	6.74966	5.99096	6.3113	5.96415	5.85084	6.22427	6.1815	7.33058	7.07318	7.10733	7.19792	6.95793	7.04735	6.2993	6.29713	6.47403
ENSMUSG00000001999	10475708	biliverdin reductase A [Source:MGI Symbol;Acc:MGI:88170]	109778	Blvra	protein_coding	7.77889	7.85213	7.96481	8.83198	8.90486	8.96693	8.93579	8.8256	8.84428	8.44839	8.77523	8.60779	7.54367	7.97416	7.99529	9.12213	8.88899	9.02507	8.7144	8.57423	8.81656	8.39883	8.11518	8.33982
ENSMUSG00000040466	10551347	biliverdin reductase B (flavin reductase (NADPH)) [Source:MGI Symbol;Acc:MGI:2385271]	233016	Blvrb	protein_coding	6.68303	6.38113	6.62416	8.03596	7.78539	7.71217	7.97662	7.86317	7.48235	6.5957	6.8516	6.91593	6.99957	6.67855	6.69122	7.83855	7.67927	8.23612	7.80844	7.6361	7.82454	7.06758	6.7192	7.19586
ENSMUSG00000040093	10486112	BCL2 modifying factor [Source:MGI Symbol;Acc:MGI:2176433]	171543	Bmf	protein_coding	8.00599	7.74545	7.75085	7.35332	6.943	6.8994	6.70783	6.56022	6.48638	6.23233	6.11474	6.47727	7.72675	7.79822	7.97956	6.64572	7.16107	6.20302	6.57471	6.41007	6.26143	6.11811	5.94994	5.98175
ENSMUSG00000022098	10421361	bone morphogenetic protein 1 [Source:MGI Symbol;Acc:MGI:88176]	12153	Bmp1	protein_coding	8.7003	8.48534	8.34025	7.74046	7.56538	7.64618	7.97581	8.21336	8.0574	6.82399	6.97644	6.99441	8.45603	8.66752	8.28612	7.80377	7.69687	7.81202	8.69677	8.48764	8.34271	6.60138	6.83429	6.98359
ENSMUSG00000027358	10476395	bone morphogenetic protein 2 [Source:MGI Symbol;Acc:MGI:88177]	12156	Bmp2	protein_coding	6.40547	6.33375	6.26988	6.11406	5.56071	5.64384	5.34112	5.77339	5.87132	5.0808	5.04144	4.68814	7.11058	6.65871	6.58626	5.91783	6.19427	5.82754	6.28353	6.05979	6.10232	5.07658	4.6231	4.8269
ENSMUSG00000031963	10583870	BMP-binding endothelial regulator [Source:MGI Symbol;Acc:MGI:1920480]	73230	Bmper	protein_coding	8.47169	8.03468	7.75062	7.35437	7.29591	7.25042	7.43124	7.82161	7.69139	6.42827	6.75031	6.68669	8.29414	7.9313	8.01036	7.60231	7.49365	7.78366	8.09192	7.85404	7.9596	7.05562	6.78455	6.53896
ENSMUSG00000067336	10346651	bone morphogenetic protein receptor, type II (serine/threonine kinase) [Source:MGI Symb	12168	Bmpr2	protein_coding	10.1099	10.6012	10.6159	9.08119	8.58467	8.316	8.63778	9.07758	9.07108	10.1753	9.88471	9.5168	10.0302	10.129	10.3184	8.5419	8.69039	8.45849	9.31659	9.58335	9.27377	9.91041	10.1658	9.60759
ENSMUSG00000030138	10547251	BMS1 homolog, ribosome assembly protein (yeast) [Source:MGI Symbol;Acc:MGI:2446132]	213895	Bms1	protein_coding	7.99276	7.93175	7.6203	6.79988	6.9944	6.86963	6.77193	6.72955	6.94603	7.02301	7.15808	6.91239	7.56865	7.69242	7.52874	6.8485	6.89965	6.76385	6.77104	6.78724	6.83803	6.86778	7.31878	7.20024
ENSMUSG00000025105	10565204	basonuclin 1 [Source:MGI Symbol;Acc:MGI:1097164]	12173	Bnc1	protein_coding	4.11736	4.10396	4.60061	4.10712	4.68111	4.59902	4.52446	4.22812	4.31264	5.2093	5.68802	5.0401	3.93744	3.86279	4.43673	4.48537	4.11277	4.89428	4.12812	3.89855	4.1153	4.76611	5.66998	6.01963
ENSMUSG00000078566	10414269:10568785	BCL2/adenovirus E1B interacting protein 3 [Source:MGI Symbol;Acc:MGI:109326]	12176	Bnip3	protein_coding	9.262	8.23294	8.68982	9.79236	9.02039	8.97627	8.48404	8.47299	7.99861	8.28935	8.28557	8.312	9.62148	8.68858	8.72266	8.72	8.93697	8.39118	7.97173	7.57319	7.90456	8.31091	8.28762	8.18913
ENSMUSG00000022687	10439612	biregional cell adhesion molecule-related/down-regulated by oncogenes (Cdon) binding pr	117606	Boc	protein_coding	7.13193	7.48879	7.42832	6.80794	6.78609	6.41348	6.36728	6.36113	6.60181	6.25585	6.17225	6.28511	7.16977	7.5067	7.50732	6.69033	6.57136	6.42322	6.59379	6.68168	6.38861	6.27901	6.61242	6.53434
ENSMUSG00000061755	10529758	biorientation of chromosomes in cell division 1-like [Source:MGI Symbol;Acc:MGI:2444804	665775	Bod1l	protein_coding	6.92046	7.26295	7.15644	5.67411	5.77278	5.48924	5.7404	5.80865	5.93371	6.29371	6.66523	6.24942	6.95021	6.82471	6.95627	5.56412	5.38714	5.5014	5.97779	6.19874	6.14512	6.30255	6.34588	5.91256
ENSMUSG00000047721	10557450	bolA-like 2 (E. coli) [Source:MGI Symbol;Acc:MGI:1913412]	66162	Bola2	protein_coding	6.23707	5.98233	5.83683	7.40863	7.32918	7.26123	7.38803	7.45182	7.13229	6.59662	6.93268	6.23035	5.94231	6.32022	6.03566	7.16335	7.18015	7.08929	7.06196	7.05899	7.1217	6.52899	6.24761	6.91709
ENSMUSG00000045160	10539435	bolA-like 3 (E. coli) [Source:MGI Symbol;Acc:MGI:1925903]	78653	Bola3	protein_coding	7.41731	7.14521	6.92739	8.3181	8.31218	8.36086	8.37358	8.3272	8.16702	7.94745	7.8103	7.44654	7.36256	7.56385	7.12825	8.52487	8.26393	8.52741	8.15088	8.35231	8.37117	7.70319	7.73015	7.94472
ENSMUSG00000027483	10477475	BPI fold containing family A, member 1 [Source:MGI Symbol;Acc:MGI:1338036]	18843	Bpifa1	protein_coding	4.41414	4.72644	4.80865	5.51704	5.90359	6.02436	6.84486	5.26826	6.01222	8.7977	8.047	9.89583	4.07492	4.43528	4.65073	5.37521	5.52116	5.2839	5.62944	6.07539	6.17356	10.403	10.8504	10.1969
ENSMUSG00000027485	10477495	BPI fold containing family B, member 1 [Source:MGI Symbol;Acc:MGI:2137431]	228801	Bpifb1	protein_coding	4.48103	5.73293	5.79672	7.20892	7.87565	7.83049	9.69507	8.71248	9.35444	10.5111	10.3512	11.5457	4.80134	5.28466	5.78666	7.20068	7.59172	6.93498	9.44944	9.3814	9.08057	10.3064	9.98842	9.70705
ENSMUSG00000040481	10392300:10392318	bromodomain PHD finger transcription factor [Source:MGI Symbol;Acc:MGI:2444008]	207165	Bptf	protein_coding	7.72571	8.06572	7.99214	6.21443	6.09338	5.79778	5.84506	6.13371	6.22952	6.78252	6.87287	6.50436	7.67128	7.70652	7.76159	5.97149	5.88205	5.86355	6.31994	6.57268	6.20185	6.47769	6.80828	6.52688
NM_139294	10544219	Braf transforming gene	109880	Braf		8.16569	8.26146	8.38625	6.63047	6.51389	6.43666	6.60325	6.75697	6.63819	7.16621	7.41027	7.29945	8.13822	7.95815	7.95102	6.39735	6.48875	6.30603	6.8547	7.28241	6.72819	7.26226	7.35777	7.28664
ENSMUSG00000022387	10431284	bromodomain containing 1 [Source:MGI Symbol;Acc:MGI:1924161]	223770	Brd1	protein_coding	7.69265	7.66687	7.43046	6.59191	6.49847	6.24238	6.35303	6.31188	6.41832	6.37671	6.4653	6.67611	7.83103	7.49075	7.33613	6.31484	6.53242	6.21863	6.28088	6.50515	6.38423	6.26721	6.06472	6.40131
ENSMUSG00000024335	10450126	bromodomain containing 2 [Source:MGI Symbol;Acc:MGI:99495]	14312	Brd2	protein_coding	9.20086	9.09962	8.85731	7.91404	7.90565	7.8635	7.51433	7.49185	7.84827	8.03884	8.13487	7.8312	9.15966	9.03689	9.07702	7.68956	8.00145	7.34915	7.69944	7.74173	7.48874	7.71587	7.71506	7.75145
ENSMUSG00000026918	10481240	bromodomain containing 3 [Source:MGI Symbol;Acc:MGI:1914632]	67382	Brd3	protein_coding	7.01154	7.15355	7.04194	5.93345	6.08341	6.07888	6.00172	6.00177	6.1892	6.11603	6.11334	5.88438	6.68349	7.08847	7.08516	6.26554	6.22236	6.34099	6.20542	6.22073	6.17365	6.03269	6.27284	6.08633
ENSMUSG00000024002	10449815	bromodomain containing 4 [Source:MGI Symbol;Acc:MGI:1888520]	57261	Brd4	protein_coding	6.02331	6.63289	6.27286	5.04522	4.907	4.88781	4.79438	4.76585	4.90695	5.04797	5.14074	5.35686	6.08211	5.9339	6.07859	4.76831	4.90801	4.89431	4.84248	4.97012	4.86906	4.94996	5.01243	5.03203
ENSMUSG00000031660	10580486	bromodomain containing 7 [Source:MGI Symbol;Acc:MGI:1349766]	26992	Brd7	protein_coding	9.43203	9.64906	9.39662	8.91684	8.89767	8.84709	8.73674	8.60924	8.79218	8.14101	8.17334	7.83794	8.79288	9.3999	9.48113	8.93416	8.95033	8.57685	8.8271	8.73226	8.68914	7.85094	8.12576	8.21506
ENSMUSG00000011158	10402841	BRF1 homolog, subunit of RNA polymerase III transcription initiation factor IIIB (S. ce	72308	Brf1	protein_coding	8.00169	8.04902	7.96064	6.70264	6.79732	6.90936	6.81964	6.85429	6.99666	6.85781	6.78937	6.6442	7.66561	7.96193	7.94827	7.07331	6.93083	6.88132	6.89501	7.05848	7.02368	6.97936	7.09236	7.00171
ENSMUSG00000001632	10540622	bromodomain and PHD finger containing, 1 [Source:MGI Symbol;Acc:MGI:1926033]	78783	Brpf1	protein_coding	6.88183	6.83194	6.37032	6.13548	6.05433	5.75034	5.82915	5.92191	5.96788	5.96332	5.92834	5.8466	7.07952	6.96131	6.62021	5.79135	5.83669	5.71345	5.95293	6.19587	5.86078	5.9182	5.87156	5.8203
ENSMUSG00000063952	10443421	bromodomain and PHD finger containing, 3 [Source:MGI Symbol;Acc:MGI:2146836]	268936	Brpf3	protein_coding	5.66148	5.86622	5.86332	4.46863	4.49356	4.60342	4.04472	4.37508	4.46581	4.30379	4.51253	4.56944	5.07692	5.641	5.26437	4.36284	4.29643	4.47591	4.40682	4.45504	4.13693	4.59855	4.65155	4.20108
ENSMUSG00000022914	10441115	bromodomain and WD repeat domain containing 1 [Source:MGI Symbol;Acc:MGI:1890651]	93871	Brwd1	protein_coding	7.70988	7.9638	7.88387	6.28807	5.93302	5.65806	6.36952	6.15475	6.22444	6.21865	6.373	6.64769	7.19963	7.49906	7.28533	5.69551	5.91196	5.90475	6.3523	6.73642	6.38121	6.11482	6.12328	6.00585
ENSMUSG00000063663	10606393	bromodomain and WD repeat domain containing 3 [Source:MGI Symbol;Acc:MGI:3029414]	382236	Brwd3	protein_coding	6.89341	7.39173	7.11071	5.79957	5.75897	5.63845	5.5811	5.72758	5.84262	5.8499	5.87437	5.57119	7.04223	6.91261	7.00159	5.56536	5.7504	5.85435	5.86643	5.97697	5.81458	5.92841	5.32635	5.70197
ENSMUSG00000074378	10550155	binder of sperm protein homolog 1 [Source:MGI Symbol;Acc:MGI:2685613]	330470	Bsph1	protein_coding	4.03533	4.16374	4.08862	5.24477	4.67867	4.84665	5.10556	4.94961	4.53983	4.93141	5.00243	5.44254	4.0915	4.16423	4.28837	4.78228	4.85259	4.88232	5.06679	4.7457	4.9718	5.20729	4.97325	5.1088
ENSMUSG00000028392	10505299	B-box and SPRY domain containing [Source:MGI Symbol;Acc:MGI:2177191]	192120	Bspry	protein_coding	7.46089	6.86475	6.59567	6.96082	6.80129	6.89115	6.54162	6.24112	6.53732	6.19712	6.30137	5.68678	7.5582	7.23684	6.94708	6.57985	7.19287	6.49632	6.07053	6.29908	6.04829	6.29112	6.19837	5.99056
ENSMUSG00000029082	10521667	bone marrow stromal cell antigen 1 [Source:MGI Symbol;Acc:MGI:105370]	12182	Bst1	protein_coding	6.16711	6.37413	6.14443	7.79168	7.42788	7.45952	8.04573	7.20538	7.55209	7.95684	8.63423	7.94251	6.3483	6.21739	6.25044	6.8652	7.75045	6.63742	6.20456	6.08251	6.02239	7.2519	7.66592	7.48495
ENSMUSG00000040565	10462752	BTAF1 RNA polymerase II, B-TFIID transcription factor-associated, (Mot1 homolog, S. cer	107182	Btaf1	protein_coding	8.38268	8.4348	8.14262	7.28712	7.04182	7.05392	6.88276	7.10064	7.11843	6.9519	7.32899	7.20575	8.2804	8.16233	8.01239	6.77918	7.04712	7.00156	7.00242	7.23909	6.98109	7.09348	6.52215	7.18512
ENSMUSG00000062098	10476538	BTB (POZ) domain containing 3 [Source:MGI Symbol;Acc:MGI:2385155]	228662	Btbd3	protein_coding	9.67312	9.6102	9.54386	8.95688	8.69521	8.50822	8.2802	8.54791	8.55373	7.94243	7.79987	7.48335	9.58419	9.69695	9.79742	8.6335	8.79582	8.47922	8.67004	8.773	8.71523	8.0704	8.01555	7.79984
ENSMUSG00000041702	10402302	BTB (POZ) domain containing 7 [Source:MGI Symbol;Acc:MGI:1917858]	238386	Btbd7	protein_coding	7.57083	7.82432	7.82061	6.68422	6.4799	6.37734	6.44799	6.87757	6.6137	6.78378	6.40542	6.51883	7.4794	7.66848	7.56778	6.32818	6.46006	6.47188	6.74194	7.15442	6.78353	6.31024	6.75952	6.61546
ENSMUSG00000062202	10449631	BTB (POZ) domain containing 9 [Source:MGI Symbol;Acc:MGI:1916625]	224671	Btbd9	protein_coding	7.25055	7.44374	7.17483	6.18893	6.19391	6.23952	6.16121	6.30134	6.37249	5.92701	6.22457	6.56519	7.35907	7.22841	7.22579	6.26336	6.45792	5.95681	6.44227	6.33717	6.42172	6.2033	6.28122	6.30685
ENSMUSG00000020423	10357875	B cell translocation gene 2, anti-proliferative [Source:MGI Symbol;Acc:MGI:108384]	12227	Btg2	protein_coding	9.61471	9.5618	9.42361	9.07733	8.89902	8.63013	8.42445	8.318	8.33026	8.3838	8.76466	8.11914	9.65032	9.4098	9.57841	8.68631	8.9326	8.22852	8.6896	8.29184	8.43078	8.45506	8.47596	8.42741
ENSMUSG00000052013	10435982	B and T lymphocyte associated [Source:MGI Symbol;Acc:MGI:2658978]	208154	Btla	protein_coding	3.75706	4.30978	4.15584	4.22018	4.33499	4.30197	4.5043	4.23097	4.54979	5.61046	6.25193	5.528	3.90876	4.1235	4.32543	4.21504	4.03265	4.16855	4.60721	4.42994	4.29304	4.79727	5.04743	5.15634
ENSMUSG00000025217	10463486	beta-transducin repeat containing protein [Source:MGI Symbol;Acc:MGI:1338871]	12234	Btrc	protein_coding	6.76139	6.98383	6.97469	6.17105	6.32319	6.15516	6.21915	6.17422	6.20826	6.13816	6.05887	5.27239	6.37414	6.96148	6.85696	6.30462	6.03416	6.16903	6.2148	6.32881	6.07141	6.06684	6.21186	6.06663
ENSMUSG00000027379	10487480	budding uninhibited by benzimidazoles 1 homolog (S. cerevisiae) [Source:MGI Symbol;Acc:	12235	Bub1	protein_coding	4.78812	4.63865	5.1299	5.2179	5.68729	6.04971	6.40534	6.2277	7.496	4.30545	4.39361	4.51058	5.52116	5.01999	4.76922	7.10898	5.29477	7.0163	6.77735	6.66675	6.41037	4.27639	4.12579	4.17653
NM_001039558	10548871	RIKEN cDNA C030030A07 gene	654818	C030030A07Rik		3.83539	3.96575	4.03767	3.94359	4.21521	4.26787	5.11976	5.38656	4.91483	4.03683	3.99052	4.12533	4.25859	4.23619	4.08198	4.68616	4.46405	4.34064	5.00915	4.8864	5.15145	4.23208	3.92196	4.12008
ENSMUSG00000038658	10462406	RIKEN cDNA C030046E11 gene [Source:MGI Symbol;Acc:MGI:1924893]	226089	C030046E11Rik	protein_coding	8.87148	9.01833	8.95612	8.21079	7.79525	7.7647	7.66185	7.86999	7.84941	7.51554	7.78458	8.14262	9.04076	8.70082	8.76474	7.789	8.026	7.55941	8.03408	8.2439	8.05082	7.73719	7.37812	7.33726
ENSMUSG00000052477	10356248	RIKEN cDNA C130026I21 gene [Source:MGI Symbol;Acc:MGI:3612702]	620078	C130026I21Rik	protein_coding	4.21134	4.27214	4.24229	4.4604	4.36792	4.45695	4.5762	4.50542	4.40973	6.01175	5.48454	4.80477	4.33295	4.33647	4.19141	4.41884	4.47156	4.47252	4.47469	4.37224	4.37218	5.30925	5.86057	5.17362
ENSMUSG00000036887	10517517	complement component 1, q subcomponent, alpha polypeptide [Source:MGI Symbol;Acc:MGI:88	12259	C1qa	protein_coding	7.16331	7.42807	7.30553	8.48332	8.32572	8.31431	8.58609	8.37532	8.31514	8.6783	9.00993	8.59721	7.78976	7.41458	7.50765	7.78755	8.39996	7.99652	7.91488	7.86207	7.97692	8.32384	8.72163	8.5914
ENSMUSG00000036905	10517508	complement component 1, q subcomponent, beta polypeptide [Source:MGI Symbol;Acc:MGI:882	12260	C1qb	protein_coding	6.5394	6.60491	6.24537	7.66663	7.33476	7.27006	7.70849	7.46672	7.58653	7.59752	8.23123	8.18726	7.11732	6.54056	6.6557	6.994	7.61336	7.15766	7.08212	7.00428	7.09041	7.35973	7.54147	7.77087
ENSMUSG00000036896	10517513	complement component 1, q subcomponent, C chain [Source:MGI Symbol;Acc:MGI:88225]	12262	C1qc	protein_coding	6.90801	7.04133	6.9644	7.77787	7.57803	7.48141	7.98346	7.7894	7.84116	8.24992	8.45044	8.12197	7.35289	7.12569	7.27707	7.17331	7.65034	7.26755	7.30312	7.24903	7.14333	7.58807	8.04243	7.91204
ENSMUSG00000046491	10375307	C1q and tumor necrosis factor related protein 2 [Source:MGI Symbol;Acc:MGI:1916433]	69183	C1qtnf2	protein_coding	4.32141	4.44738	4.39302	5.09617	5.20996	5.58023	6.42524	6.5611	6.44952	5.8578	6.52158	5.96109	4.49063	4.70059	4.71662	5.65522	5.21291	5.7402	7.03596	6.7536	6.97809	6.38123	5.82798	6.3377
ENSMUSG00000061535	10521616	C1q and tumor necrosis factor related protein 7 [Source:MGI Symbol;Acc:MGI:1925911]	109323	C1qtnf7	protein_coding	6.55419	6.86212	6.8631	7.04689	7.17918	7.30319	7.54139	7.87639	7.55733	7.08461	7.00529	6.84542	6.53587	6.90467	6.86415	7.45837	7.12471	7.33336	8.26604	7.98498	8.08026	7.24781	6.82296	6.88285
NM_001113356	10541683	complement component 1, r subcomponent B	667277	C1rb		6.68861	7.39196	7.0172	7.26954	7.26196	6.71028	7.33198	7.09945	7.0483	8.69816	8.94104	9.07375	7.1991	7.25557	7.36691	6.84459	7.4118	6.74572	7.03649	6.73838	6.91202	8.37345	9.01409	8.69678
ENSMUSG00000038521	10547740	complement component 1, s subcomponent [Source:MGI Symbol;Acc:MGI:1355312]	50908	C1s	protein_coding	5.47432	6.26757	6.10181	6.47135	6.24002	6.10145	6.87673	6.7946	6.43113	8.55976	8.75012	8.54987	6.16046	6.08265	6.42706	6.06089	6.36913	5.7307	7.3077	6.64893	6.90515	7.88947	8.32682	8.03607
ENSMUSG00000024371	10450344	complement component 2 (within H-2S) [Source:MGI Symbol;Acc:MGI:88226]	12263	C2	protein_coding	5.14455	5.02268	5.21807	5.48155	5.32665	5.82776	5.33567	5.38319	5.29142	7.3695	7.77342	7.22594	5.52922	5.33975	5.27143	4.70147	4.9174	5.21503	4.68999	5.05146	4.88514	7.31355	7.87083	7.87141
ENSMUSG00000074305	10593856	RIKEN cDNA C230081A13 gene [Source:MGI Symbol;Acc:MGI:2442366]	244895	C230081A13Rik	protein_coding	8.68946	8.85313	9.01013	7.44674	7.24986	6.68287	7.05448	7.47148	7.17325	7.85046	7.66689	8.0876	8.61797	8.45059	8.67047	7.09984	6.77214	6.87087	7.59227	7.90368	7.63268	7.63713	8.06719	7.57832
NM_009778	10452316	complement component 3	12266	C3		8.66475	9.715	9.37784	9.5783	9.53069	9.12076	9.57794	9.35505	9.11712	11.6723	12.2674	12.1767	9.32343	9.12014	9.4831	8.91264	9.26691	9.16653	9.06143	8.97507	9.15874	11.3778	11.9956	11.6909
ENSMUSG00000024592	10458992	RIKEN cDNA C330018D20 gene [Source:MGI Symbol;Acc:MGI:1924672]	77422	C330018D20Rik	protein_coding	5.24992	5.3784	5.56457	6.32057	6.18122	6.49253	6.24731	6.27161	6.29734	6.52122	6.29881	6.46568	5.18619	5.4153	5.41389	6.64941	6.2242	6.75095	6.06929	5.979	6.37693	6.36054	5.96692	6.17715
ENSMUSG00000033031	10436106	RIKEN cDNA C330027C09 gene [Source:MGI Symbol;Acc:MGI:2146335]	224171	C330027C09Rik	protein_coding	5.87235	5.62245	5.79635	6.09681	6.22924	6.25322	7.0495	6.96218	7.89126	5.0187	5.02704	5.18277	5.89676	5.64539	5.5492	7.39088	5.85458	7.50464	6.83688	6.98144	6.98626	5.01782	4.65163	5.2144
ENSMUSG00000015451	10450280	complement component 4A (Rodgers blood group) [Source:MGI Symbol;Acc:MGI:98320]		C4a	processed_transcript	3.79585	3.82955	3.75008	3.95456	3.81065	4.28716	4.14238	4.11642	3.83328	4.98818	4.94487	6.2379	3.89172	3.63525	3.83032	3.9442	3.9094	3.99013	4.24026	3.98731	4.11074	4.79404	5.14683	5.01233
NM_009780	10450242	complement component 4B (Chido blood group)	12268	C4b		4.86085	5.31131	5.1215	4.8994	5.04417	4.75746	5.85375	5.62515	5.60809	8.94041	9.64572	9.85736	5.03884	5.16371	5.17457	4.44918	4.50936	4.66397	5.4409	5.1987	5.29933	8.53517	9.43689	9.13395
ENSMUSG00000073057	10375121:10375123	RIKEN cDNA C530030P08 gene [Source:MGI Symbol;Acc:MGI:2144664]		C530030P08Rik	pseudogene	9.34696	9.68977	9.75711	5.64335	5.60034	4.81585	6.03402	6.36353	5.60504	10.1237	8.43633	6.75133	8.33953	8.96739	8.7767	4.53485	6.05613	5.40222	6.73346	6.79541	5.98712	8.61861	9.45977	7.77423
ENSMUSG00000022181	10422635	complement component 6 [Source:MGI Symbol;Acc:MGI:88233]	12274	C6	protein_coding	5.56213	5.60685	5.3243	5.25202	5.19877	5.09042	5.66615	5.85072	5.75564	6.3168	6.90303	6.51842	6.56768	5.73206	5.47642	5.23956	5.42237	4.91216	5.58228	5.56067	5.8223	6.07059	5.50796	5.8532
ENSMUSG00000079105	10427436	complement component 7 [Source:MGI Symbol;Acc:MGI:88235]	109828	C7	protein_coding	6.85111	6.85558	7.00086	5.76417	5.60628	5.57664	8.47029	8.16899	8.99389	10.9585	10.6588	10.5815	8.43096	7.07723	6.91625	6.67462	5.95432	7.22104	9.04237	8.98194	9.1085	10.3496	10.4059	9.94445
ENSMUSG00000046449	10606206	expressed sequence C77370 [Source:MGI Symbol;Acc:MGI:2148050]	245555	C77370	protein_coding	7.01382	6.92636	6.75122	5.54993	5.3242	5.32449	5.66211	5.59912	5.10485	5.32308	5.19568	5.44006	6.08685	6.67061	6.52916	5.21659	5.69846	5.48021	5.62675	5.54279	5.44729	4.99194	5.40194	5.36651
ENSMUSG00000069237	10404928	expressed sequence C78339 [Source:MGI Symbol;Acc:MGI:2145496]	97863	C78339	protein_coding	9.34431	8.93412	8.90678	8.53113	8.45911	8.495	8.24174	8.14651	8.37922	8.24033	7.92563	7.90735	9.30159	9.0395	9.13267	8.60518	8.51582	8.34948	8.18782	8.3746	8.19917	8.28318	8.40331	8.0153
ENSMUSG00000070686	10522562:10523320:10531501:10536002:10536056	expressed sequence C87414 [Source:MGI Symbol;Acc:MGI:2141341]	381654	C87414	protein_coding	3.68745	3.55056	3.52661	4.31503	3.9098	4.16922	4.11052	4.03476	3.90805	7.50868	5.16255	4.41567	3.70907	3.73851	3.82019	4.0608	4.13666	4.12981	4.1884	4.11399	4.10855	5.43587	6.4467	5.04395
ENSMUSG00000036707	10347970	calcium binding protein 39 [Source:MGI Symbol;Acc:MGI:107438]	12283	Cab39	protein_coding	10.552	10.3933	10.4662	9.76837	9.70625	9.60584	9.17621	9.39198	9.36008	9.53325	9.53568	9.41979	10.8378	10.5116	10.3824	9.49607	9.75096	9.31417	9.35274	9.20652	9.23526	9.50622	9.79518	9.51503
ENSMUSG00000020196	10369948	calcineurin binding protein 1 [Source:MGI Symbol;Acc:MGI:1298375]	104248	Cabin1	protein_coding	7.20005	7.49484	7.23376	6.57564	6.34037	5.82648	6.19124	6.42282	6.5833	6.13414	6.53788	7.07959	6.77699	7.1092	7.11193	6.27295	6.30962	6.38845	6.50331	6.68764	6.33899	6.25922	6.31193	6.39304
ENSMUSG00000038990	10490467	CDK5 and Abl enzyme substrate 2 [Source:MGI Symbol;Acc:MGI:2182335]	252966	Cables2	protein_coding	6.78944	7.18088	6.73578	5.77042	6.1978	5.75965	6.04829	5.98185	5.99396	5.86566	6.06132	5.82367	6.4027	7.07121	6.83508	5.90029	6.18647	5.72366	5.84477	6.10082	6.32764	5.36374	5.42637	5.36463
ENSMUSG00000015488	10470381:10470388	calcium channel flower domain containing 1 [Source:MGI Symbol;Acc:MGI:1924317]	381356	Cacfd1	protein_coding	6.97264	6.82627	6.84974	6.61008	6.71041	6.60486	5.96898	6.15869	6.0801	6.001	5.98344	5.37095	6.55973	6.99018	6.9191	6.43768	6.59132	6.20235	6.03473	6.21857	6.10878	5.79838	5.74102	6.00923
ENSMUSG00000028532	10506225	cache domain containing 1 [Source:MGI Symbol;Acc:MGI:2444177]	320508	Cachd1	protein_coding	7.15173	7.551	7.18585	6.13624	6.15041	6.09293	5.84551	6.18739	6.26226	6.04656	5.99778	5.74049	7.34715	7.37325	7.37954	5.83543	6.24479	5.61299	5.99628	6.05368	6.15461	5.90294	5.96564	6.04469
NM_001159535	10547322	calcium channel, voltage-dependent, L type, alpha 1C subunit	12288	Cacna1c		6.59296	7.45401	7.37638	5.38533	5.21028	4.88494	5.35033	5.58012	5.41453	5.19587	5.18984	5.44014	6.55499	6.78886	6.90558	5.19337	5.27446	5.13708	5.9347	6.17082	5.70915	5.4827	5.24729	5.30335
ENSMUSG00000015968	10418355	calcium channel, voltage-dependent, L type, alpha 1D subunit [Source:MGI Symbol;Acc:MGI	12289	Cacna1d	protein_coding	7.50527	8.01601	7.89163	5.95398	6.12907	6.06628	6.12058	6.38057	6.27425	6.10446	5.85019	6.16493	7.38872	7.50152	7.59347	5.93334	6.10434	5.99032	6.64375	6.9799	6.66739	5.67744	5.9583	5.69437
ENSMUSG00000020866	10389929	calcium channel, voltage-dependent, T type, alpha 1G subunit [Source:MGI Symbol;Acc:MGI	12291	Cacna1g	protein_coding	5.22992	5.6127	5.38682	4.36154	4.09194	4.04223	4.02115	4.19597	4.11758	3.99648	4.11433	3.95919	5.93725	5.14804	5.25912	4.15725	4.06535	4.27761	4.22495	4.35632	4.26599	3.93654	4.13648	3.95115
ENSMUSG00000040118	10519815:10519855	calcium channel, voltage-dependent, alpha2/delta subunit 1 [Source:MGI Symbol;Acc:MGI:8	12293	Cacna2d1	protein_coding	7.28425	7.37931	7.39156	6.17243	6.06177	5.89965	6.45124	6.71073	6.65566	6.76946	6.35968	6.4466	7.52997	7.32177	7.30873	6.50453	6.35257	6.52078	6.91215	7.12238	6.81409	6.30873	6.35125	6.01108
ENSMUSG00000057914	10469404	calcium channel, voltage-dependent, beta 2 subunit [Source:MGI Symbol;Acc:MGI:894644]	12296	Cacnb2	protein_coding	7.06023	7.26876	7.32097	5.96703	6.38521	6.35301	6.46575	6.7155	6.69839	5.48414	5.48244	5.82113	7.12223	7.23865	7.13802	6.46947	6.31675	6.51715	7.06499	7.24211	7.07643	5.20869	5.94058	6.16254
ENSMUSG00000032246	10586118	calmodulin-like 4 [Source:MGI Symbol;Acc:MGI:1922850]	75600	Calml4	protein_coding	6.07873	6.09328	6.34435	6.94307	7.38392	7.68375	6.85522	7.10332	6.63676	6.71351	6.79926	6.52782	6.19381	6.23016	6.34783	7.32481	7.3463	6.86731	6.58031	6.44315	6.68336	7.05108	6.43715	6.79922
ENSMUSG00000030272	10546891	calcium/calmodulin-dependent protein kinase I [Source:MGI Symbol;Acc:MGI:1098535]	52163	Camk1	protein_coding	7.02834	7.41224	7.58197	7.92358	8.23528	8.34156	8.4441	8.48143	8.30468	7.56491	8.09944	8.07478	7.24962	7.61474	7.59044	8.48627	8.28138	8.36649	8.43805	8.28285	8.36245	7.69055	7.50988	7.76543
ENSMUSG00000016179	10361250	calcium/calmodulin-dependent protein kinase I gamma [Source:MGI Symbol;Acc:MGI:2388073]	215303	Camk1g	protein_coding	6.48304	6.01824	5.76884	5.68441	6.11446	5.67844	6.12638	5.59129	5.95139	4.05078	3.89769	3.93237	6.37758	6.42456	6.11313	6.24257	5.37796	6.04696	6.07872	5.75831	6.11057	4.10443	4.14734	4.41405
ENSMUSG00000046447	10509568	calcium/calmodulin-dependent protein kinase II inhibitor 1 [Source:MGI Symbol;Acc:MGI:1	66259	Camk2n1	protein_coding	8.00589	8.01109	8.07835	7.77612	7.38567	7.41216	7.07126	6.97222	7.01766	7.77266	7.44513	6.84991	7.72824	7.90013	8.30054	7.51732	7.31795	7.10581	7.22454	7.31105	7.33578	7.78871	8.17425	7.77591
ENSMUSG00000041570	10358191	calmodulin regulated spectrin-associated protein family, member 2 [Source:MGI Symbol;Ac	67886	Camsap2	protein_coding	8.59725	8.71965	8.6681	7.62823	7.61528	7.36582	7.42889	7.58644	7.85055	7.99349	7.60561	7.81752	8.56046	8.58373	8.55813	7.63618	7.65623	7.3244	7.78841	7.66955	7.83496	7.74647	8.19576	7.76288
ENSMUSG00000044433	10569830	calmodulin regulated spectrin-associated protein family, member 3 [Source:MGI Symbol;Ac	69697	Camsap3	protein_coding	6.69171	6.75355	6.35375	5.67762	5.82966	5.63376	5.22041	5.43502	5.53152	5.45252	5.96022	5.82042	6.573	6.66281	6.49642	5.4589	5.69965	5.51754	5.52225	5.4238	5.78534	5.91748	5.47015	5.51149
ENSMUSG00000021373	10404913	CAP, adenylate cyclase-associated protein, 2 (yeast) [Source:MGI Symbol;Acc:MGI:1914502	67252	Cap2	protein_coding	5.7299	5.96242	6.34962	4.9644	5.46093	5.47692	5.40291	5.29423	5.45121	5.12747	4.71588	5.09166	5.71366	6.08606	6.04609	5.34045	5.56728	5.33878	5.6572	5.14758	5.26302	5.22349	5.14522	4.9502
ENSMUSG00000067276	10607143	calpain 6 [Source:MGI Symbol;Acc:MGI:1100850]	12338	Capn6	protein_coding	7.27332	7.81836	7.49502	7.9539	7.80086	7.50457	7.1991	7.10347	7.6579	3.86606	3.94995	4.25	7.74086	7.78892	7.89444	7.83132	7.25231	7.85541	7.29308	7.26878	7.36771	4.27838	4.35145	4.50764
ENSMUSG00000021893	10413771	calpain 7 [Source:MGI Symbol;Acc:MGI:1338030]	12339	Capn7	protein_coding	8.84785	8.67292	8.62943	7.67237	7.74301	7.69101	7.43936	7.62451	7.81194	7.68489	7.66411	7.38389	8.45252	8.57498	8.48191	7.84341	7.89945	7.75927	7.5426	7.88271	7.8008	7.03015	7.6821	7.52803
ENSMUSG00000039676	10423024	calcyphosine-like [Source:MGI Symbol;Acc:MGI:1922818]	75568	Capsl	protein_coding	6.60009	6.44038	6.69034	7.93384	8.06933	7.87071	8.07816	7.7216	7.71292	7.43527	7.65426	7.13318	6.65906	6.79021	6.52727	7.60501	7.70147	7.48131	6.90924	6.98508	7.32558	7.49375	7.45388	7.58573
ENSMUSG00000027555	10490903	carbonic anhydrase 13 [Source:MGI Symbol;Acc:MGI:1931322]	71934	Car13	protein_coding	5.35893	5.60745	5.48639	6.47379	6.48751	6.28814	6.68518	6.2221	6.48134	6.07022	6.49925	5.70894	6.1635	5.7545	5.79443	6.98274	6.96523	6.80709	5.75702	5.98854	5.7321	5.47832	5.72729	5.29539
ENSMUSG00000027562	10490923	carbonic anhydrase 2 [Source:MGI Symbol;Acc:MGI:88269]	12349	Car2	protein_coding	10.099	9.92193	9.78341	9.38529	9.64251	9.48632	9.6933	10.0017	10.3205	8.03376	8.21677	7.74486	9.82819	10.0165	9.94586	10.1678	9.58024	10.2527	10.4685	10.4245	10.4136	8.30324	7.94664	8.19557
ENSMUSG00000027559	10490913	carbonic anhydrase 3 [Source:MGI Symbol;Acc:MGI:88270]	12350	Car3	protein_coding	3.86298	3.44035	3.62122	3.59808	3.67521	3.83661	6.78328	5.87466	4.60178	8.66523	9.76198	9.55499	3.56704	3.78217	3.52973	3.63329	3.61293	4.45477	6.27495	4.5588	6.61561	8.58107	9.53713	9.5366
ENSMUSG00000041261	10511429	carbonic anhydrase 8 [Source:MGI Symbol;Acc:MGI:88253]	12319	Car8	protein_coding	8.17551	8.55904	8.45038	8.93175	9.18795	9.29972	9.09243	9.31686	9.03546	9.60746	9.5719	9.29902	9.23411	8.77122	8.48194	9.55872	9.35184	9.18577	9.43405	9.21831	9.24878	9.51804	9.24808	9.30046
ENSMUSG00000033170	10430400	caspase recruitment domain family, member 10 [Source:MGI Symbol;Acc:MGI:2146012]	105844	Card10	protein_coding	6.75463	6.50347	6.59331	5.75909	5.56938	5.51503	5.29125	5.2826	5.57385	5.8928	5.58182	5.57778	6.4599	6.66264	6.64708	5.47599	5.45096	5.16644	5.44283	5.3508	5.41274	5.74895	5.9288	5.77519
ENSMUSG00000078676	10381032	cancer susceptibility candidate 3 [Source:MGI Symbol;Acc:MGI:2179723]	192160	Casc3	protein_coding	7.10834	7.21829	6.99035	6.13381	6.13592	5.91841	5.8076	6.14476	6.25887	6.02566	6.20915	6.09857	7.18616	7.14326	7.20449	5.9516	6.20572	5.89049	5.71714	6.24923	6.1892	5.89706	6.08615	5.9659
ENSMUSG00000027326	10474875	cancer susceptibility candidate 5 [Source:MGI Symbol;Acc:MGI:1923714]	76464	Casc5	protein_coding	4.74257	4.89	4.94192	4.732	5.09631	5.42154	5.51237	5.45468	6.36876	4.44566	4.32884	4.302	5.04961	4.56569	4.83296	5.9401	4.52692	5.94756	5.81383	5.97598	5.70227	4.87257	4.43363	4.36439
ENSMUSG00000015189	10536273	CAS1 domain containing 1 [Source:MGI Symbol;Acc:MGI:2384865]	213819	Casd1	protein_coding	8.93192	9.15912	9.07583	8.33229	8.58484	8.36338	8.37099	8.67611	8.77311	8.24203	8.1248	7.79916	8.75449	9.06138	9.27738	8.90546	8.668	8.50665	8.98035	8.81043	8.74404	8.20843	8.06703	7.99579
ENSMUSG00000031012	10603708	calcium/calmodulin-dependent serine protein kinase (MAGUK family) [Source:MGI Symbol;Ac	12361	Cask	protein_coding	8.57142	8.42259	8.42249	7.90318	7.66266	7.72589	7.63899	7.63302	7.70094	7.29644	7.46752	7.33484	8.63279	8.37018	8.41417	7.79519	7.7375	7.61932	7.70892	8.03129	7.72368	7.3591	7.33868	7.21733
ENSMUSG00000034471	10392998	CASK-interacting protein 2 [Source:MGI Symbol;Acc:MGI:2157062]	140721	Caskin2	protein_coding	6.94909	6.83421	6.69995	6.05023	5.55601	5.66903	5.84717	5.83645	5.97811	5.67483	5.81454	6.25466	6.71203	6.89775	6.74769	5.68063	5.69937	5.61025	6.01129	6.01269	5.99285	6.08142	5.9545	6.1784
ENSMUSG00000025888	10582985	caspase 1 [Source:MGI Symbol;Acc:MGI:96544]	12362	Casp1	protein_coding	4.61621	4.78355	4.56912	5.5971	5.17439	5.25276	5.35049	5.27807	5.47241	5.91709	6.10498	5.62624	4.98717	4.8746	4.58014	5.24876	6.21302	5.26975	5.11821	5.10787	5.2335	5.59956	5.32663	5.64985
ENSMUSG00000025887	10583008	caspase 12 [Source:MGI Symbol;Acc:MGI:1312922]	12364	Casp12	protein_coding	4.06968	4.45106	4.53085	5.12866	5.19273	5.24049	5.5329	5.53891	5.63693	5.97442	6.43003	6.11675	4.25041	4.61255	4.67581	5.16337	5.20352	5.23992	5.19515	5.28631	5.4929	5.54724	6.46519	6.33123
ENSMUSG00000033538	10582997	caspase 4, apoptosis-related cysteine peptidase [Source:MGI Symbol;Acc:MGI:107700]	12363	Casp4	protein_coding	4.9999	4.97577	4.55077	5.76952	5.81233	5.53093	5.74814	5.11132	5.41811	5.65892	6.29062	5.74432	4.74339	4.80863	4.57824	5.31342	6.35204	5.06394	5.01179	4.96173	4.88381	5.91632	5.45493	5.56619
ENSMUSG00000038533	10477543:10521982	core-binding factor, runt domain, alpha subunit 2, translocated to, 2 (human) [Source:M	12396	Cbfa2t2	protein_coding	6.20839	6.58799	6.57521	5.83237	5.81449	5.76498	5.31421	5.79781	5.84881	5.24889	5.48308	5.77886	6.36536	6.52056	6.56055	5.94027	6.01037	5.62	5.60278	5.75941	5.84242	5.30645	5.17905	5.636
NM_009824	10582427	core-binding factor, runt domain, alpha subunit 2, translocated to, 3 (human)	12398	Cbfa2t3		5.65279	6.06996	6.07727	4.38905	4.51509	4.8077	3.99844	4.44994	4.71826	4.88221	4.7668	4.81675	5.25912	5.72037	6.20503	4.44966	4.47506	4.73736	4.68357	4.79559	4.81975	5.29526	5.44206	4.94453
ENSMUSG00000034342	10592734	Casitas B-lineage lymphoma [Source:MGI Symbol;Acc:MGI:88279]	12402	Cbl	protein_coding	7.47601	8.29795	8.09641	6.23375	6.13754	6.30608	6.1641	6.79749	6.44388	6.90205	6.95212	7.45986	7.65609	7.70331	7.96733	6.30701	6.56054	6.18389	6.71897	6.95024	6.66071	6.83819	6.61724	6.88881
ENSMUSG00000022637	10436209	Casitas B-lineage lymphoma b [Source:MGI Symbol;Acc:MGI:2146430]	208650	Cblb	protein_coding	8.00198	8.07421	8.16922	6.72389	6.38834	5.87156	6.2148	6.3636	6.22166	6.15671	6.84543	6.94463	8.32475	7.72618	7.85729	5.76624	6.16928	6.2285	6.47945	6.75231	6.58586	6.30265	6.39817	6.40362
ENSMUSG00000022947	10436978	carbonyl reductase 3 [Source:MGI Symbol;Acc:MGI:1309992]	109857	Cbr3	protein_coding	6.48645	6.10163	6.08509	7.01662	7.27064	7.2339	7.71032	7.44942	7.63227	6.85095	7.19642	6.91447	6.03147	6.02116	6.13589	7.18708	7.19639	7.2331	7.41659	6.88195	7.53164	7.27783	6.87129	7.01957
ENSMUSG00000039989	10393620	chromobox 4 [Source:MGI Symbol;Acc:MGI:1195985]	12418	Cbx4	protein_coding	7.48368	7.59605	7.1342	6.99848	6.89483	6.72156	6.83058	7.04504	6.90304	6.45752	6.70626	6.29391	7.30454	7.41667	7.63695	6.93006	6.99231	6.496	6.80591	6.92887	6.95383	6.55959	6.07268	6.64213
ENSMUSG00000022428	10425293	chibby homolog 1 (Drosophila) [Source:MGI Symbol;Acc:MGI:1920989]	73739	Cby1	protein_coding	7.18628	6.86016	6.65196	7.76313	8.13431	8.0426	8.13101	8.10515	7.90888	6.9176	6.79323	6.96539	6.92597	7.12774	7.08351	8.17076	7.87028	8.21595	7.93872	8.12632	8.06362	6.83946	6.69013	7.17242
ENSMUSG00000039765	10521626	coiled-coil and C2 domain containing 2A [Source:MGI Symbol;Acc:MGI:1924487]	231214	Cc2d2a	protein_coding	6.16564	6.66837	6.71316	5.29778	5.73473	5.41302	5.68969	5.78153	6.20405	5.78882	5.68121	5.89625	5.78732	6.48643	6.5369	5.72816	5.35556	5.50267	5.93631	6.07527	6.17394	5.78308	5.61401	5.93608
ENSMUSG00000020074	10369661	cell division cycle and apoptosis regulator 1 [Source:MGI Symbol;Acc:MGI:1914750]	67500	Ccar1	protein_coding	8.55024	8.24743	8.16521	7.55931	7.19988	6.97189	7.11947	7.22901	7.3454	7.04272	7.09493	7.29112	7.95162	8.14433	8.11018	7.22643	6.99034	7.21901	7.17281	7.24466	7.21138	6.78702	7.09453	7.00972
ENSMUSG00000039648	10481435	cysteine conjugate-beta lyase 1 [Source:MGI Symbol;Acc:MGI:1917516]	70266	Ccbl1	protein_coding	6.9625	6.13003	6.15615	6.65326	6.35817	6.34111	5.54615	5.7863	5.87046	5.22437	5.37214	5.86246	7.05152	6.61233	6.2424	5.79523	5.96314	5.69856	5.46971	5.45454	5.29233	5.76781	5.1545	5.41285
ENSMUSG00000063605	10580795	coiled-coil domain containing 102A [Source:MGI Symbol;Acc:MGI:2686927]	234582	Ccdc102a	protein_coding	5.48108	5.31981	5.07949	4.41505	4.90907	4.52575	4.64028	4.74039	5.10921	4.16761	4.36444	4.10681	4.96612	5.75759	5.20903	4.65897	4.57079	4.7606	4.31206	4.39949	5.10584	4.12106	4.54572	4.05811
ENSMUSG00000028461	10504329	coiled-coil domain containing 107 [Source:MGI Symbol;Acc:MGI:1913423]	622404	Ccdc107	protein_coding	6.35377	6.2767	6.14865	7.4361	7.47332	7.48392	7.15783	6.99367	6.91175	5.88968	6.51527	6.02077	5.9998	6.72553	6.33576	7.39788	7.41079	7.39042	6.5085	6.802	7.00395	6.39309	6.1023	6.70088
ENSMUSG00000047021	10355670	coiled-coil domain containing 108 [Source:MGI Symbol;Acc:MGI:2444274]	241116	Ccdc108	protein_coding	5.57464	6.26685	6.0145	4.70377	5.1379	5.13951	5.27563	5.20892	5.31032	5.58044	5.1963	5.77303	6.02574	6.08791	6.0405	4.84135	4.84478	4.87204	4.94862	4.97436	4.91094	5.47347	5.16839	5.30342
ENSMUSG00000031150	10603362	coiled-coil domain containing 120 [Source:MGI Symbol;Acc:MGI:1859619]	54648	Ccdc120	protein_coding	6.76545	6.49305	6.65299	6.08793	5.58723	5.86622	5.48489	4.93691	5.36125	4.93798	5.35598	4.95658	7.17532	6.63591	6.61466	5.40163	5.65843	5.47124	5.35717	5.33325	5.33603	5.07844	5.0304	5.28084
ENSMUSG00000037973	10538503	coiled-coil domain containing 129 [Source:MGI Symbol;Acc:MGI:2685304]	232016	Ccdc129	protein_coding	3.79418	4.03307	3.90029	4.19043	4.21586	4.24425	4.72437	4.25566	4.15877	4.32566	4.45474	4.73415	3.86238	3.99418	4.08418	4.08274	4.05387	4.34561	4.41175	4.18974	4.25856	5.72914	4.6975	5.18781
ENSMUSG00000044033	10484197:10484201:10484203:10484205:10484207	coiled-coil domain containing 141 [Source:MGI Symbol;Acc:MGI:1919735]	545428	Ccdc141	protein_coding	7.98704	7.62051	7.69538	6.3107	6.07197	5.71835	5.74727	6.07749	5.88727	6.25699	6.35506	6.32288	7.22893	7.48837	7.43208	5.9367	5.88359	5.72857	6.32777	6.09135	6.16678	6.15556	6.11656	6.01405
ENSMUSG00000070306	10584691	coiled-coil domain containing 153 [Source:MGI Symbol;Acc:MGI:2448587]	270150	Ccdc153	protein_coding	6.69277	7.07793	7.29513	7.99577	8.23278	8.15627	8.42532	7.94935	7.78884	8.11879	8.21935	7.67193	7.5656	7.42819	7.40097	7.89291	8.09507	7.71458	7.43785	7.31696	7.4999	8.55225	7.71881	7.88828
ENSMUSG00000034035	10507309	coiled-coil domain containing 17 [Source:MGI Symbol;Acc:MGI:1915667]	622665	Ccdc17	protein_coding	6.40005	6.7862	6.59766	4.97811	5.33002	5.55778	5.67846	5.30856	5.5347	5.72556	5.71704	5.43298	6.96525	7.06343	6.74569	5.14653	5.64129	5.00381	5.19165	5.49005	5.55979	5.64761	5.25843	5.58331
ENSMUSG00000026676	10469066	coiled-coil domain containing 3 [Source:MGI Symbol;Acc:MGI:1921436]	74186	Ccdc3	protein_coding	5.95614	6.34904	6.5884	6.01486	6.13172	6.45581	6.21559	6.53411	6.19847	4.56973	4.78998	5.01782	7.24239	6.6708	6.40242	6.34957	6.27505	6.67708	7.07517	6.49971	6.84759	5.93752	5.13798	4.90014
ENSMUSG00000027676	10497731	coiled-coil domain containing 39 [Source:MGI Symbol;Acc:MGI:1289263]	51938	Ccdc39	protein_coding	5.07065	5.87221	5.64659	4.79728	5.21817	4.87226	4.89783	4.80039	4.9624	4.99102	5.47632	4.98554	5.94566	5.69845	5.8173	5.02299	4.98261	4.83661	4.68226	4.68528	4.79994	5.22936	4.82926	5.12635
ENSMUSG00000020024	10365899	coiled-coil domain containing 41 [Source:MGI Symbol;Acc:MGI:1924298]	77048	Ccdc41	protein_coding	7.07843	6.96279	6.94857	6.78632	6.65799	6.90064	6.60057	6.41346	6.67664	5.9766	6.10721	5.73038	6.86705	6.84308	6.91323	6.68548	6.54358	6.30779	6.44242	6.77623	6.49175	5.94887	6.05846	6.01617
ENSMUSG00000048701	10363845	coiled-coil domain containing 6 [Source:MGI Symbol;Acc:MGI:1923801]	76551	Ccdc6	protein_coding	5.93876	6.17654	6.17319	5.57312	5.14325	5.034	4.8475	4.9784	5.22121	5.31446	5.48525	5.93545	6.24788	5.78108	6.25343	4.94798	5.19199	5.01131	5.00076	4.98383	4.89598	5.16653	5.37816	5.40676
ENSMUSG00000090946	10395252	coiled-coil domain containing 71 like [Source:MGI Symbol;Acc:MGI:1919373]	72123	Ccdc71l	protein_coding	7.26596	6.99521	6.78767	6.95866	6.76787	6.70827	6.55551	6.74028	6.72886	6.54351	6.81617	6.30077	7.88055	7.14793	7.19199	6.75827	6.80651	6.73418	6.66624	6.7041	6.75833	6.33076	6.13787	6.20298
ENSMUSG00000041117	10550406	coiled-coil domain containing 8 [Source:MGI Symbol;Acc:MGI:3612184]	434130	Ccdc8	protein_coding	6.01464	6.028	5.80755	5.3495	5.60194	5.49864	5.14014	5.32036	5.43679	4.76007	4.83738	4.88983	5.70422	6.12253	6.47222	5.75799	5.2632	5.52992	5.12063	5.23632	5.48123	4.64536	4.80087	4.77876
ENSMUSG00000043923	10592856	coiled-coil domain containing 84 [Source:MGI Symbol;Acc:MGI:2685960]	382073	Ccdc84	protein_coding	5.71873	5.47541	5.25416	4.20715	4.07225	4.18078	4.24303	3.94648	4.13453	4.08584	4.19466	3.85382	5.01281	5.50636	4.90166	4.10013	3.8919	4.01117	4.10539	4.15975	3.97457	4.37691	4.02735	4.03613
ENSMUSG00000032740	10374842	coiled coil domain containing 88A [Source:MGI Symbol;Acc:MGI:1925177]	108686	Ccdc88a	protein_coding	6.34552	6.80214	6.84879	5.0549	5.43797	5.24462	5.59903	5.86406	5.98903	5.40619	5.80642	5.50663	6.29823	6.55791	6.49897	5.5965	5.34078	5.42917	5.86654	6.24241	5.92119	4.95133	4.7133	4.84739
ENSMUSG00000041375	10560247	coiled-coil domain containing 9 [Source:MGI Symbol;Acc:MGI:1921443]	243846	Ccdc9	protein_coding	6.28777	5.96675	6.08193	5.30381	5.0206	5.36261	5.183	5.1755	4.84965	5.37185	5.57158	5.11418	6.21447	6.31083	5.87327	4.92256	5.5896	5.11411	5.04214	5.22694	5.16259	5.38119	6.00064	5.74533
ENSMUSG00000020676	10379524	chemokine (C-C motif) ligand 11 [Source:MGI Symbol;Acc:MGI:103576]	20292	Ccl11	protein_coding	5.24207	6.01742	6.0478	6.31029	7.49471	7.68436	5.1936	5.05017	5.01533	7.21977	6.89786	6.37699	5.52233	6.18507	6.17211	7.61143	7.83272	5.55798	5.33756	5.10875	5.08738	5.22209	6.11876	5.50382
ENSMUSG00000035352	10379530	chemokine (C-C motif) ligand 12 [Source:MGI Symbol;Acc:MGI:108224]	100862578	Ccl12	protein_coding	5.41718	6.08013	5.05958	6.57264	6.90378	6.55069	6.02058	6.25899	6.25868	5.82908	5.76366	5.65599	5.33946	5.56488	5.77788	6.14391	6.87116	5.75631	5.46185	5.5215	5.69685	5.63	5.48393	5.73291
ENSMUSG00000031780	10574226	chemokine (C-C motif) ligand 17 [Source:MGI Symbol;Acc:MGI:1329039]	20295	Ccl17	protein_coding	4.13127	4.30065	3.90913	4.58819	4.70365	4.40372	4.64633	5.79841	4.69229	6.2007	6.82492	6.44972	3.99418	4.19876	4.16179	4.14716	4.83191	4.53063	6.74074	6.0277	5.44225	5.22487	5.08612	5.57674
ENSMUSG00000071005	10504132:10504159:10504188:10512322:10512372	chemokine (C-C motif) ligand 19 [Source:MGI Symbol;Acc:MGI:1346316]	100039053	Ccl19	protein_coding	4.39699	4.27962	4.30674	4.40661	4.32098	4.19026	4.60075	4.6367	4.42871	6.79684	6.66708	5.24082	4.34499	4.15382	4.31176	4.14734	4.49744	3.95959	4.63406	4.52499	4.75153	5.83282	5.70754	5.83138
ENSMUSG00000026166	10347888	chemokine (C-C motif) ligand 20 [Source:MGI Symbol;Acc:MGI:1329031]	20297	Ccl20	protein_coding	3.78119	4.63531	3.93507	6.98758	7.26882	6.05379	5.39882	4.27796	4.38882	3.72938	4.20732	4.14114	3.67063	4.38644	3.77585	3.8126	6.62881	3.93219	3.68724	3.58896	3.52684	3.52622	3.7276	3.69692
NM_011124	10504127:10504154:10504183:10512377	chemokine (C-C motif) ligand 21A (serine)	18829	Ccl21a		8.22087	9.31372	9.34271	9.89476	10.1125	10.3296	9.71559	9.47068	9.54419	9.39477	9.72362	10.2035	8.91723	9.30965	9.74392	10.0543	10.3925	9.7529	9.18253	8.97539	9.32581	9.79038	9.84925	9.92109
ENSMUSG00000031779	10574213	chemokine (C-C motif) ligand 22 [Source:MGI Symbol;Acc:MGI:1306779]	20299	Ccl22	protein_coding	4.19466	4.26107	4.39374	4.59798	4.48929	4.65345	4.95191	4.82012	4.70727	5.63694	5.25953	5.12194	3.88505	4.18537	4.32659	4.49245	4.54941	4.36291	4.64614	4.63952	4.53307	5.08242	5.18042	5.06596
ENSMUSG00000004814	10534493	chemokine (C-C motif) ligand 24 [Source:MGI Symbol;Acc:MGI:1928953]	56221	Ccl24	protein_coding	3.93764	3.77163	3.93879	4.10669	4.17551	4.15341	4.65007	4.85735	4.20488	4.40643	5.32054	6.24285	3.8221	3.7256	3.89818	4.10755	5.01095	4.1536	5.41006	5.61348	4.63566	3.99725	3.98481	4.0437
ENSMUSG00000035042	10389207	chemokine (C-C motif) ligand 5 [Source:MGI Symbol;Acc:MGI:98262]	20304	Ccl5	protein_coding	6.09896	6.10488	5.94024	6.25933	6.33988	6.55553	6.95402	6.52806	6.95902	8.80943	9.22005	7.83161	6.16776	6.14864	5.78907	6.43625	7.09858	6.60064	6.59565	6.2338	6.49498	9.00608	8.60036	8.68082
ENSMUSG00000018927	10389222	chemokine (C-C motif) ligand 6 [Source:MGI Symbol;Acc:MGI:98263]	20305	Ccl6	protein_coding	8.79072	10.104	10.2591	11.2373	11.3039	11.2016	10.6765	10.3844	10.495	11.7774	12.4415	11.4786	8.84301	10.0501	10.4017	10.9606	11.2141	10.2918	10.3367	10.3553	10.0498	10.1829	10.0424	10.0004
NM_021443	10379535	chemokine (C-C motif) ligand 8	20307	Ccl8		3.59648	3.46532	3.48093	4.03704	3.88085	4.00074	4.07147	4.12859	4.00429	5.22523	4.99538	5.28181	3.60032	3.62925	3.52536	3.84884	4.09457	3.78664	4.10048	4.0638	3.85332	4.35151	3.85372	4.80044
ENSMUSG00000019122	10389214	chemokine (C-C motif) ligand 9 [Source:MGI Symbol;Acc:MGI:104533]	20308	Ccl9	protein_coding	6.24393	7.44559	7.10709	8.72619	8.33918	8.19736	8.36827	7.83873	8.03339	8.19632	9.16782	8.55602	6.74391	7.41821	7.31489	8.10436	9.28201	7.68861	7.22492	7.01269	7.01607	6.75919	6.74008	6.51911
ENSMUSG00000027474	10477237	cerebral cavernous malformation 2-like [Source:MGI Symbol;Acc:MGI:2385159]	228788	Ccm2l	protein_coding	7.28347	7.36867	7.2418	6.09359	6.07402	6.29434	6.29809	6.28391	6.54457	6.15123	6.23099	5.83993	6.79108	7.3315	7.33201	6.35161	6.18742	6.07152	6.45199	6.2885	6.33472	6.31156	6.22357	6.25384
ENSMUSG00000027715	10497831	cyclin A2 [Source:MGI Symbol;Acc:MGI:108069]	12428	Ccna2	protein_coding	6.73072	6.52051	6.49033	7.01185	7.3759	7.83615	8.38475	8.2573	9.25979	5.3547	5.76063	5.91746	7.16598	6.7085	6.63092	8.65862	7.10587	8.88989	8.16837	8.44137	8.40947	4.99604	5.15843	4.93744
ENSMUSG00000041431	10411739:10515836:10562637	cyclin B1 [Source:MGI Symbol;Acc:MGI:88302]	101056596	Ccnb1	protein_coding	6.65928	5.86222	5.99915	7.02318	7.02353	7.26339	7.86952	7.71292	8.53332	5.87551	5.58022	5.1069	6.9126	6.33644	6.16976	7.95588	6.56098	8.357	7.46313	7.55815	7.80375	5.24747	5.26166	5.01848
ENSMUSG00000032218	10594774	cyclin B2 [Source:MGI Symbol;Acc:MGI:88311]	12442	Ccnb2	protein_coding	6.41252	5.94913	6.18369	6.856	7.00399	7.50452	8.27687	7.94258	8.75816	5.40634	5.19678	5.42179	6.76008	6.41825	6.25017	8.16839	6.71427	8.39462	7.6002	7.82458	7.87197	5.49967	4.85561	5.50605
ENSMUSG00000002068	10562563	cyclin E1 [Source:MGI Symbol;Acc:MGI:88316]	12447	Ccne1	protein_coding	4.53082	4.72368	4.7811	5.01781	5.52131	5.74502	5.38492	5.40238	6.18869	4.48828	4.37089	4.59293	4.66595	4.78911	4.64157	5.86824	5.29231	6.12455	5.08479	5.41809	5.48942	4.26901	4.31394	4.46854
ENSMUSG00000028212	10503264	cyclin E2 [Source:MGI Symbol;Acc:MGI:1329034]	12448	Ccne2	protein_coding	4.49204	4.41208	4.62744	5.06644	5.73021	5.38077	5.54706	6.00819	7.23033	4.3114	4.35843	4.71372	4.972	4.56992	4.66743	6.65728	5.73231	7.09523	5.58155	5.99533	6.10133	4.4813	4.34052	4.93235
ENSMUSG00000020326	10385271	cyclin G1 [Source:MGI Symbol;Acc:MGI:102890]	12450	Ccng1	protein_coding	9.39183	9.35106	9.36926	9.61957	9.67879	9.67737	9.77423	9.81432	9.7647	10.2944	10.4501	10.3372	9.01794	9.24356	9.35267	9.40039	9.56152	9.56269	9.60317	9.60359	9.69026	10.2117	10.6017	10.3468
ENSMUSG00000029385	10523297	cyclin G2 [Source:MGI Symbol;Acc:MGI:1095734]	12452	Ccng2	protein_coding	7.60009	7.2792	7.50371	7.36417	7.084	7.11291	6.83113	7.14399	6.89461	6.6097	6.85358	6.59639	8.00692	7.56907	7.55456	6.90109	6.91559	7.07037	7.2463	6.99585	7.18006	6.54896	6.69592	6.43751
ENSMUSG00000025010	10463112	cyclin J [Source:MGI Symbol;Acc:MGI:2443297]	240665	Ccnj	protein_coding	8.03228	8.01689	7.70758	6.70386	6.87512	6.61365	6.38379	6.79845	6.36246	6.54515	6.76227	7.06308	8.04924	7.93194	7.59035	6.58949	7.04786	6.59032	6.84027	6.78894	6.67832	6.84378	6.38588	7.03064
ENSMUSG00000044707	10375313	cyclin J-like [Source:MGI Symbol;Acc:MGI:2685723]	380694	Ccnjl	protein_coding	5.89366	6.02117	5.83418	5.35816	5.44408	5.2298	5.49343	5.69581	5.68316	4.5306	4.48209	4.5366	6.369	6.12258	5.80263	5.43248	5.62699	5.45923	5.42861	5.92807	5.84173	4.35851	4.56515	4.76216
ENSMUSG00000027829	10498531	cyclin L1 [Source:MGI Symbol;Acc:MGI:1922664]	56706	Ccnl1	protein_coding	9.43756	9.36592	9.31497	7.25796	7.37591	7.32835	7.24003	7.43368	7.49613	7.3619	7.83442	7.25179	9.34206	9.06692	8.96878	7.18094	7.34085	7.27681	7.69185	7.86941	7.31064	6.76088	7.04152	7.05797
ENSMUSG00000029068	10511156	cyclin L2 [Source:MGI Symbol;Acc:MGI:1927119]	56036	Ccnl2	protein_coding	9.34692	9.53777	9.3492	7.33795	7.27211	7.33103	7.36295	7.6519	7.48058	7.19834	7.60587	7.52601	8.863	9.25808	9.24264	7.45309	7.3873	7.43131	7.52235	7.68936	7.54006	6.9945	6.75386	7.16025
ENSMUSG00000011960	10432180	cyclin T1 [Source:MGI Symbol;Acc:MGI:1328363]	12455	Ccnt1	protein_coding	7.26755	7.60512	7.30445	6.62296	6.47764	5.96038	6.1139	6.53309	6.20608	6.65338	6.78423	6.47794	7.57749	7.28546	7.32046	6.06933	6.49328	6.25191	6.82046	6.99326	6.73085	6.31404	6.81884	6.40942
ENSMUSG00000026349	10349442	cyclin T2 [Source:MGI Symbol;Acc:MGI:1920199]	72949	Ccnt2	protein_coding	8.468	8.83932	8.77877	7.43298	7.51761	7.24656	7.1209	7.50783	6.87809	7.43332	7.35912	7.42694	8.60037	8.45029	8.51597	7.12868	7.34977	7.32778	7.33929	7.61379	7.33599	7.19089	7.00901	7.38873
ENSMUSG00000070871	10346960	cyclin Y-like 1 [Source:MGI Symbol;Acc:MGI:2138614]	227210	Ccnyl1	protein_coding	8.06436	7.36482	7.46424	6.46576	6.63059	6.21304	6.81139	6.6591	6.85038	6.53619	6.53635	5.55845	7.81096	7.73561	7.52304	6.45689	6.99003	5.71001	6.61268	6.63841	6.74553	6.43235	6.73616	6.31813
ENSMUSG00000033904	10556640	centriolar coiled coil protein 110 [Source:MGI Symbol;Acc:MGI:2141942]	101565	Ccp110	protein_coding	6.88361	6.72811	6.56832	5.38217	5.50797	5.19808	5.5002	5.26745	5.79951	5.29972	5.12373	5.57358	6.47474	6.72115	6.46027	5.22884	5.65952	5.36782	5.40571	5.63504	5.26869	5.32486	5.34525	5.09843
ENSMUSG00000079227	10590635:10598013	chemokine (C-C motif) receptor 5 [Source:MGI Symbol;Acc:MGI:107182]	12774	Ccr5	protein_coding	4.56116	4.84308	4.41555	4.63309	4.89538	4.88609	4.94894	5.21695	4.99052	5.81903	5.72869	5.28955	4.52482	4.67435	4.58355	4.83766	5.34575	4.52553	5.27327	4.63177	4.71565	4.88851	5.07562	4.87129
ENSMUSG00000037944	10390763	chemokine (C-C motif) receptor 7 [Source:MGI Symbol;Acc:MGI:103011]	12775	Ccr7	protein_coding	4.15803	4.78673	4.6779	4.76881	4.7965	5.0191	4.98809	5.49698	5.13002	6.36782	6.10988	5.79389	4.48475	4.56388	4.62056	4.98089	4.87875	4.99041	5.39462	5.5508	5.37708	6.43994	6.16739	5.46727
ENSMUSG00000052212	10560886	CD177 antigen [Source:MGI Symbol;Acc:MGI:1916141]	68891	Cd177	protein_coding	5.28931	5.58547	5.45832	6.00637	6.45668	6.06203	8.84802	6.0556	7.56746	8.1731	8.6749	8.78841	6.18425	5.35564	5.74983	4.88954	6.0671	4.96886	4.56111	4.89327	4.85357	5.02985	5.15871	4.96543
ENSMUSG00000027863	10500677	CD2 antigen [Source:MGI Symbol;Acc:MGI:88320]	12481	Cd2	protein_coding	4.29593	5.00959	4.84337	5.42414	5.88482	5.59608	5.7178	5.95391	5.7802	7.67226	7.99474	6.95744	4.2631	4.76073	4.90188	6.57565	5.85083	6.25556	6.67846	6.7692	6.6327	7.74297	6.96616	7.81495
ENSMUSG00000062082	10435920	CD200 receptor 4 [Source:MGI Symbol;Acc:MGI:3036289]	239849	Cd200r4	protein_coding	4.22809	4.416	4.36099	5.45434	5.36604	5.18074	6.20654	6.00302	5.35629	6.38021	6.89909	6.57356	4.21234	4.56748	4.43854	5.4741	5.14559	5.57527	5.19156	5.24745	5.33234	5.26931	5.20486	5.43538
AF373408	10576784	CD209a antigen	170786	Cd209a		3.54541	3.60363	3.63033	3.91113	3.92477	3.92248	4.05791	4.31231	3.88391	5.67024	5.15217	5.04817	3.63072	3.74437	3.67837	3.8934	3.80433	3.95878	4.07894	4.18825	4.07782	4.79608	5.22737	5.6484
ENSMUSG00000030577	10562132	CD22 antigen [Source:MGI Symbol;Acc:MGI:88322]	12483	Cd22	protein_coding	3.82185	4.23122	4.10021	3.92067	3.97562	4.23343	4.29864	4.23246	4.15776	4.68956	5.68021	5.00459	3.76729	3.88521	4.17387	4.1034	4.0115	4.02593	4.21798	4.01065	4.1997	4.71675	4.60112	4.55958
ENSMUSG00000016496	10462390	CD274 antigen [Source:MGI Symbol;Acc:MGI:1926446]	60533	Cd274	protein_coding	4.06892	4.64928	4.64211	5.27325	4.75811	4.63297	5.06226	4.46296	4.51184	5.85483	6.34789	5.59109	4.53069	4.53604	4.61987	4.66475	5.64037	4.72321	4.47669	4.55177	4.55521	4.83501	5.22211	5.0118
ENSMUSG00000061665	10451004	CD2-associated protein [Source:MGI Symbol;Acc:MGI:1330281]	12488	Cd2ap	protein_coding	8.99097	9.04356	8.92179	8.31894	8.04448	7.98797	7.62677	7.73526	7.96008	7.76264	8.40733	7.99873	9.22684	8.62381	8.98437	7.94465	7.99684	7.6625	7.75436	7.93761	7.56804	7.87139	8.24953	7.81858
ENSMUSG00000047798	10392845	CD300 antigen like family member F [Source:MGI Symbol;Acc:MGI:2442359]	246746	Cd300lf	protein_coding	6.7641	6.71441	6.53476	6.9403	6.32761	6.3332	5.92837	5.67447	5.78923	6.2334	6.80197	6.08633	7.04936	6.87218	6.57064	6.39734	7.45575	5.63192	5.34537	5.51681	5.26088	5.23292	4.77007	5.16309
ENSMUSG00000060703	10482920	CD302 antigen [Source:MGI Symbol;Acc:MGI:1913455]	66205	Cd302	protein_coding	7.49347	7.12407	6.9117	8.52541	8.17673	8.2085	8.23176	8.05448	7.93025	8.04045	8.52244	8.14242	7.63049	7.2237	7.19213	8.07074	8.42668	8.06728	7.9431	7.77455	8.00145	7.74052	7.68136	7.96364
ENSMUSG00000004609	10562709	CD33 antigen [Source:MGI Symbol;Acc:MGI:99440]	12489	Cd33	protein_coding	7.82457	7.95844	7.60408	7.41696	7.08393	6.9363	6.87417	6.63812	6.69004	7.36126	7.87368	7.28341	7.70606	7.54033	7.57808	6.97256	7.85068	6.55754	6.49279	5.98561	6.41453	6.57776	6.79685	6.40121
ENSMUSG00000002944	10528207	CD36 antigen [Source:MGI Symbol;Acc:MGI:107899]	12491	Cd36	protein_coding	11.9486	11.9762	11.7033	11.331	11.1069	10.7498	10.7276	11.0512	11.0562	12.2465	12.2423	11.869	11.8093	11.8532	12.2391	10.8901	11.0763	10.7455	11.3628	11.1534	11.1936	12.03	11.9671	11.454
ENSMUSG00000030798	10563178	CD37 antigen [Source:MGI Symbol;Acc:MGI:88330]	12493	Cd37	protein_coding	4.35867	5.34177	5.18494	4.9594	4.89137	4.86175	5.42016	5.10979	5.0227	6.01344	6.69867	5.7386	4.91408	5.07094	5.30186	4.96547	5.61542	4.78235	5.1272	5.24065	4.98091	6.32803	5.4726	5.83701
ENSMUSG00000002033	10593015	CD3 antigen, gamma polypeptide [Source:MGI Symbol;Acc:MGI:88333]	12502	Cd3g	protein_coding	4.19085	4.10475	4.10372	5.23454	5.25947	5.32577	7.51012	6.71312	6.24346	6.45463	6.59097	5.69426	4.21976	4.15152	4.15412	6.08815	5.86285	5.78859	6.69348	6.11081	6.23421	6.87697	5.42014	6.1141
ENSMUSG00000016493	10361270	CD46 antigen, complement regulatory protein [Source:MGI Symbol;Acc:MGI:1203290]	17221	Cd46	protein_coding	6.21183	6.26065	6.61052	4.901	4.6771	4.95276	5.04233	5.04765	4.83803	4.62463	4.91538	5.50473	5.35424	6.02436	5.8154	4.70954	4.91423	5.17532	5.17386	5.16348	5.0639	5.02502	4.81433	5.02006
ENSMUSG00000055447	10436182:10436196	CD47 antigen (Rh-related antigen, integrin-associated signal transducer) [Source:MGI Sy	16423	Cd47	protein_coding	10.1293	10.2661	10.1804	9.31763	9.16784	8.94673	8.78809	8.90168	9.05735	10.2015	9.88728	9.38714	10.4634	10.0636	10.3708	9.03152	9.19248	8.74418	8.85726	8.96142	8.85147	9.70304	10.0411	9.32641
ENSMUSG00000015355	10351658	CD48 antigen [Source:MGI Symbol;Acc:MGI:88339]	12506	Cd48	protein_coding	4.25122	5.00546	5.26723	6.39284	6.30039	6.21537	7.30279	6.88313	6.81796	7.38281	7.64773	7.18563	4.9445	5.13146	5.31353	6.76689	6.73176	6.08468	6.74255	6.42128	6.6837	7.07272	6.54785	6.67283
ENSMUSG00000000682	10517165	CD52 antigen [Source:MGI Symbol;Acc:MGI:1346088]	23833	Cd52	protein_coding	6.39927	7.31793	7.07269	8.88215	8.31366	8.71455	8.91046	8.88749	8.63881	8.81568	9.39964	8.67393	7.79024	7.20427	7.27604	9.15398	9.62548	8.8037	8.87863	8.69872	8.57806	8.61439	8.5311	8.61145
ENSMUSG00000040747	10501063	CD53 antigen [Source:MGI Symbol;Acc:MGI:88341]	12508	Cd53	protein_coding	8.45514	8.64356	8.61857	9.87146	9.678	9.62315	9.94855	9.47521	9.80137	10.4506	10.6744	10.2149	8.97617	8.87901	8.76309	9.60805	10.2284	9.41668	9.39284	9.0649	9.27296	9.91049	9.64927	9.53386
ENSMUSG00000026399	10357488	CD55 antigen [Source:MGI Symbol;Acc:MGI:104850]	13136	Cd55	protein_coding	7.68979	8.10561	8.2597	7.52991	7.92922	7.73381	7.38799	7.15027	7.39018	7.39076	7.71874	7.15122	8.12805	7.90328	8.15248	7.59141	7.50218	7.24255	6.79864	7.06238	7.0677	7.45647	7.26677	7.56325
ENSMUSG00000032679	10474229	CD59a antigen [Source:MGI Symbol;Acc:MGI:109177]	12509	Cd59a	protein_coding	6.99709	6.98312	6.90949	8.41991	8.40686	8.26673	8.40597	8.58577	8.25712	7.55826	7.96736	7.89793	6.93499	7.35548	7.47393	8.62042	8.30476	8.40151	8.68065	8.04574	8.44315	7.77848	7.38636	8.17398
ENSMUSG00000018774	10387536	CD68 antigen [Source:MGI Symbol;Acc:MGI:88342]	12514	Cd68	protein_coding	7.49017	8.27871	8.10532	9.39571	9.05046	9.08628	9.61301	9.15716	9.46647	9.96308	10.5297	9.84939	7.96091	8.17995	8.3089	8.76882	9.30968	8.31785	8.32463	8.31806	8.35932	8.79809	8.40612	8.67824
ENSMUSG00000030156	10548333	CD69 antigen [Source:MGI Symbol;Acc:MGI:88343]	12515	Cd69	protein_coding	3.45239	3.60697	3.72257	3.98908	3.9021	4.11363	4.1149	3.94238	4.14489	5.38141	5.43929	4.65424	3.73677	3.65958	3.63861	4.10063	4.19184	4.33957	4.07018	3.99128	4.17557	5.83858	4.55506	4.62465
ENSMUSG00000028459	10512470	CD72 antigen [Source:MGI Symbol;Acc:MGI:88345]	12517	Cd72	protein_coding	3.77929	4.15082	4.14914	4.0747	4.18946	4.12435	4.51854	4.33286	4.56161	5.44579	6.0866	4.80208	3.8746	3.98734	4.19023	4.03479	4.34282	4.29377	4.26419	4.12037	4.06111	4.9578	4.54367	4.84467
ENSMUSG00000024610	10456005	CD74 antigen (invariant polypeptide of major histocompatibility complex, class II antig	16149	Cd74	protein_coding	7.7526	7.84139	7.62084	7.92498	8.00694	8.24193	9.70497	10.0295	10.0593	11.71	11.7526	11.6602	8.16794	8.1527	7.75063	9.08233	8.70838	9.04644	10.1795	10.0033	10.2047	11.2461	11.0462	11.112
ENSMUSG00000003379	10551025	CD79A antigen (immunoglobulin-associated alpha) [Source:MGI Symbol;Acc:MGI:101774]	12518	Cd79a	protein_coding	4.5112	5.37693	5.07155	5.34625	4.87317	5.66142	5.71234	5.96845	4.9989	6.11676	7.19209	6.61982	4.90737	5.23082	5.69036	6.0423	6.21953	6.03217	6.04417	5.83255	5.81057	7.17344	6.96854	6.93289
ENSMUSG00000040592	10392142	CD79B antigen [Source:MGI Symbol;Acc:MGI:96431]	15985	Cd79b	protein_coding	5.31475	6.20185	6.05446	6.693	6.39174	6.66356	6.41219	6.75055	6.30278	7.18062	7.79866	6.67104	5.63728	6.06092	6.28556	7.26438	7.07517	6.85784	7.3195	6.89071	7.0323	7.56145	7.34316	7.36482
ENSMUSG00000038147	10351679	CD84 antigen [Source:MGI Symbol;Acc:MGI:1336885]	12523	Cd84	protein_coding	5.84882	6.54457	6.47302	7.22569	7.00429	7.00264	7.47664	7.04635	7.0474	7.59661	8.59885	7.85681	6.31894	6.44803	6.51311	7.08175	7.31773	6.94152	6.69382	6.6594	6.66933	6.56935	6.29362	6.50842
ENSMUSG00000053977	10538993	CD8 antigen, alpha chain [Source:MGI Symbol;Acc:MGI:88346]	12525	Cd8a	protein_coding	4.30636	4.39771	4.33214	4.4232	4.44024	4.3431	4.6015	4.82302	4.65332	5.72796	5.34033	5.12161	4.36181	4.40061	4.21243	4.53785	4.45553	4.56026	4.95536	4.77504	4.65869	5.1425	5.29163	4.74907
ENSMUSG00000053044	10538979	CD8 antigen, beta chain 1 [Source:MGI Symbol;Acc:MGI:88347]	12526	Cd8b1	protein_coding	3.88071	3.86183	3.84278	4.30071	4.20673	4.36771	4.65678	4.84912	4.74695	4.5742	5.04959	4.93745	3.88209	3.88788	3.87975	4.3594	4.16815	4.52046	4.5433	4.56434	4.81423	5.57539	4.94165	5.06846
ENSMUSG00000027435	10488382	CD93 antigen [Source:MGI Symbol;Acc:MGI:106664]	17064	Cd93	protein_coding	10.4934	10.836	10.7793	9.15019	8.83354	8.3983	8.81618	8.89408	9.4977	9.69037	9.61533	8.4423	10.551	10.5703	11.2276	8.77462	8.92779	8.46183	9.36094	9.41166	9.32369	9.67641	9.64324	8.81217
ENSMUSG00000002885	10580033	CD97 antigen [Source:MGI Symbol;Acc:MGI:1347095]	26364	Cd97	protein_coding	10.4988	10.4684	10.4957	9.13564	8.89991	8.65308	9.05631	9.35322	9.50825	10.3115	10.2921	9.71088	10.2033	10.5318	10.6463	8.86284	9.01685	8.87246	9.71963	9.65515	9.68156	10.2215	10.2459	9.86777
ENSMUSG00000033502	10501629	CDC14 cell division cycle 14A [Source:MGI Symbol;Acc:MGI:2442676]	229776	Cdc14a	protein_coding	7.58377	7.40011	7.36659	7.16441	7.16476	6.66445	6.65677	6.74126	6.53639	6.6506	6.93298	7.49712	7.39697	7.57395	7.44964	6.54646	6.7303	6.85618	6.52964	6.35951	6.45974	7.15045	6.71031	7.0584
ENSMUSG00000033102	10410099	CDC14 cell division cycle 14B [Source:MGI Symbol;Acc:MGI:2441808]	218294	Cdc14b	protein_coding	6.67417	6.85187	6.96517	6.02936	5.99101	5.76059	5.40402	5.75036	5.49732	5.91055	5.92744	6.23647	6.42841	6.58275	6.28466	5.89865	5.73485	5.61478	5.78334	6.31784	5.85391	5.85842	5.35664	5.74718
ENSMUSG00000006398	10515744	cell division cycle 20 [Source:MGI Symbol;Acc:MGI:1859866]	107995	Cdc20	protein_coding	5.58038	5.05637	4.93445	5.67647	6.13463	6.05973	6.52458	6.41773	7.18234	4.43025	5.47314	5.03065	5.51035	5.51337	5.21315	6.14193	5.38986	6.79934	6.50692	6.60262	7.00413	5.11044	5.20559	5.47574
ENSMUSG00000032477	10589420	cell division cycle 25A [Source:MGI Symbol;Acc:MGI:103198]	12530	Cdc25a	protein_coding	6.68452	6.66073	6.52834	6.10297	6.26095	6.24168	6.33322	6.28973	6.71394	5.68394	5.4615	5.47069	6.55297	6.72854	6.61998	6.6147	6.2909	6.64694	6.0299	6.30812	6.20832	5.93857	5.51038	5.78084
ENSMUSG00000027330	10476252	cell division cycle 25B [Source:MGI Symbol;Acc:MGI:99701]	12531	Cdc25b	protein_coding	7.91778	7.54823	7.35397	7.55188	7.11873	6.95835	7.03129	7.09632	7.49515	6.13507	6.25449	5.95011	8.03903	7.85076	7.30227	7.00521	6.76901	7.47724	6.85136	7.16991	7.22595	6.24809	6.30928	6.43397
ENSMUSG00000044201	10458195	cell division cycle 25C [Source:MGI Symbol;Acc:MGI:88350]	12532	Cdc25c	protein_coding	4.52141	3.97451	4.27534	4.61006	4.73101	4.80244	5.05039	4.93634	5.91853	4.45616	4.1975	4.50239	4.19853	4.36901	4.24609	4.85366	4.69382	5.35854	5.01563	5.09142	5.3763	4.40519	4.26728	4.39572
ENSMUSG00000026490	10352194	CDC42 binding protein kinase alpha [Source:MGI Symbol;Acc:MGI:2441841]	226751	Cdc42bpa	protein_coding	8.69776	9.04271	8.97367	7.0442	7.03989	6.75294	6.86374	7.071	7.35406	7.79058	7.59943	7.28099	8.64169	8.61669	8.66135	6.84704	6.9924	6.91724	7.2522	7.59698	7.15255	7.33146	7.9229	7.39103
ENSMUSG00000021279	10402665	CDC42 binding protein kinase beta [Source:MGI Symbol;Acc:MGI:2136459]	217866	Cdc42bpb	protein_coding	8.51487	8.62452	8.55445	7.2952	7.11971	7.27449	7.0003	7.16764	7.48892	7.60677	7.77864	7.81548	8.76958	8.61106	8.59664	7.27234	7.26594	6.8523	7.29416	7.52757	7.35354	7.49421	7.53752	7.40195
ENSMUSG00000024769	10460841	CDC42 binding protein kinase gamma (DMPK-like) [Source:MGI Symbol;Acc:MGI:2652845]	240505	Cdc42bpg	protein_coding	7.05084	7.04044	6.87706	5.90926	5.92391	5.46089	5.99605	5.94676	6.03423	8.1642	8.50875	8.874	6.20724	6.90739	7.16881	5.7686	5.74738	5.39975	5.84667	5.82161	5.80193	8.44062	9.29731	9.1245
ENSMUSG00000049521	10425116	CDC42 effector protein (Rho GTPase binding) 1 [Source:MGI Symbol;Acc:MGI:1929763]	104445	Cdc42ep1	protein_coding	8.25028	7.83254	8.10459	6.91452	6.99294	7.08583	7.18363	7.3244	7.54674	7.03228	7.02037	7.39453	8.16676	7.92465	8.12552	7.23128	7.33892	7.01738	7.51615	7.42321	7.57447	7.15226	7.29868	7.32688
ENSMUSG00000046722	10494200	CDC42 small effector 1 [Source:MGI Symbol;Acc:MGI:1889510]	57912	Cdc42se1	protein_coding	8.07907	7.85675	7.89062	8.00174	7.6969	7.70348	7.70194	7.59079	7.73483	7.133	7.34171	7.0667	7.98392	8.01378	7.97512	7.88929	8.03305	7.67898	7.56752	7.69826	7.66434	6.9946	6.95227	6.9431
ENSMUSG00000000028	10438378	cell division cycle 45 [Source:MGI Symbol;Acc:MGI:1338073]	12544	Cdc45	protein_coding	4.88166	4.90731	4.80643	5.30199	5.36724	5.5933	5.56969	5.75723	6.44117	4.84128	4.87842	4.9205	4.84128	4.92009	4.94471	6.12293	5.2326	6.02924	5.50987	5.70498	5.49847	4.82576	4.74826	4.82453
ENSMUSG00000023505	10541729	cell division cycle associated 3 [Source:MGI Symbol;Acc:MGI:1315198]	14793	Cdca3	protein_coding	4.96556	4.65407	4.95276	5.50842	5.71531	6.22322	6.78367	6.21769	7.02786	5.08693	4.46173	4.84302	5.19368	4.96954	4.82178	6.57736	5.79128	6.57527	6.12993	6.6158	6.49145	4.88829	4.6437	4.9894
ENSMUSG00000024791	10460738	cell division cycle associated 5 [Source:MGI Symbol;Acc:MGI:1915099]	67849	Cdca5	protein_coding	4.34848	4.53701	4.33869	4.97878	4.86577	5.38655	5.33364	5.50671	6.18528	4.51725	4.55024	4.61614	4.75038	4.69788	4.5114	6.15327	5.13218	6.20052	4.91948	5.41668	5.62259	4.52003	4.38885	4.55715
ENSMUSG00000028873	10516246	cell division cycle associated 8 [Source:MGI Symbol;Acc:MGI:1196274]	52276	Cdca8	protein_coding	4.57868	4.4201	4.36741	4.50386	4.82607	4.50145	5.23485	5.09378	6.53314	4.43593	4.34111	4.15248	4.68322	4.55292	4.36995	5.71309	4.54493	5.48192	5.11525	5.21026	5.22329	4.06309	4.14676	4.19601
ENSMUSG00000035498	10597935	CUB domain containing protein 1 [Source:MGI Symbol;Acc:MGI:2442010]	109332	Cdcp1	protein_coding	7.00313	6.74553	6.54739	6.21518	6.00897	6.0215	5.94546	5.55192	5.65251	5.81365	5.75358	6.51271	6.85388	6.78341	6.88103	5.9807	6.26007	5.64406	5.88913	5.58341	5.54308	5.81875	5.70578	5.51671
ENSMUSG00000000303	10575052	cadherin 1 [Source:MGI Symbol;Acc:MGI:88354]	12550	Cdh1	protein_coding	10.1395	9.97332	9.76227	9.24896	9.28056	8.93852	8.93834	8.81808	8.94306	9.74058	9.9219	10.1503	10.208	9.96783	10.0783	8.66282	8.9991	8.75369	8.9415	9.02304	9.0086	9.82405	9.66745	9.62321
ENSMUSG00000031673	10581013	cadherin 11 [Source:MGI Symbol;Acc:MGI:99217]	12552	Cdh11	protein_coding	10.093	10.869	10.5776	9.91736	10.0893	10.2108	10.2539	10.6418	10.7747	9.24035	9.52494	9.52987	10.1592	10.8473	10.913	10.4334	10.1355	10.3879	10.7947	10.9064	10.8434	9.09481	9.32798	8.99475
ENSMUSG00000031881	10581132	cadherin 16 [Source:MGI Symbol;Acc:MGI:106671]	12556	Cdh16	protein_coding	6.08414	5.16784	5.00847	5.17743	4.97588	4.8742	4.73059	5.22812	5.11169	4.76496	4.72925	4.71165	6.63777	5.58171	5.38371	4.98373	4.81208	5.14129	5.42997	5.30019	5.39775	4.82527	4.63105	4.82569
ENSMUSG00000024304	10457644	cadherin 2 [Source:MGI Symbol;Acc:MGI:88355]	12558	Cdh2	protein_coding	6.1802	6.22662	6.46287	5.57566	5.46717	5.60518	5.57634	5.80742	6.08301	5.14812	4.96918	5.22092	6.10606	6.43262	6.51547	5.92695	5.47209	5.81711	6.524	6.30252	6.57416	5.18027	5.18865	5.17051
ENSMUSG00000031871	10574438	cadherin 5 [Source:MGI Symbol;Acc:MGI:105057]	12562	Cdh5	protein_coding	10.0345	10.4202	10.3669	9.31458	8.97551	8.74185	9.30449	9.61381	9.82599	10.2519	10.2263	9.8962	10.9121	10.2604	10.6978	9.14265	9.06289	9.09371	10.098	10.0494	9.91455	10.1905	9.97263	9.6075
ENSMUSG00000035860	10399943	cadherin-related family member 3 [Source:MGI Symbol;Acc:MGI:1916014]	68764	Cdhr3	protein_coding	5.48518	6.15443	5.96288	6.02382	6.58501	6.24164	7.02319	6.26451	6.44879	7.33964	7.22725	7.22155	6.42615	6.27975	6.24852	5.93223	5.98018	5.86953	5.73108	5.8897	5.96228	7.67924	7.06248	7.32592
ENSMUSG00000032595	10588819	cadherin-related family member 4 [Source:MGI Symbol;Acc:MGI:1916648]	69398	Cdhr4	protein_coding	5.30518	5.64244	5.67506	5.52098	5.6972	5.38105	7.06668	5.70657	6.42333	7.24923	7.23637	7.28276	5.87351	5.66597	5.59341	5.36092	5.39947	5.2636	5.50483	5.27179	5.41605	7.30402	6.05413	6.77947
ENSMUSG00000019942	10369815	cyclin-dependent kinase 1 [Source:MGI Symbol;Acc:MGI:88351]	12534	Cdk1	protein_coding	6.4896	5.99001	6.18756	7.06857	7.4292	7.74255	8.06317	7.98015	8.63437	4.82952	5.80048	5.53093	7.00185	6.41204	6.35392	8.22438	7.11022	8.27258	7.70373	7.70044	7.80886	5.4468	5.05073	5.55521
ENSMUSG00000003119	10380840:10380859	cyclin-dependent kinase 12 [Source:MGI Symbol;Acc:MGI:1098802]	69131	Cdk12	protein_coding	7.53955	7.70772	7.61751	6.12729	6.08142	5.70363	5.75332	5.89814	5.81729	5.94071	6.22249	6.37747	7.47005	7.3001	7.2451	5.73652	5.87098	5.87779	6.06125	6.19207	6.11189	6.11411	5.71315	6.07499
ENSMUSG00000041297	10407892	cyclin-dependent kinase 13 [Source:MGI Symbol;Acc:MGI:1916812]	69562	Cdk13	protein_coding	8.44843	8.77207	8.78959	7.7641	7.76725	7.54841	7.301	7.44611	7.47989	7.27963	7.61507	7.28078	8.71861	8.3299	8.46796	7.40353	7.44757	7.7377	7.72503	7.91186	7.6523	7.48903	7.17639	7.31382
ENSMUSG00000031065	10598912	cyclin-dependent kinase 16 [Source:MGI Symbol;Acc:MGI:97516]	18555	Cdk16	protein_coding	8.54749	8.49899	8.33748	7.61113	7.75776	7.75712	7.58898	7.65778	7.92781	7.18616	7.37792	7.5177	8.20256	8.45102	8.44023	7.6907	7.81427	7.65549	7.75838	7.81544	7.70434	7.28489	7.34796	7.47276
ENSMUSG00000025358	10373530	cyclin-dependent kinase 2 [Source:MGI Symbol;Acc:MGI:104772]	12566	Cdk2	protein_coding	8.26595	8.08167	7.95783	7.34236	7.42832	7.40828	7.54001	7.01418	7.87982	6.45462	6.76842	6.72339	7.95062	8.09045	8.08886	7.66943	7.53994	7.64028	7.53111	7.24795	7.50759	6.06943	6.13942	6.51911
ENSMUSG00000040274	10519324	cyclin-dependent kinase 6 [Source:MGI Symbol;Acc:MGI:1277162]	12571	Cdk6	protein_coding	7.47619	8.16145	8.09279	6.51665	6.44443	5.97731	6.65831	6.89425	6.9554	7.48164	7.20668	7.1999	7.88929	7.71006	7.89355	6.52014	6.31454	6.80115	7.19372	7.29113	7.07596	6.93228	7.3603	6.91397
ENSMUSG00000029635	10527508	cyclin-dependent kinase 8 [Source:MGI Symbol;Acc:MGI:1196224]	264064	Cdk8	protein_coding	9.25794	9.11011	9.06299	8.23146	8.26844	7.84171	8.07445	7.95082	7.99305	8.31343	8.17879	8.04445	9.23103	8.99192	8.78193	7.82097	8.03026	7.88845	8.13541	8.04699	7.87853	7.99387	8.18954	8.10022
ENSMUSG00000029403	10531304	cyclin-dependent kinase-like 2 (CDC2-related kinase) [Source:MGI Symbol;Acc:MGI:1858227	53886	Cdkl2	protein_coding	5.15015	5.26715	5.24785	5.15289	5.29687	5.37544	5.28915	5.31445	5.03549	6.346	5.88938	5.96994	5.19813	5.19949	5.35683	4.89978	5.09846	4.87353	4.96003	4.87785	4.80003	6.07416	6.74137	6.37435
ENSMUSG00000023067	10443463	cyclin-dependent kinase inhibitor 1A (P21) [Source:MGI Symbol;Acc:MGI:104556]	12575	Cdkn1a	protein_coding	8.26707	7.10915	7.34936	8.63415	7.80193	7.4138	7.19608	6.66539	7.35119	6.34525	7.22021	6.87339	8.98981	7.28509	7.51146	6.68884	7.58065	6.10531	6.12571	6.20392	6.30805	6.96529	6.29418	6.71502
ENSMUSG00000003031	10542310:10542317	cyclin-dependent kinase inhibitor 1B [Source:MGI Symbol;Acc:MGI:104565]	12576	Cdkn1b	protein_coding	8.79372	8.6389	8.81366	8.25494	7.91618	8.09039	7.465	7.57234	7.56928	7.95387	8.05638	7.44872	8.66284	8.67233	8.74706	7.92599	7.87972	7.5987	7.86672	7.60514	7.60317	7.72118	7.73328	7.4504
ENSMUSG00000037664	10569429	cyclin-dependent kinase inhibitor 1C (P57) [Source:MGI Symbol;Acc:MGI:104564]	12577	Cdkn1c	protein_coding	8.87468	8.55882	8.41989	8.63776	8.64306	8.67231	8.10393	8.2816	7.94159	6.61627	6.73113	6.26775	9.29593	9.02568	8.91947	8.62431	8.69976	8.77817	7.65656	7.57798	7.87561	7.01501	7.03222	6.74546
ENSMUSG00000038069	10578619	CDKN2A interacting protein [Source:MGI Symbol;Acc:MGI:1918175]	70925	Cdkn2aip	protein_coding	7.00139	6.55721	6.34957	6.53118	6.09052	6.02107	5.85785	6.14235	5.85351	5.86377	5.73579	5.84235	7.15311	6.86487	6.55317	6.10035	6.21651	5.62287	5.77456	5.87009	5.89887	5.85679	5.91666	5.55603
ENSMUSG00000073802	10514347	cyclin-dependent kinase inhibitor 2B (p15, inhibits CDK4) [Source:MGI Symbol;Acc:MGI:10	12579	Cdkn2b	protein_coding	7.77151	7.59513	7.57164	8.34035	7.98199	8.28353	7.14038	6.87179	6.91874	6.12134	6.58633	6.55193	7.73106	7.71695	7.90584	8.01434	8.361	7.50089	7.05106	6.79831	6.71575	6.04439	6.26015	6.22482
ENSMUSG00000028551	10515090	cyclin-dependent kinase inhibitor 2C (p18, inhibits CDK4) [Source:MGI Symbol;Acc:MGI:10	12580	Cdkn2c	protein_coding	5.90917	5.80634	5.5795	5.6421	5.94948	6.34864	7.48481	7.78007	7.93934	7.10959	6.9498	6.30821	5.79626	5.91716	5.47584	6.78003	5.96582	6.78901	8.26787	8.29033	8.16944	6.92822	6.89032	7.01929
ENSMUSG00000037628	10414315	cyclin-dependent kinase inhibitor 3 [Source:MGI Symbol;Acc:MGI:1919641]	72391	Cdkn3	protein_coding	5.69472	5.13483	5.68621	6.21815	6.51834	6.39055	7.03062	7.34287	7.42637	5.71625	5.84934	5.79826	5.61801	5.83409	5.19566	7.14272	6.16729	6.71426	6.98103	6.88365	7.01716	5.9904	5.52196	6.01835
ENSMUSG00000050910	10382502	cerebellar degeneration-related protein 2-like [Source:MGI Symbol;Acc:MGI:2684867]	237988	Cdr2l	protein_coding	5.54737	5.70577	5.50574	4.47373	4.54834	4.67111	4.79618	4.9537	5.2787	4.67452	4.90945	4.80263	5.5575	5.74768	5.92988	5.13096	4.66214	4.45635	5.04015	4.77382	5.2159	4.56321	4.87336	4.67713
ENSMUSG00000029330	10523563	CDP-diacylglycerol synthase 1 [Source:MGI Symbol;Acc:MGI:1921846]	74596	Cds1	protein_coding	9.66666	8.74514	8.6952	8.66481	8.42884	8.40387	8.18027	7.89185	7.95933	7.10691	7.0201	7.50461	9.31054	9.08434	8.90703	8.01607	8.18792	7.95765	7.65763	7.3671	7.53035	7.77078	7.03863	7.25565
ENSMUSG00000058793	10476326	CDP-diacylglycerol synthase (phosphatidate cytidylyltransferase) 2 [Source:MGI Symbol;A	110911	Cds2	protein_coding	9.37985	9.16962	9.30606	8.66257	8.2647	7.96132	8.21703	8.14243	8.06095	8.7787	8.62834	8.68696	9.44618	9.23681	9.3538	7.93509	8.10968	7.97042	8.48118	8.60799	8.35484	8.59031	8.73515	8.30632
ENSMUSG00000031758	10581996	chromodomain protein, Y chromosome-like 2 [Source:MGI Symbol;Acc:MGI:1923046]	75796	Cdyl2	protein_coding	5.58492	5.78279	5.38085	4.6515	4.2478	4.57789	3.93552	4.20921	4.39709	4.5363	4.34426	4.20781	5.52955	5.65763	5.23241	4.42593	4.50413	4.06411	4.13578	4.3446	4.32702	4.32636	4.36699	4.56046
ENSMUSG00000074272	10561008	carcinoembryonic antigen-related cell adhesion molecule 1 [Source:MGI Symbol;Acc:MGI:13	26365	Ceacam1	protein_coding	8.51954	8.11317	8.19915	7.39161	7.20841	7.01172	7.11405	6.62736	6.78603	7.4751	7.66531	6.86532	8.44608	8.03709	8.26332	6.83685	7.3028	6.2832	6.38871	6.65477	6.79449	7.48235	7.04524	7.06478
ENSMUSG00000034957	10552140	CCAAT/enhancer binding protein (C/EBP), alpha [Source:MGI Symbol;Acc:MGI:99480]	12606	Cebpa	protein_coding	8.51219	8.13438	7.86903	8.15559	7.92371	7.87825	7.48649	7.27676	7.29908	6.94329	7.56069	7.39935	8.29251	8.3277	8.42158	7.45897	7.88371	7.18364	7.33795	6.9814	7.21801	7.23507	6.66213	7.23636
NM_007679	10433885	CCAAT/enhancer binding protein (C/EBP), delta	12609	Cebpd		6.33524	6.22183	5.74532	6.77045	5.50104	5.53044	5.13161	5.20862	5.05922	5.24216	5.77496	6.23648	7.20619	5.70239	6.14337	5.31386	6.06253	4.60391	4.91341	4.7624	4.77886	5.66533	5.36833	5.39583
ENSMUSG00000071226	10541260	cat eye syndrome chromosome region, candidate 2 [Source:MGI Symbol;Acc:MGI:1923799]	330409	Cecr2	protein_coding	6.34737	5.95513	6.29409	5.64115	4.77455	4.6974	4.28153	3.99825	4.02421	4.44602	4.52883	4.53006	6.81512	6.19171	5.87361	4.2692	4.56622	4.36433	4.42341	4.32099	4.3118	4.76679	4.32843	4.37459
ENSMUSG00000005506	10473760:10473779	CUGBP, Elav-like family member 1 [Source:MGI Symbol;Acc:MGI:1342295]	13046	Celf1	protein_coding	8.58699	8.69366	8.57782	7.61532	7.47209	7.27694	7.3697	7.62005	7.63884	7.5564	7.56939	7.51204	8.31398	8.47382	8.63369	7.38945	7.45818	7.39354	7.53215	7.55259	7.63547	7.39134	7.65269	7.5512
ENSMUSG00000016028	10431229	cadherin, EGF LAG seven-pass G-type receptor 1 (flamingo homolog, Drosophila) [Source:M	12614	Celsr1	protein_coding	6.26599	6.88821	6.49261	5.34894	5.61898	5.35605	5.52388	5.08557	5.20876	5.85711	5.7424	5.4513	6.55579	6.43678	6.64373	5.11896	5.26816	4.87721	4.99649	5.15234	4.82456	4.91386	5.3663	5.32815
ENSMUSG00000029177	10520521	centromere protein A [Source:MGI Symbol;Acc:MGI:88375]	12615	Cenpa	protein_coding	6.35955	5.62266	5.85652	6.71886	6.50431	7.02566	7.58274	7.54776	8.35349	5.36514	5.21253	5.52236	6.49908	5.9207	5.72021	7.81546	6.43145	7.95542	7.36391	7.40523	7.41521	5.39551	5.34543	5.33298
ENSMUSG00000045273	10411728	centromere protein H [Source:MGI Symbol;Acc:MGI:1349448]	26886	Cenph	protein_coding	4.26524	4.15793	4.3406	4.6205	4.74673	5.78677	5.4327	5.13481	6.25155	4.25297	4.24313	4.29744	4.68473	4.32614	4.34161	6.57966	5.00536	6.11312	5.43911	4.69499	5.38175	4.05203	4.0339	4.14182
ENSMUSG00000031262	10601705	centromere protein I [Source:MGI Symbol;Acc:MGI:2147897]	102920	Cenpi	protein_coding	4.80076	4.61762	4.5088	5.01495	5.1914	5.19482	5.60606	5.53808	6.56729	4.2986	4.63171	4.79815	4.92676	4.77298	4.7486	6.56596	4.97783	6.15349	5.53744	5.82815	5.48719	4.35383	4.48431	4.59152
ENSMUSG00000021714	10406968	centromere protein K [Source:MGI Symbol;Acc:MGI:1926210]	60411	Cenpk	protein_coding	4.83496	4.78334	4.75058	5.03169	5.2116	5.26702	5.77439	5.37408	6.50906	4.48314	4.6082	4.42722	4.97315	4.9913	4.76172	6.58545	5.33434	6.03563	5.54673	5.44723	5.49293	4.3824	4.32627	4.39057
ENSMUSG00000068101	10430825	centromere protein M [Source:MGI Symbol;Acc:MGI:1913820]	66570	Cenpm	protein_coding	3.97899	3.99274	3.95314	4.19568	4.91625	5.6643	5.95438	5.83614	6.5263	3.80496	3.70809	3.98138	4.25201	4.09407	4.28162	6.12655	4.7252	5.72659	5.80949	5.53101	5.92162	4.23844	3.69543	3.73092
ENSMUSG00000031756	10575733	centromere protein N [Source:MGI Symbol;Acc:MGI:1919405]	72155	Cenpn	protein_coding	4.98369	4.86875	5.08397	5.01566	5.74693	5.75022	5.76198	5.93072	6.84392	5.17264	4.65846	4.53328	5.17311	5.19255	5.05186	6.43658	5.44394	6.2042	5.86958	6.05848	6.15679	4.62249	4.89803	4.32337
ENSMUSG00000021391	10409190	centromere protein P [Source:MGI Symbol;Acc:MGI:1913586]	66336	Cenpp	protein_coding	4.13854	4.16769	4.2131	4.3615	4.61416	4.58605	5.26045	5.19543	6.25532	3.94434	4.10149	4.14036	4.32043	4.29451	4.1545	5.54954	4.44212	5.61733	5.05523	5.26576	4.86084	4.12422	4.08332	4.15776
ENSMUSG00000023919	10450957	centromere protein Q [Source:MGI Symbol;Acc:MGI:1933744]	83815	Cenpq	protein_coding	6.20749	5.17067	5.67558	5.87623	6.72022	6.76051	7.1646	6.52025	7.43925	4.90965	4.99107	5.28103	6.34792	5.72487	5.75107	7.60952	6.28133	7.09419	6.43822	6.32313	7.07237	5.31705	4.93322	5.28291
ENSMUSG00000036672	10581363	centromere protein T [Source:MGI Symbol;Acc:MGI:2443939]	320394	Cenpt	protein_coding	5.9219	6.00237	5.81719	5.38765	5.65564	5.59336	5.58524	5.46773	5.93564	4.61654	4.98055	4.71526	5.5311	5.99615	6.0445	5.71427	5.82421	5.96144	5.54087	5.55053	5.63497	4.73531	4.68346	4.60719
ENSMUSG00000057110	10471608	centrosomal protein 110 [Source:MGI Symbol;Acc:MGI:1889576]	26920	Cep110	protein_coding	6.43036	6.42206	6.14616	4.95998	4.94584	4.54663	4.77488	4.87107	4.94587	5.35255	5.41524	4.97997	5.87007	6.1525	5.76263	4.76055	4.92036	4.7628	5.03792	4.91031	4.86836	4.83051	4.97772	5.15324
ENSMUSG00000057335	10360479	centrosomal protein 170 [Source:MGI Symbol;Acc:MGI:1918348]	545389	Cep170	protein_coding	7.53201	8.11857	8.02122	6.41687	6.63712	6.13885	6.40675	6.86368	6.95793	6.68191	6.9252	6.79848	7.61027	7.70102	7.78699	6.42136	6.58166	6.4775	7.08707	7.39258	7.24905	6.71967	6.7923	6.59007
ENSMUSG00000072825	10398885	centrosomal protein 170B [Source:MGI Symbol;Acc:MGI:2145043]	217882	Cep170b	protein_coding	7.90591	7.80508	7.41333	6.59119	6.51243	5.96563	5.84671	6.04143	6.10365	6.12562	6.22609	6.73404	7.65599	7.52353	7.58189	5.74542	6.10408	5.84082	5.99255	5.94523	5.96209	6.0983	5.87151	5.99684
ENSMUSG00000033671	10359050:10359078:10359080:10359084:10359086	centrosomal protein 350 [Source:MGI Symbol;Acc:MGI:1921331]	74081	Cep350	protein_coding	7.27315	7.62593	7.60915	6.18167	5.96173	5.88852	5.99667	6.23927	5.85147	6.03871	6.2246	6.16608	7.1605	7.18849	7.33984	5.76595	5.88353	5.90062	6.33928	6.45812	6.19606	5.81452	6.08827	5.9698
ENSMUSG00000038215	10578746	centrosomal protein 44 [Source:MGI Symbol;Acc:MGI:3525111]	382010	Cep44	protein_coding	6.39469	5.73523	5.86405	5.9878	6.07845	5.74432	5.76919	5.82914	5.70193	5.1275	5.24946	5.03715	5.99651	6.16805	5.89608	6.12023	6.00937	5.99613	5.90575	5.78805	5.82147	4.90302	4.94462	5.08828
ENSMUSG00000024989	10462866	centrosomal protein 55 [Source:MGI Symbol;Acc:MGI:1921357]	74107	Cep55	protein_coding	4.57067	4.28191	4.50046	4.53204	4.63721	4.61685	5.30295	5.28943	6.41696	4.34116	4.27285	4.24466	4.68595	4.30341	4.45849	5.37468	4.37203	5.7986	5.4681	5.41591	5.16073	4.09146	4.1105	4.04306
ENSMUSG00000018372	10382115	centrosomal protein 95 [Source:MGI Symbol;Acc:MGI:2443502]	320162	Cep95	protein_coding	5.48704	5.59053	5.41962	4.38698	4.56355	4.41102	4.38844	4.33314	4.38332	4.42838	4.55577	4.37063	4.96229	5.26441	5.07138	4.31894	4.22857	4.30726	4.6057	4.55923	4.53614	4.39956	4.39825	4.66768
ENSMUSG00000030510	10554034	ceramide synthase 3 [Source:MGI Symbol;Acc:MGI:2681008]	545975	Cers3	protein_coding	7.06848	6.56287	6.60203	6.72569	6.67501	6.65533	6.17077	5.9576	6.1732	5.93261	5.19027	5.01715	8.4243	6.94943	6.75956	6.48769	7.00058	6.566	5.77764	6.17525	5.95415	5.0756	5.48388	5.13199
ENSMUSG00000031725	10580663	carboxylesterase 1F [Source:MGI Symbol;Acc:MGI:2142687]	234564	Ces1f	protein_coding	3.72505	3.67038	3.71635	3.91624	3.89673	4.00261	3.7941	3.95997	3.83854	4.94623	4.69881	4.8747	3.91576	3.74077	3.88674	3.97824	3.95268	4.00216	3.99335	3.84423	3.92246	5.37315	4.95457	5.61605
ENSMUSG00000057074	10580678	carboxylesterase 1G [Source:MGI Symbol;Acc:MGI:88378]	12623	Ces1g	protein_coding	3.57356	3.7224	3.74292	4.02537	3.96431	3.93806	3.90178	3.8708	3.95678	5.27201	4.66176	4.2376	3.74119	3.76978	3.68921	3.97595	3.76594	4.18775	3.89416	3.9107	3.91178	5.23343	4.65787	5.33222
ENSMUSG00000061825	10574532	carboxylesterase 2C [Source:MGI Symbol;Acc:MGI:2385905]	234671	Ces2c	protein_coding	4.02167	4.05522	4.03986	4.27871	4.18373	4.10145	4.39892	4.32194	4.32651	6.45305	6.33817	5.69418	4.31521	3.95701	4.17397	4.04128	4.10749	4.1922	4.42064	4.54938	4.14912	5.3098	5.77269	5.42702
ENSMUSG00000031886	10574545	carboxylesterase 2E [Source:MGI Symbol;Acc:MGI:2443170]	234673	Ces2e	protein_coding	3.70385	3.74819	3.64685	3.69765	3.82037	3.70275	4.06104	4.27184	4.2175	5.11117	4.53531	4.92102	3.75178	3.87014	3.72204	3.69521	3.77285	3.89874	4.36637	4.15647	4.40709	5.03027	4.15479	4.50351
ENSMUSG00000031877	10574572	carboxylesterase 2G [Source:MGI Symbol;Acc:MGI:1919611]	72361	Ces2g	protein_coding	4.37283	4.56353	5.03503	4.58406	5.32205	4.90542	5.49252	5.2921	5.13542	7.22826	7.22804	7.63501	4.88445	4.74289	5.07196	4.95519	4.66998	5.17929	5.19829	4.90661	5.79295	7.08755	6.89037	7.26528
ENSMUSG00000031347	10604974	centrin 2 [Source:MGI Symbol;Acc:MGI:1347085]	26370	Cetn2	protein_coding	6.42682	6.61594	6.6376	7.77063	8.03027	7.9934	8.04255	7.82907	7.97292	7.56597	7.38771	7.03049	6.96911	6.71232	6.8103	8.244	7.68392	8.00863	7.90399	7.84958	7.85892	7.84828	7.5074	7.55745
ENSMUSG00000045031	10345074:10497894	centrin 4 [Source:MGI Symbol;Acc:MGI:2677454]	207175	Cetn4	protein_coding	6.31544	6.65216	6.53263	7.19883	7.87996	7.52539	7.69127	7.32744	7.51045	6.96646	7.14165	7.08768	7.28355	6.8802	6.85267	7.38327	7.49298	7.37573	6.80437	7.14962	7.07288	7.32143	6.8983	6.95921
ENSMUSG00000090231	10450325	complement factor B [Source:MGI Symbol;Acc:MGI:105975]	14962	Cfb	protein_coding	4.69155	6.15831	5.18534	8.55904	8.05095	7.67618	9.42341	8.32857	8.64066	9.08536	9.72986	9.7387	5.88473	5.89892	5.60003	7.0948	8.85452	6.40104	6.59583	6.46001	6.21716	8.40989	8.68968	8.88325
ENSMUSG00000061780	10364542	complement factor D (adipsin) [Source:MGI Symbol;Acc:MGI:87931]	11537	Cfd	protein_coding	3.68295	3.80247	3.79999	3.77694	3.78659	3.768	4.06112	4.17181	3.93387	6.96852	8.50732	8.24061	3.64605	3.67961	3.78865	3.80066	3.7973	3.81498	4.22438	3.90577	4.32692	7.42476	8.28614	8.12935
ENSMUSG00000026365	10358339	complement component factor h [Source:MGI Symbol;Acc:MGI:88385]	12628	Cfh	protein_coding	7.30974	7.91021	7.79096	7.56961	6.66724	7.04147	7.82422	7.76298	7.68058	10.4464	10.406	10.3456	8.31093	7.57614	7.80501	7.0352	7.05567	7.03234	7.97601	7.64862	8.0082	9.83507	10.4083	9.98172
ENSMUSG00000033898	10358330:10608654	complement factor H-related 2 [Source:MGI Symbol;Acc:MGI:3611575]	545366	Cfhr2	protein_coding	5.01863	5.36934	5.10567	5.57716	5.24527	5.52806	5.62877	5.59777	5.48666	6.70925	6.0861	6.85356	5.5309	5.28984	5.25797	5.48291	5.2978	5.44501	5.7192	5.41386	5.7191	6.7439	6.71094	6.44217
ENSMUSG00000026031	10346551:10346562:10497931	CASP8 and FADD-like apoptosis regulator [Source:MGI Symbol;Acc:MGI:1336166]	12633	Cflar	protein_coding	8.02746	8.37691	8.20508	7.00176	6.94495	6.47246	6.89072	7.1742	7.0662	8.73419	8.21033	7.94908	8.09893	8.03231	8.18422	6.82597	6.86809	6.82909	7.25183	7.4141	7.19506	8.15476	8.8796	8.1648
ENSMUSG00000041301	10536563	cystic fibrosis transmembrane conductance regulator [Source:MGI Symbol;Acc:MGI:88388]	12638	Cftr	protein_coding	6.56373	7.77852	7.40907	6.26803	6.35191	5.99329	6.26851	6.11683	6.34914	5.9935	6.00589	5.70133	7.59483	7.17845	7.00519	6.04878	6.59078	6.1367	6.02402	6.48059	6.20281	5.59311	5.23889	5.52719
ENSMUSG00000068876	10500021	cingulin [Source:MGI Symbol;Acc:MGI:1927237]	70737	Cgn	protein_coding	7.72966	7.83249	7.43098	7.11782	7.41454	6.5946	6.34058	6.19982	6.15367	7.26803	7.35727	7.32088	6.9709	7.5969	7.66306	6.49884	6.54275	6.11754	6.0344	6.51696	6.27178	7.44316	7.93914	7.77176
ENSMUSG00000032232	10594855	cingulin-like 1 [Source:MGI Symbol;Acc:MGI:1915428]	68178	Cgnl1	protein_coding	6.98351	7.45445	7.3513	6.55694	6.84575	6.65878	6.24384	6.16447	6.60677	8.05891	8.13614	7.80931	7.25602	7.35038	7.48327	6.69153	6.54226	6.187	5.99467	6.54134	6.50376	7.69968	8.84169	8.24759
ENSMUSG00000050370	10467136	cholesterol 25-hydroxylase [Source:MGI Symbol;Acc:MGI:1333869]	12642	Ch25h	protein_coding	3.86023	4.04105	3.89458	4.47753	4.07025	4.02964	4.89619	4.64389	4.61455	7.06337	8.08479	7.04862	4.01533	3.83744	4.02993	4.08037	5.30758	4.07928	4.31078	4.35996	4.16528	4.7367	4.79078	4.78948
ENSMUSG00000020309	10384956	ChaC, cation transport regulator 2 [Source:MGI Symbol;Acc:MGI:1915294]	68044	Chac2	protein_coding	5.36431	5.03374	5.03746	5.43174	5.82866	6.19141	6.21729	5.86969	6.29457	4.82953	5.02453	5.12937	4.98633	5.05093	5.35528	6.40346	5.91107	6.25672	6.2114	5.69481	6.0425	5.15631	4.87331	5.4738
ENSMUSG00000039084	10380398	chondroadherin [Source:MGI Symbol;Acc:MGI:1096866]	12643	Chad	protein_coding	5.49384	6.07998	6.11778	5.77101	6.08088	5.7162	6.35586	5.66042	5.89767	6.58482	6.6897	7.65719	7.02756	6.64757	6.59322	5.88226	5.89796	6.29858	6.44954	5.99818	6.35942	8.09948	6.96973	7.20121
ENSMUSG00000022945	10437040	chromatin assembly factor 1, subunit B (p60) [Source:MGI Symbol;Acc:MGI:1314881]	110749	Chaf1b	protein_coding	5.33474	5.31044	5.51442	5.72332	6.38619	6.52938	6.69671	6.23489	7.57497	5.172	4.97022	4.48118	5.60902	5.56178	5.69751	7.1976	6.28967	7.18737	6.2942	6.25454	6.78406	5.09717	4.82524	5.29174
ENSMUSG00000063787	10413014	coiled-coil-helix-coiled-coil-helix domain containing 1 [Source:MGI Symbol;Acc:MGI:1913	66121	Chchd1	protein_coding	5.9701	6.16817	5.90991	6.99417	7.28317	7.21888	7.23438	7.33379	6.89677	6.45359	6.89169	6.5787	5.89598	5.97806	6.13034	7.8336	7.20046	7.43584	7.41194	7.11475	7.30041	6.27399	6.46749	6.61075
ENSMUSG00000030086	10546217	coiled-coil-helix-coiled-coil-helix domain containing 6 [Source:MGI Symbol;Acc:MGI:1913	66098	Chchd6	protein_coding	6.07721	6.04094	6.16629	7.31851	7.54033	7.68179	7.50867	7.25093	7.28459	6.4734	6.92432	6.86501	6.27693	6.17282	6.21453	7.50565	7.10013	7.55342	7.11341	7.15117	7.25246	7.24675	6.48655	6.92413
ENSMUSG00000023852	10441987	chromodomain helicase DNA binding protein 1 [Source:MGI Symbol;Acc:MGI:88393]	12648	Chd1	protein_coding	7.76579	7.85298	7.72215	6.68819	6.38996	6.26399	6.34119	6.31137	6.60383	6.44366	6.86117	6.65441	8.07931	7.59811	7.45885	6.33823	6.5708	6.40076	6.66672	6.77298	6.4925	6.21807	6.50734	6.20301
ENSMUSG00000078671	10564573	chromodomain helicase DNA binding protein 2 [Source:MGI Symbol;Acc:MGI:2448567]	244059	Chd2	protein_coding	8.32514	8.31157	8.35624	6.41616	6.32614	6.07973	6.2124	6.38709	6.11955	6.78426	7.10402	6.67544	8.46115	8.02482	7.6775	6.02332	6.05238	6.29635	6.50238	6.31079	6.46117	6.93276	7.04866	6.81493
ENSMUSG00000018474	10377537:10387316	chromodomain helicase DNA binding protein 3 [Source:MGI Symbol;Acc:MGI:1344395]	216848	Chd3	protein_coding	5.91818	6.57732	6.48402	5.30283	5.51834	5.46673	5.1934	5.28282	5.57473	5.51994	5.61085	5.58304	6.43322	6.49148	6.51797	5.47355	5.51756	5.26686	5.37005	5.36907	5.21969	5.36245	5.74335	5.8012
ENSMUSG00000063870	10541803	chromodomain helicase DNA binding protein 4 [Source:MGI Symbol;Acc:MGI:1344380]	107932	Chd4	protein_coding	9.05309	8.93529	8.8331	8.03313	7.98209	7.75075	7.96849	8.10121	8.14058	8.21094	8.65444	8.52423	8.69975	8.88644	8.88958	7.83828	8.01478	7.89573	8.19105	8.24225	8.18271	8.13816	8.3292	8.21587
ENSMUSG00000057133	10489266	chromodomain helicase DNA binding protein 6 [Source:MGI Symbol;Acc:MGI:1918639]	71389	Chd6	protein_coding	7.55217	7.8481	7.95067	5.85314	5.80907	5.65611	5.75739	6.25475	5.7576	6.11777	5.91922	5.74434	7.24799	7.45442	7.47322	5.71673	5.62193	5.65176	6.25562	6.49201	5.82702	5.93644	5.72491	5.63435
ENSMUSG00000041235	10503161:10503166:10503168:10503174:10503178:10503180:10503182:10503184:10503186:105031	chromodomain helicase DNA binding protein 7 [Source:MGI Symbol;Acc:MGI:2444748]	320790	Chd7	protein_coding	6.02222	6.18818	6.1391	4.67618	4.4688	4.45079	4.4751	4.51798	4.50742	4.95318	4.94116	4.85951	6.66353	5.88164	5.949	4.4703	4.62386	4.39345	4.57961	4.69344	4.47408	4.82513	4.87671	4.72525
NM_001081417	10503222	chromodomain helicase DNA binding protein 7	320790	Chd7		5.46472	5.68438	5.66786	4.32475	4.49183	4.26336	4.2832	4.1523	4.20581	4.73924	4.71382	4.66539	6.33466	5.47914	5.58981	4.23364	4.47418	4.43153	4.23832	4.4695	4.34978	4.48938	4.54295	4.28306
ENSMUSG00000053754	10419638	chromodomain helicase DNA binding protein 8 [Source:MGI Symbol;Acc:MGI:1915022]	67772	Chd8	protein_coding	7.91554	8.13859	7.97776	7.0702	6.64363	6.66649	6.85147	7.03776	6.90869	6.99359	7.38613	7.35243	7.90143	7.84658	7.85234	6.95205	6.92056	6.88875	7.15641	7.29006	7.06699	7.1279	7.01478	6.94201
ENSMUSG00000014668	10524105	checkpoint with forkhead and ring finger domains [Source:MGI Symbol;Acc:MGI:2444898]	231600	Chfr	protein_coding	8.48386	8.24471	8.06568	7.51853	7.59586	7.605	7.60097	7.4802	7.45593	7.0162	7.10814	6.92017	7.70397	8.1239	8.12864	7.48374	7.55025	7.56436	7.49146	7.62182	7.47544	7.01066	6.83122	6.89136
ENSMUSG00000064246	10349968	chitinase 3-like 1 [Source:MGI Symbol;Acc:MGI:1340899]	12654	Chi3l1	protein_coding	10.6778	11.1858	10.4125	11.2762	11.0376	10.6395	11.3638	11.5062	11.4816	12.6085	12.8099	12.0651	11.2178	11.2753	10.5865	10.6546	11.8854	10.2026	11.2772	11.0822	11.1142	11.818	11.1131	11.1402
ENSMUSG00000040809	10501020	chitinase 3-like 3 [Source:MGI Symbol;Acc:MGI:1330860]	12655	Chi3l3	protein_coding	5.82265	6.13896	6.24111	8.19094	7.20261	6.72517	10.2609	9.24974	9.71529	13.1152	13.8042	13.1189	6.20998	5.33347	6.47528	6.38957	7.49581	6.99015	10.7465	10.6776	9.47301	11.0657	10.8185	10.5474
ENSMUSG00000063779	10501026	chitinase 3-like 4 [Source:MGI Symbol;Acc:MGI:1341098]	104183	Chi3l4	protein_coding	3.6129	3.68021	3.71652	4.53342	4.50652	4.47921	7.17088	6.36496	6.61975	10.3959	9.86728	10.083	3.87401	3.8603	3.87714	4.46667	4.79891	4.71329	9.24528	8.42833	7.38831	4.97993	4.98976	5.63666
ENSMUSG00000062778	10495136	chitinase, acidic [Source:MGI Symbol;Acc:MGI:1932052]	81600	Chia	protein_coding	7.16691	7.33599	7.32958	7.94562	7.55778	7.46602	8.84015	8.43505	8.31386	9.60624	9.66476	9.10146	7.11768	7.30526	7.97953	7.93608	7.99705	7.82425	9.6295	8.96222	8.17045	8.10116	7.28922	7.56925
ENSMUSG00000029229	10530683	cysteine-rich hydrophobic domain 2 [Source:MGI Symbol;Acc:MGI:1921527]	74277	Chic2	protein_coding	9.12296	8.76821	8.97193	8.95618	8.84414	9.17393	8.54801	8.74817	8.75746	8.36659	8.28237	8.06413	9.54007	8.8122	9.00938	9.13121	9.06639	8.73341	8.86891	8.66336	8.78637	7.976	7.73581	7.96953
ENSMUSG00000025512	10569203	chitinase domain containing 1 [Source:MGI Symbol;Acc:MGI:1915288]	68038	Chid1	protein_coding	6.18386	6.51771	6.39741	6.7652	7.24902	7.35102	7.33332	7.37622	7.51182	6.47843	6.78777	6.73731	6.54072	6.64325	6.66993	7.60655	7.30728	7.51756	7.36266	7.33884	7.46045	6.98953	6.73651	6.7409
ENSMUSG00000024843	10460221	choline kinase alpha [Source:MGI Symbol;Acc:MGI:107760]	12660	Chka	protein_coding	8.26539	7.81667	7.40299	6.79741	6.19797	5.9357	5.89432	5.82348	5.88773	6.16826	6.38882	6.40068	7.92845	7.69174	7.45545	5.84563	6.08776	5.77941	5.99524	6.01442	5.73808	5.99386	5.7037	5.55469
ENSMUSG00000022617	10431585	choline kinase beta [Source:MGI Symbol;Acc:MGI:1328313]	12651	Chkb	protein_coding	8.07235	7.53399	7.38394	7.01719	6.71876	6.91679	6.68336	6.68273	6.576	6.54827	6.78555	6.4804	7.46749	7.89313	7.46491	6.73754	6.82942	6.56363	6.44815	6.62708	6.64134	6.21959	6.03237	6.2915
ENSMUSG00000031283	10607124	chordin-like 1 [Source:MGI Symbol;Acc:MGI:1933172]	83453	Chrdl1	protein_coding	3.55337	3.49592	3.4975	3.74053	3.74517	3.73957	3.67551	3.7857	3.65191	5.43556	5.2999	5.46625	3.57278	3.50288	3.51467	3.74498	3.58128	3.70784	3.67683	3.539	3.81849	5.18462	5.31812	5.00848
ENSMUSG00000030930	10568553	carbohydrate (N-acetylgalactosamine 4-sulfate 6-O) sulfotransferase 15 [Source:MGI Symb	77590	Chst15	protein_coding	8.08924	7.99904	8.20222	7.68053	6.54962	6.59927	6.27155	6.22721	6.31398	6.2301	6.48119	6.2883	8.6617	7.96994	8.19947	6.68558	6.76608	6.16361	6.56555	6.43449	6.35877	6.37799	6.57038	6.11637
ENSMUSG00000033350	10595718	carbohydrate sulfotransferase 2 [Source:MGI Symbol;Acc:MGI:1891160]	54371	Chst2	protein_coding	5.45322	6.23379	6.1025	5.26367	5.42305	6.19697	6.09331	6.05561	6.50208	4.5377	4.96902	4.42742	6.20633	6.40171	6.48662	6.56816	5.90374	6.09005	6.21885	6.34953	6.19248	5.0693	5.34199	4.83763
ENSMUSG00000035930	10581650	carbohydrate (chondroitin 6/keratan) sulfotransferase 4 [Source:MGI Symbol;Acc:MGI:1349	26887	Chst4	protein_coding	4.25431	4.23279	4.2139	4.52749	4.56376	4.64832	4.52643	4.45914	4.58083	5.9531	6.2298	6.0363	3.99928	4.09278	4.36342	4.57145	4.50551	4.61065	4.44347	4.2221	4.50608	6.83217	7.34651	7.2299
ENSMUSG00000032640	10554013	chondroitin sulfate synthase 1 [Source:MGI Symbol;Acc:MGI:2681120]	269941	Chsy1	protein_coding	9.13949	9.08578	8.72459	8.23336	8.22922	8.07123	8.03284	7.97693	7.94706	7.94154	7.89755	7.68823	8.80983	9.08512	8.94092	8.35037	8.3783	8.17853	7.98291	8.20785	7.88227	7.96571	7.71611	7.78702
ENSMUSG00000058152	10455948	chondroitin sulfate synthase 3 [Source:MGI Symbol;Acc:MGI:1926173]	78923	Chsy3	protein_coding	5.19036	5.73898	5.52303	4.78012	5.01862	4.88805	5.08427	4.97766	5.28693	4.36153	4.54378	4.45273	4.81516	5.62905	5.3638	5.10093	4.91959	5.05103	4.91375	5.57433	4.93058	4.88615	4.48704	4.47709
ENSMUSG00000025199	10467921	conserved helix-loop-helix ubiquitous kinase [Source:MGI Symbol;Acc:MGI:99484]	12675	Chuk	protein_coding	9.16919	8.97485	8.83575	8.31225	8.39225	8.26044	7.95942	7.97204	8.25028	7.68401	7.75681	7.83353	8.96438	8.90158	8.93176	8.33087	8.35728	7.90877	8.15482	8.138	8.06052	7.73618	7.59476	7.83244
ENSMUSG00000090258	10396694	churchill domain containing 1 [Source:MGI Symbol;Acc:MGI:1923684]	211151	Churc1	protein_coding	7.37069	7.11482	7.15102	8.85847	9.04757	9.03981	9.0059	9.08445	8.87564	8.02427	8.53835	8.15738	7.2925	7.59138	7.3064	9.22094	8.83247	9.28136	8.90509	8.86077	8.87936	8.33078	7.75884	8.31413
ENSMUSG00000030538	10564869	calcium and integrin binding 1 (calmyrin) [Source:MGI Symbol;Acc:MGI:1344418]	23991	Cib1	protein_coding	6.71735	6.39646	6.31843	7.7407	7.96335	7.72974	8.13365	7.89136	7.70958	6.53616	7.32151	6.6217	6.64678	6.81711	6.63541	7.87266	7.99873	7.78815	7.58559	7.65158	7.61596	7.10588	6.33999	7.30107
ENSMUSG00000037493	10593713	calcium and integrin binding family member 2 [Source:MGI Symbol;Acc:MGI:1929293]	56506	Cib2	protein_coding	5.27094	5.28023	5.22343	6.31746	6.33042	6.37301	6.22477	6.26795	6.04965	5.52922	6.15595	6.00044	5.24408	5.2467	5.30896	6.38812	5.87322	6.37136	6.23494	6.26787	6.39661	6.08712	5.67827	6.02369
ENSMUSG00000005442	10551080	capicua homolog (Drosophila) [Source:MGI Symbol;Acc:MGI:1918972]	71722	Cic	protein_coding	6.24512	6.49354	6.22953	4.95599	4.78812	4.77891	4.67616	4.88749	4.87082	5.21385	5.09973	5.08704	6.03756	6.04567	6.27256	4.87288	4.83544	4.78518	4.69086	4.88375	4.83934	4.85164	5.19936	5.09348
ENSMUSG00000030278	10546929	cell death-inducing DFFA-like effector c [Source:MGI Symbol;Acc:MGI:95585]	14311	Cidec	protein_coding	3.60536	3.57852	3.68827	3.60348	3.84318	3.62516	3.47345	3.76058	3.53563	4.43322	5.03273	5.1859	3.47974	3.61525	3.84129	3.69792	3.65976	3.62327	3.85037	3.51305	3.92688	4.51757	5.08733	5.7391
ENSMUSG00000022504	10433507	class II transactivator [Source:MGI Symbol;Acc:MGI:108445]	12265	Ciita	protein_coding	3.75272	3.9775	3.93761	4.08838	3.99904	4.11516	4.2802	4.23068	4.03152	4.89701	4.84328	5.05705	3.81047	3.89	3.94689	4.08643	4.05151	4.22182	4.19748	4.21436	4.30754	4.79969	4.45366	4.53077
ENSMUSG00000045193	10364712	cold inducible RNA binding protein [Source:MGI Symbol;Acc:MGI:893588]	12696	Cirbp	protein_coding	9.68442	9.1991	9.29952	9.43232	9.21726	9.49135	8.66837	8.27394	8.39801	7.93256	8.02913	7.56071	9.34948	9.51608	9.48795	9.43931	9.65731	8.80999	8.55699	8.43156	8.32346	7.62268	7.83909	7.96877
ENSMUSG00000037710	10369885	CDGSH iron sulfur domain 1 [Source:MGI Symbol;Acc:MGI:1261855]	52637	Cisd1	protein_coding	6.61489	6.2893	6.4443	7.42116	7.6552	7.74172	7.98024	7.59431	7.5994	7.42134	7.6154	7.14369	6.3222	6.65969	6.56681	7.94168	7.68002	7.74766	7.79414	7.92752	7.65425	7.58575	7.55676	7.49853
ENSMUSG00000032578	10588577	cytokine inducible SH2-containing protein [Source:MGI Symbol;Acc:MGI:103159]	12700	Cish	protein_coding	8.37852	8.28272	8.1347	7.9248	7.66678	7.86919	7.52294	7.40378	7.64221	7.03252	7.75393	7.4528	8.32352	8.30561	8.34378	7.72349	8.16912	7.42079	7.74858	7.66121	7.24613	6.94627	7.31056	7.06414
ENSMUSG00000037725	10577508	cytoskeleton associated protein 2 [Source:MGI Symbol;Acc:MGI:1931797]	80986	Ckap2	protein_coding	5.136	4.88327	4.93285	4.73161	4.82259	5.13968	5.99291	5.53715	6.56034	4.55783	4.14309	4.59247	5.23231	5.11642	4.92485	5.99504	4.83617	6.00387	6.14072	5.91745	6.34292	4.6013	4.59067	4.57745
ENSMUSG00000046841	10371387	cytoskeleton-associated protein 4 [Source:MGI Symbol;Acc:MGI:2444926]	216197	Ckap4	protein_coding	6.92684	7.12951	6.8058	6.82429	7.1169	7.22724	7.18683	7.00472	7.69166	6.60846	6.48612	6.92453	7.29759	7.23421	7.20808	7.34535	7.26856	7.06025	7.10393	7.31999	7.27325	5.87083	6.17454	6.3016
NM_016904	10499639	CDC28 protein kinase 1b	54124	Cks1b		6.70026	6.45689	6.48213	6.72914	7.56263	7.76925	7.86089	7.3979	8.3548	5.62894	5.82676	4.71226	6.55351	6.64486	6.39222	8.15199	7.33266	7.92465	7.35443	7.78143	7.61538	4.78547	4.99086	5.30835
NM_025415	10353004:10405185:10424779	CDC28 protein kinase regulatory subunit 2	66197	Cks2		5.34744	5.08893	5.23406	5.89466	6.28597	6.35373	6.82149	6.69969	7.49018	4.84141	4.8603	5.0882	5.84763	5.41659	5.47203	7.32229	6.20055	7.25006	6.69954	6.82359	6.71236	4.74622	4.60247	4.82585
ENSMUSG00000064302	10349249	CLIP associating protein 1 [Source:MGI Symbol;Acc:MGI:1923957]	76707	Clasp1	protein_coding	7.66559	8.29727	8.20165	6.80512	6.81037	6.44808	6.44028	7.04851	6.89025	6.88642	6.86556	7.21583	7.58685	7.94389	7.89791	6.60577	6.72416	6.59619	6.96672	7.16076	7.11575	6.56997	6.8519	6.8891
ENSMUSG00000056025	10502552	chloride channel calcium activated 1 [Source:MGI Symbol;Acc:MGI:1316732]	12722	Clca1	protein_coding	7.47821	5.51424	5.3743	5.19994	4.34652	4.15125	4.12086	4.24285	4.1471	3.67258	3.96238	4.24384	6.85891	6.00195	5.50374	4.01074	4.32019	4.15735	3.91524	3.8171	4.11976	4.18622	4.06841	4.24125
ENSMUSG00000028262	10502565	chloride channel calcium activated 2 [Source:MGI Symbol;Acc:MGI:1931471]	80797	Clca2	protein_coding	6.77813	5.79951	6.21666	5.46439	4.95632	4.70413	4.38047	4.60498	4.35616	4.73366	4.37019	4.94835	6.89347	5.95088	5.98789	4.53798	4.65918	5.03278	4.45477	4.33996	4.61997	4.48531	4.90522	4.39622
ENSMUSG00000028255	10502622	chloride channel calcium activated 3 [Source:MGI Symbol;Acc:MGI:1346342]	23844	Clca3	protein_coding	4.05668	4.13061	4.06662	4.16406	4.51874	4.54689	7.89697	8.50528	7.5721	11.6208	11.1711	11.7906	4.14892	4.01988	4.19159	4.37916	4.05864	4.67301	10.8589	10.5496	10.1791	7.26883	6.8106	7.14577
ENSMUSG00000040663	10460385	cardiotrophin-like cytokine factor 1 [Source:MGI Symbol;Acc:MGI:1930088]	56708	Clcf1	protein_coding	6.19646	5.73656	5.66585	5.01764	4.74888	5.11882	4.65046	4.8057	4.57391	4.30036	4.8965	4.71034	5.48662	5.75928	5.52425	5.03019	4.8147	4.98861	4.74163	4.6124	4.67251	4.53037	4.82423	4.64796
ENSMUSG00000004317	10603289	chloride channel 5 [Source:MGI Symbol;Acc:MGI:99486]	12728	Clcn5	protein_coding	6.73458	6.89969	6.56777	5.88822	6.02989	5.93325	5.79375	6.20185	6.11775	5.46871	5.63841	5.96479	6.69375	6.78597	6.69817	5.80647	6.18509	6.09362	6.43152	6.33695	6.46538	5.12145	5.1493	5.50655
ENSMUSG00000029016	10518428	chloride channel 6 [Source:MGI Symbol;Acc:MGI:1347049]	26372	Clcn6	protein_coding	6.43906	6.32571	6.35101	5.32248	5.06115	4.80418	4.96375	4.88878	4.94137	5.2336	5.11867	5.39386	5.90839	6.36115	6.24474	4.71493	4.85939	4.88163	4.76413	5.15124	4.81547	5.29051	5.20418	4.95436
ENSMUSG00000001739	10526514	claudin 15 [Source:MGI Symbol;Acc:MGI:1913103]	60363	Cldn15	protein_coding	4.38306	4.75764	4.88754	5.22908	5.44458	5.16473	5.19992	5.03157	5.00404	5.64193	6.3569	6.04672	4.25107	4.83973	4.91729	5.26024	5.34356	5.6395	4.90392	5.02323	4.98954	5.86468	7.23269	6.98273
ENSMUSG00000070473	10526241	claudin 3 [Source:MGI Symbol;Acc:MGI:1329044]	12739	Cldn3	protein_coding	9.91519	9.6216	9.40282	9.8674	9.68129	9.57526	8.89952	8.78496	8.67717	8.26359	8.44931	8.40259	9.63928	9.72693	9.64036	9.22361	9.83462	9.0288	8.57341	8.4747	8.60847	9.17758	8.41085	8.65264
ENSMUSG00000047501	10534395	claudin 4 [Source:MGI Symbol;Acc:MGI:1313314]	12740	Cldn4	protein_coding	9.68589	8.54986	8.31862	9.18099	9.20267	9.161	7.81533	7.02517	7.26369	5.94231	6.04567	6.13419	8.95343	8.69419	8.65624	8.32082	9.31908	7.78129	6.38113	6.25022	6.26385	6.13964	5.62823	6.06124
ENSMUSG00000000318	10377782	C-type lectin domain family 10, member A [Source:MGI Symbol;Acc:MGI:96975]	17312	Clec10a	protein_coding	3.4116	3.42116	3.47439	3.4075	3.57943	3.56112	3.6853	3.67236	3.71591	4.69776	4.70992	4.84944	3.4272	3.32975	3.4001	3.5323	3.58243	3.6492	3.67256	3.59404	3.57462	4.10643	4.21062	3.85041
ENSMUSG00000004473	10562761	C-type lectin domain family 11, member a [Source:MGI Symbol;Acc:MGI:1298219]	20256	Clec11a	protein_coding	4.28828	4.19443	4.32989	4.66551	4.87138	4.79538	5.69865	5.15373	5.63378	5.3706	5.65011	6.13722	4.32363	4.27299	4.3659	4.96995	4.8193	4.88826	5.39423	5.21016	5.51138	5.5525	5.5771	6.18311
ENSMUSG00000053063	10542164	C-type lectin domain family 12, member a [Source:MGI Symbol;Acc:MGI:3040968]	232413	Clec12a	protein_coding	4.57276	5.36695	5.69429	5.44452	5.73254	5.86536	6.63927	6.10122	6.38811	5.87199	6.57038	6.53005	5.51384	5.61295	5.72089	6.49456	7.07039	5.8149	6.2947	5.746	6.24571	6.17883	6.16652	6.3189
ENSMUSG00000030158	10548359	C-type lectin domain family 12, member B [Source:MGI Symbol;Acc:MGI:1918433]	71183	Clec12b	protein_coding	4.19858	4.66539	4.5501	3.8015	3.40285	3.50453	3.3925	3.4715	3.54139	3.52618	3.48813	3.4012	3.7428	4.05743	4.60029	3.38958	3.31519	3.34422	3.34867	3.44226	3.48253	3.40718	3.50305	3.50121
ENSMUSG00000033082	10548367	C-type lectin domain family 1, member a [Source:MGI Symbol;Acc:MGI:2444151]	243653	Clec1a	protein_coding	8.53675	8.97447	9.15794	8.63791	8.39851	8.20443	8.06776	8.42873	8.01026	8.1188	7.95803	7.16421	8.09391	8.64124	9.3896	8.29123	8.49248	7.97065	8.65015	8.36442	8.55429	8.21362	8.62672	7.94471
ENSMUSG00000030144	10541614	C-type lectin domain family 4, member d [Source:MGI Symbol;Acc:MGI:1298389]	17474	Clec4d	protein_coding	5.6961	6.08453	5.44474	8.19027	7.17204	7.05124	8.15721	6.56161	7.45399	5.79127	6.72131	5.49329	6.74346	5.56445	5.46463	6.71586	8.74834	5.48052	5.64543	5.3773	5.01942	4.76296	5.58402	4.69851
ENSMUSG00000030142	10547664	C-type lectin domain family 4, member e [Source:MGI Symbol;Acc:MGI:1861232]	56619	Clec4e	protein_coding	4.05656	4.92994	3.80653	6.74241	5.83217	5.14448	6.85816	5.98473	6.35989	3.91284	4.40136	4.05264	4.49644	4.29883	3.92512	4.3834	7.74524	4.15301	3.95854	3.83141	4.01977	4.11001	3.99731	3.83415
ENSMUSG00000023349	10541605	C-type lectin domain family 4, member n [Source:MGI Symbol;Acc:MGI:1861231]	56620	Clec4n	protein_coding	7.36872	7.84643	7.53216	9.3932	8.83066	9.02454	9.81306	9.56806	9.49765	8.7803	9.13812	9.36947	7.19942	7.74254	7.65755	8.72967	9.60128	8.54266	8.31587	8.39586	8.52015	8.46406	8.10336	8.27942
ENSMUSG00000029915	10544273	C-type lectin domain family 5, member a [Source:MGI Symbol;Acc:MGI:1345151]	23845	Clec5a	protein_coding	4.27497	5.11331	4.59868	5.87646	6.10484	5.3884	6.64062	5.5896	6.01133	5.70023	6.51714	5.20065	4.71313	4.97186	4.63565	5.39342	7.56999	5.22825	4.48195	4.18786	4.44893	4.43963	4.22784	4.38337
ENSMUSG00000079293	10548375	C-type lectin domain family 7, member a [Source:MGI Symbol;Acc:MGI:1861431]	56644	Clec7a	protein_coding	6.49506	7.74744	7.74207	8.74677	8.56	8.81959	8.94819	8.68352	8.91294	9.44099	10.1331	9.24044	6.93513	7.47019	7.45249	8.71078	9.48579	8.38316	8.44613	8.30334	8.12121	8.33527	8.06536	8.19459
ENSMUSG00000046080	10542181	C-type lectin domain family 9, member a [Source:MGI Symbol;Acc:MGI:2444608]	232414	Clec9a	protein_coding	3.52392	3.54828	3.55774	3.78942	3.67939	3.92664	3.74533	4.05209	3.83409	4.40872	4.64818	4.7118	3.33463	3.55582	3.58727	3.62831	3.6561	3.71737	3.92869	3.92221	3.89831	3.96511	4.05877	4.32299
ENSMUSG00000023959	10445347	chloride intracellular channel 5 [Source:MGI Symbol;Acc:MGI:1917912]	224796	Clic5	protein_coding	10.4855	10.8759	10.6428	10.0216	9.81859	9.81933	9.432	9.64743	9.37217	11.0765	10.7507	11.1404	10.1909	10.5633	10.8884	9.57115	9.9348	9.27365	9.79415	9.77161	9.83503	10.9353	11.1485	10.8452
ENSMUSG00000022949	10436958	chloride intracellular channel 6 [Source:MGI Symbol;Acc:MGI:2146607]	209195	Clic6	protein_coding	8.04128	7.87643	7.6052	7.99317	8.28321	7.97657	7.62545	7.45249	7.45573	7.56398	7.34703	7.80348	8.06801	8.08387	7.9712	7.27636	7.78159	7.54047	7.07171	7.03626	6.75506	7.96016	7.61757	7.73289
ENSMUSG00000049550	10533659	CAP-GLY domain containing linker protein 1 [Source:MGI Symbol;Acc:MGI:1928401]	56430	Clip1	protein_coding	7.65736	7.64889	7.59646	7.14602	7.04995	6.73182	6.66138	6.70268	6.96326	7.74084	7.94188	7.89648	8.06838	7.57429	7.55928	6.7065	6.79279	6.40319	6.88175	6.81691	6.88744	7.8451	8.48435	8.26585
ENSMUSG00000026034	10354816	CDC-like kinase 1 [Source:MGI Symbol;Acc:MGI:107403]	12747	Clk1	protein_coding	11.1614	10.9123	10.7039	8.96429	8.72893	7.78855	8.64466	8.67969	8.15921	9.44311	9.63808	9.02447	10.6778	10.4589	10.1395	7.47477	8.15601	8.57562	9.01288	9.22975	8.78067	8.98513	8.9803	8.55287
ENSMUSG00000068917	10493394	CDC-like kinase 2 [Source:MGI Symbol;Acc:MGI:1098669]	12748	Clk2	protein_coding	8.75169	8.57911	8.40259	7.36813	7.43168	7.4016	7.14459	7.26806	7.33015	7.1146	7.18893	7.20248	7.93129	8.47675	8.35072	7.37506	7.43746	7.22388	7.26145	7.42829	7.4058	6.88388	7.00045	7.19523
ENSMUSG00000032316	10593988	CDC-like kinase 3 [Source:MGI Symbol;Acc:MGI:1098670]	102414	Clk3	protein_coding	7.76301	7.54312	7.50539	7.38	7.14216	7.21843	7.01851	7.11678	7.03842	6.67396	6.6727	6.68301	7.36323	7.61928	7.76906	7.3018	7.38774	7.16625	7.16597	6.89303	7.07124	6.31009	6.62121	6.49352
ENSMUSG00000020385	10375820	CDC like kinase 4 [Source:MGI Symbol;Acc:MGI:1098551]	12750	Clk4	protein_coding	9.04834	8.70352	8.6818	7.39253	6.71397	7.11725	7.03163	6.9114	6.40858	7.33014	7.60916	7.28376	8.46816	8.52523	8.38253	7.32905	7.07858	6.38244	7.06151	7.04665	7.03021	7.04426	7.27112	7.13895
ENSMUSG00000021097	10402473	calmin [Source:MGI Symbol;Acc:MGI:2136957]	94040	Clmn	protein_coding	5.28297	5.82848	5.67	4.73901	4.60805	4.53817	4.3675	4.50761	4.51405	5.33773	4.98237	5.02356	5.6611	5.43415	5.61114	4.45077	4.46831	4.4459	4.39023	4.45862	4.28213	4.60566	4.70205	4.74738
ENSMUSG00000032024	10584561	CXADR-like membrane protein [Source:MGI Symbol;Acc:MGI:1918816]	71566	Clmp	protein_coding	7.04319	7.0699	6.40875	6.76606	6.61954	6.28242	6.50747	6.12506	6.41946	5.12353	5.84261	4.98978	6.31629	7.11327	7.06744	6.47995	6.81956	6.18666	5.96712	5.76621	6.01846	4.97215	5.10286	4.71443
ENSMUSG00000025439	10555108	chloride channel, nucleotide-sensitive, 1A [Source:MGI Symbol;Acc:MGI:109638]	12729	Clns1a	protein_coding	7.61333	7.69438	7.32853	8.16878	8.35105	8.50982	8.34529	8.42309	8.49464	7.5807	7.49633	6.92214	7.55329	7.66768	7.60679	8.75257	8.5614	8.51432	8.4557	8.27377	8.44461	7.78495	7.45537	7.27433
ENSMUSG00000029238	10530733	circadian locomotor output cycles kaput [Source:MGI Symbol;Acc:MGI:99698]	12753	Clock	protein_coding	8.23023	8.17853	8.17719	7.10197	6.85091	6.39555	6.6391	6.91806	7.13657	7.33721	7.43322	6.99752	8.01535	7.97155	7.98357	6.58205	6.62908	6.42976	7.21229	7.12001	6.94909	7.4642	7.85214	7.22396
ENSMUSG00000015357	10586368	caseinolytic peptidase X (E.coli) [Source:MGI Symbol;Acc:MGI:1346017]	270166	Clpx	protein_coding	7.94296	7.47791	7.52427	7.23142	7.17356	6.8752	6.57913	6.87166	6.99295	6.53004	6.95534	6.97578	7.72665	7.54923	7.51234	7.05097	7.11643	7.07802	6.70769	6.7851	6.96145	6.6775	6.51892	6.46203
ENSMUSG00000032452	10595871	calsyntenin 2 [Source:MGI Symbol;Acc:MGI:1929897]	64085	Clstn2	protein_coding	6.41598	6.88637	6.91852	5.4744	5.38665	5.36772	5.71999	6.03154	5.7442	5.65415	5.53742	5.14804	7.37704	6.82252	7.02847	5.61833	5.63453	5.45447	6.45096	6.57424	6.42127	5.48794	5.63117	5.47841
ENSMUSG00000047547	10409345	clathrin, light polypeptide (Lcb) [Source:MGI Symbol;Acc:MGI:1921575]	74325	Cltb	protein_coding	8.56385	8.15852	8.19971	8.48183	8.72931	8.69366	8.48672	8.4659	8.65519	8.80417	9.08153	9.12484	8.21004	8.50859	8.48617	8.62472	8.69757	8.50969	8.26649	8.29158	8.37433	9.14173	9.55824	9.56244
ENSMUSG00000047126	10389526	clathrin, heavy polypeptide (Hc) [Source:MGI Symbol;Acc:MGI:2388633]	67300	Cltc	protein_coding	10.4319	10.9001	10.6285	9.69639	9.59721	9.4653	9.69543	9.97088	9.97896	10.4391	10.8108	11.0204	10.486	10.5054	10.6608	9.60224	9.70833	9.63023	10.2639	10.2676	10.1117	10.2296	10.3197	10.1694
ENSMUSG00000022037	10416057	clusterin [Source:MGI Symbol;Acc:MGI:88423]	12759	Clu	protein_coding	8.24797	8.39216	8.31617	8.62773	8.73279	8.36801	9.10038	8.80945	8.91858	9.97798	10.1879	9.40932	8.10794	8.17885	8.40003	7.89834	8.38228	7.91649	7.97649	7.71512	7.85559	9.73502	9.76626	9.56615
ENSMUSG00000025545	10417167	citrate lyase beta like [Source:MGI Symbol;Acc:MGI:1916884]	69634	Clybl	protein_coding	5.6251	5.67475	5.71131	6.66376	6.76389	6.7617	6.623	6.65454	6.54192	6.28138	6.60301	6.25093	6.15108	6.11782	5.89733	7.08998	6.89387	6.92928	6.66995	6.57488	6.60208	6.25165	6.38814	6.67534
ENSMUSG00000016756	10404132	cytidine monophospho-N-acetylneuraminic acid hydroxylase [Source:MGI Symbol;Acc:MGI:103	12763	Cmah	protein_coding	4.08205	4.29739	4.21288	4.41183	4.18518	4.52511	4.67067	4.26827	4.48365	5.17288	6.673	6.25408	3.82922	3.95889	4.39978	4.30269	4.11619	4.40273	4.62588	4.41131	4.81409	5.85796	6.66097	6.28873
ENSMUSG00000022235	10423505	carboxymethylenebutenolidase-like (Pseudomonas) [Source:MGI Symbol;Acc:MGI:1916824]	69574	Cmbl	protein_coding	6.23795	5.65	5.86319	7.36034	7.89184	8.11569	8.67057	8.53906	8.30597	7.88895	8.12934	7.67794	6.63524	6.24905	6.35006	8.0212	7.61698	7.97262	8.16652	8.17683	8.41625	8.17079	7.72971	8.11286
ENSMUSG00000014633	10582008	COX assembly mitochondrial protein 2 [Source:MGI Symbol;Acc:MGI:1913781]	66531	Cmc2	protein_coding	6.27682	6.3865	6.41655	6.65757	7.16344	7.30789	7.64991	7.4868	7.96081	6.64932	6.63656	6.09283	5.91786	6.235	6.63081	7.70822	7.07398	7.43087	7.46324	7.25953	7.34179	6.81907	6.74368	6.73436
ENSMUSG00000034390	10575775:10575777	c-Maf inducing protein [Source:MGI Symbol;Acc:MGI:1921690]	74440	Cmip	protein_coding	7.70259	7.83156	7.54983	6.12697	6.17783	5.9604	5.70782	5.84488	6.13593	6.23248	6.37033	6.61325	8.02246	7.70154	7.74233	5.84985	6.34326	5.52944	5.87111	6.04681	5.84067	6.16651	6.19093	6.15224
ENSMUSG00000042190	10532711	chemokine-like receptor 1 [Source:MGI Symbol;Acc:MGI:109603]	14747	Cmklr1	protein_coding	7.91034	7.801	7.58699	6.68914	6.47537	6.54381	6.40026	6.61868	6.56522	8.15613	7.99522	7.89777	7.74096	7.75043	7.93195	6.21102	6.76157	6.34743	6.66855	6.66243	6.48979	7.91745	8.51183	7.43549
ENSMUSG00000051262	10545862:10545865	camello-like 3 [Source:MGI Symbol;Acc:MGI:2136449]	93674	Cml3	protein_coding	3.66143	3.60425	3.8035	3.9059	3.86152	3.96306	3.94375	4.1118	3.91146	5.59948	4.61217	4.12788	3.64852	3.64925	3.65412	3.91046	3.79533	3.89715	3.9162	3.85324	3.90553	5.09204	5.32316	4.86592
NM_153582	10581061:10581069	CKLF-like MARVEL transmembrane domain containing 4	97487	Cmtm4		7.64591	7.56111	7.48586	6.74827	6.78771	6.64683	6.37031	6.49279	6.47877	7.23235	6.92026	6.9784	7.5208	7.68322	7.64958	6.40634	6.52774	6.43301	6.52612	6.68291	6.41032	7.06013	7.00678	6.94632
ENSMUSG00000015759	10419267	cornichon homolog (Drosophila) [Source:MGI Symbol;Acc:MGI:1277202]	12793	Cnih	protein_coding	8.67667	8.44728	8.4892	9.69426	9.5661	9.67196	9.55779	9.55763	9.5284	8.85308	9.04722	8.54957	8.79888	8.83679	8.68618	9.86329	9.57348	9.81471	9.65133	9.55748	9.62787	9.10359	8.95008	9.03137
ENSMUSG00000028841	10517213	connector enhancer of kinase suppressor of Ras 1 [Source:MGI Symbol;Acc:MGI:2670958]	194231	Cnksr1	protein_coding	6.5037	5.87067	5.90355	5.26966	5.48701	5.3378	4.9505	4.93267	5.08715	4.88247	4.98627	5.43831	6.13536	5.98733	5.93579	4.86297	5.00761	4.9141	4.75022	4.91109	4.76297	5.07127	5.09999	5.02458
ENSMUSG00000036550	10413161:10580905	CCR4-NOT transcription complex, subunit 1 [Source:MGI Symbol;Acc:MGI:2442402]	620499	Cnot1	protein_coding	9.52185	9.80645	9.71548	8.5962	8.53094	8.31545	8.48253	8.72105	8.74187	8.62758	8.93116	8.80399	9.34435	9.50957	9.57254	8.37426	8.54778	8.45329	8.75935	8.85358	8.80273	8.58823	8.46147	8.5159
ENSMUSG00000035632	10549569	CCR4-NOT transcription complex, subunit 3 [Source:MGI Symbol;Acc:MGI:2385261]	232791	Cnot3	protein_coding	7.08387	7.24465	7.07167	6.04688	6.23136	5.79153	5.89003	6.02949	6.53389	5.72266	6.22023	5.73928	6.77146	7.22552	7.09473	6.01279	5.87668	5.94379	5.95625	5.89962	6.10739	5.2345	6.02488	5.7888
ENSMUSG00000020362	10385557	CCR4-NOT transcription complex, subunit 6 [Source:MGI Symbol;Acc:MGI:2144529]	104625	Cnot6	protein_coding	9.57233	9.5453	9.33981	8.62334	8.63468	8.43337	8.37467	8.73332	8.91193	8.44266	8.27395	7.70432	9.29915	9.40414	9.35784	8.76019	8.50871	8.6485	8.6804	8.77365	8.82624	8.24352	8.53781	8.11307
ENSMUSG00000038949	10352166	consortin, connexin sorting protein [Source:MGI Symbol;Acc:MGI:2445141]	226744	Cnst	protein_coding	6.84762	6.28542	6.28661	6.30134	5.76388	5.66494	5.30178	5.39082	5.24931	5.29472	5.67476	5.77519	6.98422	6.68933	6.39944	5.85357	5.70225	5.55844	5.68371	5.40635	5.69289	5.9768	5.46213	5.60946
ENSMUSG00000017188	10391407	cytochrome C oxidase assembly factor 3 [Source:MGI Symbol;Acc:MGI:1098757]	52469	Coa3	protein_coding	7.78736	7.83477	7.58746	9.08432	9.24654	9.33891	9.39241	9.41351	9.18781	8.37178	9.00419	8.94226	7.58863	8.18453	7.87138	9.44501	9.24578	9.59436	9.30351	9.1372	9.41562	9.12825	8.33322	9.08752
ENSMUSG00000034893	10421624	component of oligomeric golgi complex 3 [Source:MGI Symbol;Acc:MGI:2450151]	338337	Cog3	protein_coding	8.00822	8.04542	7.81079	7.25086	7.03181	6.96585	7.01222	7.15729	7.1206	6.69831	6.92588	7.20709	7.80909	7.84392	7.77827	7.11222	7.22922	6.99852	7.19802	7.50341	7.18999	6.92365	6.46744	7.09595
ENSMUSG00000032332	10595211	collagen, type XII, alpha 1 [Source:MGI Symbol;Acc:MGI:88448]	12816	Col12a1	protein_coding	6.36408	7.02739	6.68384	5.47024	5.07673	5.01667	5.73075	6.48844	6.06673	5.23827	5.22595	5.79642	5.85298	6.4631	6.45072	5.10017	5.17039	5.5092	6.97108	7.36123	6.85761	5.15577	5.22202	5.58512
ENSMUSG00000058806	10369485	collagen, type XIII, alpha 1 [Source:MGI Symbol;Acc:MGI:1277201]	12817	Col13a1	protein_coding	6.46235	7.09518	6.77612	5.66123	5.78851	5.97066	5.56003	5.37966	5.6291	5.66831	5.57433	5.43219	6.98547	7.15406	7.05743	5.62145	5.91152	5.34797	5.47554	5.49987	5.50834	5.53891	5.44913	5.45961
ENSMUSG00000001435	10370259	collagen, type XVIII, alpha 1 [Source:MGI Symbol;Acc:MGI:88451]	12822	Col18a1	protein_coding	6.18425	6.22813	6.06146	5.37822	5.69816	5.43042	5.33817	5.4366	5.34593	5.32255	5.309	5.23833	6.5201	6.42219	6.37204	5.50981	5.58672	5.42687	5.40317	5.6256	5.31232	5.14003	5.15354	5.23355
ENSMUSG00000058897	10496036	collagen, type XXV, alpha 1 [Source:MGI Symbol;Acc:MGI:1924268]	77018	Col25a1	protein_coding	5.1319	4.94066	4.97248	4.04293	3.95212	4.14167	4.04296	4.15835	4.37539	3.96947	3.98081	4.02197	5.44408	4.88328	5.07146	4.06076	4.07614	4.03481	4.14054	4.02966	4.24461	4.12267	4.03619	4.07711
ENSMUSG00000031502	10576973	collagen, type IV, alpha 1 [Source:MGI Symbol;Acc:MGI:88454]	12826	Col4a1	protein_coding	9.14095	8.96774	8.80851	7.64224	7.1338	6.60013	7.54502	8.0035	7.83299	7.26817	7.66988	7.66133	9.44397	9.04434	9.00437	7.12079	7.30854	7.14224	8.23229	8.33131	8.21781	7.06029	6.97713	6.74335
ENSMUSG00000031503	10570068	collagen, type IV, alpha 2 [Source:MGI Symbol;Acc:MGI:88455]	12827	Col4a2	protein_coding	9.02417	8.95085	8.7191	7.61558	7.26911	6.9026	7.57106	7.91634	7.88644	7.60963	7.92283	7.88627	9.31564	8.97948	8.96273	7.12278	7.25015	7.21773	8.29985	8.36639	8.23446	7.62237	7.23561	7.30817
ENSMUSG00000079465	10347807	collagen, type IV, alpha 3 [Source:MGI Symbol;Acc:MGI:104688]	12828	Col4a3	protein_coding	6.73594	7.32761	7.32518	5.60012	5.23731	5.47728	5.57321	5.72375	5.70479	6.04038	6.00792	6.2628	6.41568	7.0038	7.36258	5.08802	5.35923	5.3658	5.91674	6.3706	6.07581	5.96595	5.60236	5.78889
ENSMUSG00000021669	10406757	collagen, type IV, alpha 3 (Goodpasture antigen) binding protein [Source:MGI Symbol;Acc	68018	Col4a3bp	protein_coding	9.40459	9.56779	9.46468	8.47327	8.17855	7.94383	7.57369	7.89982	7.79143	8.90831	8.95066	8.66595	9.33007	9.26718	9.56461	7.83501	8.19071	7.92955	7.86681	7.8657	7.98763	8.55482	8.87017	8.45927
ENSMUSG00000067158	10356088	collagen, type IV, alpha 4 [Source:MGI Symbol;Acc:MGI:104687]	12829	Col4a4	protein_coding	7.5799	8.3047	8.08832	6.62422	6.42871	6.02113	6.34658	6.57623	6.70403	6.19766	6.61071	6.62121	7.59666	8.02634	8.03974	6.39761	6.40221	6.29896	6.61739	7.04173	6.77603	6.30424	6.29352	6.49232
ENSMUSG00000031274	10602105	collagen, type IV, alpha 5 [Source:MGI Symbol;Acc:MGI:88456]	12830	Col4a5	protein_coding	5.60471	6.183	6.12555	5.36669	5.12979	5.20989	5.11036	5.50315	5.37064	5.36272	5.70036	6.07558	6.35527	6.07385	6.30328	5.18251	5.04261	5.14127	5.79615	5.49486	5.70545	5.31617	5.47208	5.536
ENSMUSG00000026837	10470462	collagen, type V, alpha 1 [Source:MGI Symbol;Acc:MGI:88457]	12831	Col5a1	protein_coding	6.16065	6.56769	6.44307	5.45965	5.54792	5.20322	5.55699	5.67099	5.59535	5.21519	5.25563	5.4193	6.12939	6.36422	6.56507	5.36887	5.36509	5.63389	5.80416	6.20264	5.80952	5.25903	5.17316	5.08829
ENSMUSG00000026042	10354309	collagen, type V, alpha 2 [Source:MGI Symbol;Acc:MGI:88458]	12832	Col5a2	protein_coding	7.44013	7.9857	7.75175	6.85231	6.93596	6.4739	6.98232	7.35223	7.34996	5.96026	6.65112	6.82045	7.78351	7.96638	8.1076	6.76565	6.68889	7.08204	7.75094	7.87354	7.52446	6.11063	6.24168	6.43445
ENSMUSG00000001119	10370210	collagen, type VI, alpha 1 [Source:MGI Symbol;Acc:MGI:88459]	12833	Col6a1	protein_coding	9.37174	9.53811	9.26427	8.59515	8.10493	7.77418	7.73978	7.60794	7.70164	7.8438	8.21516	7.99817	9.56075	9.47334	9.60224	7.78258	8.01933	7.5832	7.89729	7.93647	7.93363	8.00411	8.11333	7.94371
ENSMUSG00000020241	10370180	collagen, type VI, alpha 2 [Source:MGI Symbol;Acc:MGI:88460]	12834	Col6a2	protein_coding	9.09123	9.12036	8.8085	8.25625	7.84874	7.55751	7.34492	7.36188	7.49799	7.40654	7.68819	7.49476	9.34251	9.12282	9.27363	7.54986	7.6075	7.42767	7.82733	7.58919	7.84139	7.4833	7.61149	7.64442
ENSMUSG00000048126	10356520	collagen, type VI, alpha 3 [Source:MGI Symbol;Acc:MGI:88461]	12835	Col6a3	protein_coding	7.94294	8.92546	8.72499	6.82995	7.08086	6.79467	7.69182	7.98323	7.84648	7.09044	7.4355	7.52851	9.21326	8.65394	8.64667	7.30837	7.29252	7.58325	8.71982	9.04671	8.71926	7.06545	7.01637	7.06202
ENSMUSG00000057606	10418729	collagen-like tail subunit (single strand of homotrimer) of asymmetric acetylcholineste	382864	Colq	protein_coding	3.59113	3.85902	3.74076	3.55301	3.62832	3.6802	3.61037	3.77368	3.7493	5.31258	4.65932	4.50633	3.72624	3.8023	3.8725	3.7192	3.8272	3.71147	3.64454	3.81749	3.76239	5.31432	4.63405	4.16824
ENSMUSG00000051355	10384662	COMM domain containing 1 [Source:MGI Symbol;Acc:MGI:109474]	17846	Commd1	protein_coding	5.36377	5.33295	5.31318	6.0729	6.33453	6.12321	6.32215	6.4515	6.24426	5.53794	5.84962	5.47053	5.32638	5.49442	5.42342	6.80056	6.53063	6.59236	6.39247	6.42258	6.50809	5.5785	5.43392	5.7434
ENSMUSG00000036513	10498296	COMM domain containing 2 [Source:MGI Symbol;Acc:MGI:1098806]	52245	Commd2	protein_coding	6.63996	6.5861	6.31771	7.60193	7.81781	7.57396	7.45939	7.44077	7.07288	6.57915	6.86908	6.85532	6.34673	6.77802	6.64837	7.60267	7.65066	7.34414	7.24272	7.55987	7.14991	6.37582	6.34797	6.66372
ENSMUSG00000019494	10526743	COP9 (constitutive photomorphogenic) homolog, subunit 6 (Arabidopsis thaliana) [Source:	26893	Cops6	protein_coding	8.44481	8.21784	8.16889	9.17972	9.36913	9.40635	9.34658	9.36051	9.42695	8.23312	8.56431	8.29148	8.38681	8.47281	8.49234	9.49123	9.41757	9.42221	9.26722	9.18092	9.20255	8.67252	8.30495	8.81815
ENSMUSG00000018672	10380699	coatomer protein complex, subunit zeta 2 [Source:MGI Symbol;Acc:MGI:1929008]	56358	Copz2	protein_coding	7.7182	8.22891	8.18382	8.68321	9.14008	9.3362	9.07825	9.37533	9.39801	8.36301	8.56363	8.89286	8.17549	8.46527	8.46845	9.57338	9.13085	9.46781	9.28051	9.43732	9.4778	8.77835	8.73779	8.9999
ENSMUSG00000030707	10568024	coronin, actin binding protein 1A [Source:MGI Symbol;Acc:MGI:1345961]	12721	Coro1a	protein_coding	7.05845	7.47354	7.1643	8.18404	7.77121	8.11474	8.14141	8.05496	8.15673	8.02892	8.69823	8.06631	7.65552	7.62604	7.62821	8.16015	8.79067	8.03701	8.29677	7.97874	8.27604	8.56346	7.92962	8.0313
ENSMUSG00000041729	10594301	coronin, actin binding protein, 2B [Source:MGI Symbol;Acc:MGI:2444283]	235431	Coro2b	protein_coding	6.85872	6.77288	6.79244	5.69293	5.13812	5.2313	4.95156	5.25648	5.81908	5.18698	5.4217	4.88791	6.92166	6.87993	6.90112	5.80702	5.75005	5.2211	5.5616	6.29165	5.66232	5.32737	5.21309	5.4407
ENSMUSG00000031827	10582162	coactosin-like 1 (Dictyostelium) [Source:MGI Symbol;Acc:MGI:1919292]	72042	Cotl1	protein_coding	6.96413	7.36949	7.19272	8.34442	8.24101	8.48609	8.28256	7.97131	8.22555	7.38811	8.00157	7.75215	7.42895	7.57055	7.51246	8.18374	8.64034	8.08661	8.13449	7.89759	8.09152	7.15385	7.19508	7.26077
ENSMUSG00000045438	10535080	cytochrome c oxidase assembly protein 19 [Source:MGI Symbol;Acc:MGI:1915283]	68033	Cox19	protein_coding	5.63979	5.32064	5.38104	6.11187	6.41182	6.27028	6.34633	6.24814	6.27882	5.11356	5.22419	5.02928	5.29284	5.55526	5.47348	6.62205	6.27508	6.69013	6.0645	6.34226	6.58213	5.20721	4.90751	5.36277
ENSMUSG00000026500	10352127:10360542	COX20 Cox2 chaperone [Source:MGI Symbol;Acc:MGI:1913609]	66359	Cox20	protein_coding	9.86595	9.62136	9.46059	6.72352	6.6903	6.5631	6.92788	7.11305	6.96716	7.28801	7.05921	6.65764	9.20655	9.25987	9.08963	6.54815	6.67193	6.96172	7.18359	7.57807	7.13997	6.80932	6.80135	6.78045
ENSMUSG00000031818	10576029	cytochrome c oxidase subunit IV isoform 1 [Source:MGI Symbol;Acc:MGI:88473]	12857	Cox4i1	protein_coding	9.61136	9.14248	9.36292	10.8692	10.7734	10.5913	10.5358	10.6738	10.439	9.75415	10.1359	9.74069	9.51014	9.79503	9.38182	10.6341	10.655	10.7728	10.5511	10.5443	10.5406	10.0252	9.40283	9.96027
ENSMUSG00000041697	10532993	cytochrome c oxidase subunit VIa polypeptide 1 [Source:MGI Symbol;Acc:MGI:103099]	12861	Cox6a1	protein_coding	9.06215	9.012	8.92632	9.86019	10.0398	9.97749	9.76586	10.171	10.0637	9.20975	9.84959	9.4273	9.32466	9.06136	9.10143	10.1425	10.1232	9.97192	10.0517	9.923	10.0163	9.76493	9.66446	9.84267
ENSMUSG00000036751	10562059	cytochrome c oxidase, subunit VIb polypeptide 1 [Source:MGI Symbol;Acc:MGI:107460]	110323	Cox6b1	protein_coding	8.51225	8.32298	8.29777	9.59848	9.65876	9.67935	9.76145	9.80487	9.56051	8.81098	9.36427	8.90402	8.56361	8.57159	8.53405	9.76277	9.7645	9.63095	9.80857	9.73664	9.64073	9.37525	8.64813	9.28589
ENSMUSG00000074218	10551836	cytochrome c oxidase subunit VIIa 1 [Source:MGI Symbol;Acc:MGI:1316714]	12865	Cox7a1	protein_coding	5.29702	5.50738	5.85977	6.81506	6.8348	6.96179	7.2326	7.18673	6.33348	5.82612	6.32374	6.2152	5.69722	5.80697	5.69548	7.06619	6.69499	6.86468	7.3034	6.23387	6.57284	6.4479	6.20869	6.39435
ENSMUSG00000025488	10569008	cytochrome c oxidase subunit VIIIb [Source:MGI Symbol;Acc:MGI:105958]	12869	Cox8b	protein_coding	3.99322	4.35169	4.65416	5.39301	5.69147	5.86534	6.85545	7.29425	5.07137	4.7107	5.19147	4.94976	4.34264	4.62549	4.47629	5.72123	6.07516	5.67791	6.01459	4.68976	6.20465	5.30166	4.88267	5.01878
ENSMUSG00000003617	10490989	ceruloplasmin [Source:MGI Symbol;Acc:MGI:88476]	12870	Cp	protein_coding	8.81225	9.62817	9.12943	9.36103	9.24029	8.52046	9.3964	9.27529	9.11502	10.2166	10.5495	10.5073	9.43763	9.2763	9.14413	8.19766	9.29914	8.34654	8.98582	8.97268	8.88035	9.99428	9.55427	9.44115
ENSMUSG00000054446	10537051	carboxypeptidase A1, pancreatic [Source:MGI Symbol;Acc:MGI:88478]	109697	Cpa1	protein_coding	6.11585	6.39114	6.36038	6.26209	7.00771	7.1337	5.77395	5.72848	6.14128	5.05241	5.18368	5.09674	7.05726	7.03788	6.68174	7.32194	7.41211	7.0738	6.3982	5.72985	6.16568	5.08244	5.25268	4.91549
ENSMUSG00000020841	10388591	carboxypeptidase D [Source:MGI Symbol;Acc:MGI:107265]	12874	Cpd	protein_coding	8.82511	9.24538	9.18795	7.99885	7.26687	7.18749	7.88113	8.18859	8.20578	8.45281	8.34403	8.53111	9.03319	8.8647	9.1884	7.47694	7.77504	7.65227	8.64724	8.70494	8.47094	8.2402	8.08218	7.83528
ENSMUSG00000039782	10521602	cytoplasmic polyadenylation element binding protein 2 [Source:MGI Symbol;Acc:MGI:244264	231207	Cpeb2	protein_coding	6.7306	6.64618	6.79454	5.38975	5.19543	5.02031	4.96032	4.96729	4.99829	5.53447	5.47717	5.29715	7.04344	6.4085	6.39247	4.94608	5.07638	4.87165	5.17461	5.23543	4.89384	5.21828	5.13977	4.92245
ENSMUSG00000020300	10375002	cytoplasmic polyadenylation element binding protein 4 [Source:MGI Symbol;Acc:MGI:191482	67579	Cpeb4	protein_coding	7.77874	8.21205	7.95404	6.54376	6.52564	6.37082	6.28859	6.72272	6.24994	7.34363	7.5514	7.022	8.00764	7.78914	7.76844	5.96701	6.29436	6.08333	6.54451	6.7114	6.30775	7.1119	7.20666	6.94661
ENSMUSG00000020183	10366546	carboxypeptidase M [Source:MGI Symbol;Acc:MGI:1917824]	70574	Cpm	protein_coding	10.5402	11.0307	10.6388	9.76473	9.96772	9.7855	9.95102	10.1939	10.2232	9.68871	9.36548	9.25809	10.5453	10.7858	10.7056	9.9972	9.96884	9.83532	10.0571	10.2811	10.1814	9.46291	8.8802	8.80081
ENSMUSG00000039007	10423556	carboxypeptidase Q [Source:MGI Symbol;Acc:MGI:1889205]	54381	Cpq	protein_coding	7.95383	7.84109	7.72028	8.30915	8.65859	8.82916	8.83369	8.83716	8.8534	9.30918	9.05677	8.7608	8.87713	8.38233	8.22106	8.9615	8.59205	8.87003	9.00514	8.83173	8.98176	9.19828	9.1019	8.96512
ENSMUSG00000029625	10527455	cleavage and polyadenylation specific factor 4 [Source:MGI Symbol;Acc:MGI:1861602]	54188	Cpsf4	protein_coding	6.70844	6.47524	6.36287	6.2548	5.87858	5.79454	5.70301	6.01064	6.14713	5.49325	5.40184	5.59397	6.37895	6.5207	6.44082	6.02101	5.91633	6.14621	5.93426	6.07947	5.81521	5.72467	5.46085	5.43325
ENSMUSG00000055531	10372656	cleavage and polyadenylation specific factor 6 [Source:MGI Symbol;Acc:MGI:1913948]	432508	Cpsf6	protein_coding	8.74172	9.17098	8.92304	7.90895	7.937	7.75304	7.65676	7.84844	8.09838	7.32903	7.64358	7.60914	8.39262	8.79453	8.70367	7.88297	7.72312	7.8927	8.14251	8.26647	8.00647	7.14237	7.47149	7.57727
ENSMUSG00000034820	10461475	cleavage and polyadenylation specific factor 7 [Source:MGI Symbol;Acc:MGI:1917826]	269061	Cpsf7	protein_coding	7.15288	7.16368	6.95052	6.32162	6.0881	6.09442	6.10089	6.0667	6.25642	5.82757	6.17002	6.20394	7.08571	6.96901	6.71119	6.17838	6.30323	6.01605	6.15249	6.24827	6.11605	5.9829	6.25515	6.02536
ENSMUSG00000027408	10487645	carboxypeptidase X 1 (M14 family) [Source:MGI Symbol;Acc:MGI:1934569]	56264	Cpxm1	protein_coding	5.07095	5.10253	5.35202	4.91205	5.44913	5.61565	6.47268	6.62488	6.83858	6.1061	5.8109	6.23063	5.58723	5.34544	5.161	5.87348	5.31217	6.03513	6.99348	6.79391	7.10252	5.39477	5.70659	6.28967
ENSMUSG00000030862	10568536	carboxypeptidase X 2 (M14 family) [Source:MGI Symbol;Acc:MGI:1926006]	55987	Cpxm2	protein_coding	4.31715	3.95255	4.63132	4.10961	4.19947	4.24811	4.569	4.27388	4.51791	5.08933	4.88139	6.02562	4.44621	4.13844	4.07464	4.25341	4.04123	4.86995	4.29943	4.1881	4.07487	4.86464	5.08482	4.77951
ENSMUSG00000032291	10585438	cellular retinoic acid binding protein I [Source:MGI Symbol;Acc:MGI:88490]	12903	Crabp1	protein_coding	3.99575	3.97561	4.15799	3.77481	3.86411	4.25429	6.4322	6.69338	6.28692	4.10574	4.17419	4.34444	4.20203	3.85696	3.91595	4.14919	4.02987	4.34202	7.35433	7.04143	7.6057	4.06471	4.0173	4.08343
ENSMUSG00000038002	10448811	Crm, cramped-like (Drosophila) [Source:MGI Symbol;Acc:MGI:1930190]	57354	Cramp1l	protein_coding	6.60971	6.58453	6.78115	5.16958	5.11421	4.96035	5.01973	5.11959	5.10508	5.32117	5.56416	5.46272	6.50724	6.18343	6.22526	4.96131	5.15309	5.06111	4.97243	5.57457	5.23216	5.21054	5.17091	5.20327
ENSMUSG00000038648	10544002	cAMP responsive element binding protein 3-like 2 [Source:MGI Symbol;Acc:MGI:2442695]	208647	Creb3l2	protein_coding	7.80469	8.33699	8.24607	6.85017	7.11248	6.95833	6.75033	6.85489	7.17823	6.41493	6.61205	6.94485	8.06159	8.04488	8.17997	6.92252	6.87211	6.94633	6.92052	7.30166	7.32705	6.12766	6.49117	6.6786
AK048818	10437330	CREB binding protein	12914	Crebbp		6.41739	6.89749	6.68371	5.96525	5.64522	5.4725	5.28782	5.37376	5.49703	5.17626	5.60499	5.72788	6.56955	6.72804	6.67751	5.65142	5.73067	4.84365	5.61916	5.64959	5.44004	5.98828	5.39673	5.65425
ENSMUSG00000022521	10437332	CREB binding protein [Source:MGI Symbol;Acc:MGI:1098280]	12914	Crebbp	protein_coding	9.05668	9.59704	9.46489	7.67547	7.44788	7.1118	6.72008	7.54902	7.33399	7.8627	7.7906	8.00608	9.20034	9.10273	9.18642	7.3144	7.31584	7.2618	7.52015	7.70395	7.55938	7.33881	7.72667	7.58127
ENSMUSG00000032652	10542302	cAMP responsive element binding protein-like 2 [Source:MGI Symbol;Acc:MGI:1889385]	232430	Crebl2	protein_coding	6.38825	6.25076	6.28505	5.77874	5.78305	5.57638	5.70274	5.8363	5.51116	7.94897	7.64746	7.15982	5.84026	6.0122	6.18719	5.60804	5.49273	5.28191	5.28387	5.68667	5.52153	7.82073	8.37942	8.0243
ENSMUSG00000048249	10443027	CREB3 regulatory factor [Source:MGI Symbol;Acc:MGI:1924378]	77128	Crebrf	protein_coding	7.94078	7.71665	8.18799	8.12822	7.45675	7.38834	6.87713	7.17215	6.57966	7.83224	7.9103	7.79639	8.61021	7.89716	8.03992	7.2182	7.27192	7.17451	7.34353	7.26527	6.95346	8.15154	8.19941	8.12435
ENSMUSG00000051451	10554895	CREB/ATF bZIP transcription factor [Source:MGI Symbol;Acc:MGI:2675296]	233490	Crebzf	protein_coding	8.46855	8.15802	8.24236	6.46525	6.44137	5.84516	6.52276	6.72704	6.86683	6.35164	6.81867	6.26632	7.66992	8.29676	7.88604	6.40379	6.29089	6.32695	6.79866	7.11696	6.70551	6.37589	6.31205	6.48224
ENSMUSG00000024074	10446986	cysteine rich transmembrane BMP regulator 1 (chordin like) [Source:MGI Symbol;Acc:MGI:1	50766	Crim1	protein_coding	8.73907	8.69419	8.66513	7.79483	7.89039	7.77724	7.89193	8.16914	8.30367	9.13621	9.21395	9.01074	9.10627	8.66238	8.69605	7.56553	7.59914	7.54995	8.25803	8.33197	8.06513	9.13511	9.43367	9.352
ENSMUSG00000006360	10399005	cysteine-rich protein 1 (intestinal) [Source:MGI Symbol;Acc:MGI:88501]	12925	Crip1	protein_coding	9.07292	8.90698	9.07098	10.4547	10.5757	10.3335	10.0619	10.2363	10.1526	10.111	10.3726	9.96601	8.47555	9.38588	9.25161	10.4742	10.4097	10.4217	10.1488	10.116	10.2607	10.1616	10.062	10.4672
ENSMUSG00000031825	10575976	cysteine-rich secretory protein LCCL domain containing 2 [Source:MGI Symbol;Acc:MGI:192	78892	Crispld2	protein_coding	7.23332	6.06848	6.22847	5.95501	5.0906	4.9609	5.34172	5.24348	5.04428	7.97939	7.59631	7.14561	7.35388	6.6511	6.51028	4.39621	4.97153	4.88813	5.6222	5.1561	5.23273	7.96957	7.81869	7.08221
ENSMUSG00000007888	10572398	cytokine receptor-like factor 1 [Source:MGI Symbol;Acc:MGI:1340030]	12931	Crlf1	protein_coding	7.24214	7.24451	7.1218	7.56381	7.78414	8.03865	7.55782	7.45606	7.75142	6.17217	6.25249	6.40781	7.47787	7.73058	7.36451	8.05392	7.84136	7.84434	7.43747	7.39945	7.51468	6.27956	5.67912	6.20012
ENSMUSG00000027936	10493711	CREB regulated transcription coactivator 2 [Source:MGI Symbol;Acc:MGI:1921593]	74343	Crtc2	protein_coding	6.90923	6.93286	6.78369	5.8663	5.92219	5.99843	5.94491	5.65296	6.07067	6.06013	6.12097	5.93455	6.67516	6.96837	6.72461	5.44398	6.02956	5.45688	5.80039	5.77418	5.812	5.88345	6.15437	5.91628
ENSMUSG00000030527	10565002	CREB regulated transcription coactivator 3 [Source:MGI Symbol;Acc:MGI:1917711]	70461	Crtc3	protein_coding	6.10855	6.41234	6.30359	5.47034	5.32993	4.90641	4.24701	5.02891	5.21583	5.11621	5.39545	5.73825	6.23439	6.05529	6.59986	5.07436	5.03849	4.7319	5.00035	5.47385	5.35179	4.90348	5.08546	4.94551
ENSMUSG00000020038	10371400	cryptochrome 1 (photolyase-like) [Source:MGI Symbol;Acc:MGI:1270841]	12952	Cry1	protein_coding	7.65258	7.05295	7.02157	6.96259	6.9346	6.5799	6.28497	6.29692	6.57669	5.20926	5.28735	5.57576	7.61687	7.11124	7.27421	6.66973	7.04265	6.65142	6.55757	6.74908	6.42221	5.39654	5.83604	5.71043
ENSMUSG00000068742	10485170	cryptochrome 2 (photolyase-like) [Source:MGI Symbol;Acc:MGI:1270859]	12953	Cry2	protein_coding	8.00478	7.87669	7.79999	7.64265	7.01986	6.84523	6.30946	6.43316	6.29947	6.53789	6.19773	7.12795	8.78529	8.05333	7.97902	6.28111	7.12972	6.34418	6.33027	6.57626	6.3144	6.6843	6.70805	7.12057
ENSMUSG00000032060	10585214	crystallin, alpha B [Source:MGI Symbol;Acc:MGI:88516]	12955	Cryab	protein_coding	9.49184	9.54075	9.52189	9.7898	9.84682	9.90829	9.86301	10.0007	9.8687	10.1474	10.4447	10.8115	9.58212	9.60523	9.80882	9.95163	9.90034	9.93202	9.99631	9.73506	9.95562	10.5611	10.8251	10.9281
ENSMUSG00000022723	10440186	beta-gamma crystallin domain containing 3 [Source:MGI Symbol;Acc:MGI:2676311]	224273	Crybg3	protein_coding	7.7474	8.00719	8.39281	7.23064	6.65776	6.68525	6.94318	6.81623	6.93979	7.97638	7.78932	7.62395	8.06075	7.72306	7.90972	6.9339	7.06103	6.59814	6.54955	6.93931	6.8401	7.62191	7.69141	7.21444
ENSMUSG00000021947	10420372	crystallin, lambda 1 [Source:MGI Symbol;Acc:MGI:1915881]	68631	Cryl1	protein_coding	6.27536	6.33441	6.32366	7.16691	7.23845	7.27185	7.35865	7.38975	7.3115	7.10271	7.18969	7.46049	6.59216	6.64201	6.66764	7.59959	7.30717	7.43007	7.34516	7.07441	7.40834	7.36583	7.19238	7.14671
ENSMUSG00000028199	10497001	crystallin, zeta [Source:MGI Symbol;Acc:MGI:88527]	12972	Cryz	protein_coding	5.09442	5.14589	5.18596	6.01816	6.13728	6.25845	6.31077	6.47107	6.55791	6.27861	5.76664	5.94891	5.57176	5.424	5.52126	6.65982	6.12347	6.07757	6.20634	6.15212	6.56832	6.11514	6.09732	6.13759
ENSMUSG00000058240	10440964	crystallin, zeta (quinone reductase)-like 1 [Source:MGI Symbol;Acc:MGI:1913859]	66609	Cryzl1	protein_coding	7.83928	7.53686	7.73138	7.74059	8.1632	8.0627	7.97769	8.14946	8.04255	8.59267	8.53471	8.53266	7.16373	7.70744	7.70884	8.18943	8.16238	8.24414	8.03934	8.1107	8.06801	8.64023	8.90401	8.8513
ENSMUSG00000024621	10456071	colony stimulating factor 1 receptor [Source:MGI Symbol;Acc:MGI:1339758]	12978	Csf1r	protein_coding	6.9403	7.7616	7.62931	7.40164	7.22141	7.21503	7.82324	7.71679	7.89935	8.10628	8.49667	8.83253	7.43656	7.67699	7.79556	7.23844	7.86614	7.29787	7.61736	7.55947	7.64847	8.13208	7.88276	8.3438
ENSMUSG00000018916	10385912	colony stimulating factor 2 (granulocyte-macrophage) [Source:MGI Symbol;Acc:MGI:1339752	12981	Csf2	protein_coding	5.50088	6.15432	5.63478	7.35623	7.13676	6.66878	6.2808	6.06761	5.7953	6.20853	6.30986	6.48356	5.20668	5.87164	5.89264	6.40136	7.46683	6.49326	5.7465	5.59584	5.5285	5.5499	5.95005	5.83943
ENSMUSG00000024576	10456120	casein kinase 1, alpha 1 [Source:MGI Symbol;Acc:MGI:1934950]	93687	Csnk1a1	protein_coding	10.9724	11.033	10.771	10.1616	10.1555	10.3149	10.0696	10.2184	10.5438	9.90264	9.93143	9.42763	10.9403	10.9388	11.0362	10.4775	10.4383	10.2466	10.4786	10.3852	10.3874	9.68692	9.79023	9.60759
ENSMUSG00000025162	10394040	casein kinase 1, delta [Source:MGI Symbol;Acc:MGI:1355272]	104318	Csnk1d	protein_coding	9.5378	9.41995	9.18809	8.79162	8.79788	8.78179	8.60974	8.62729	8.73923	8.30826	8.39419	8.27079	9.39094	9.40114	9.46628	8.72769	8.84637	8.60369	8.53807	8.72879	8.71897	8.22335	8.43232	8.37285
ENSMUSG00000022433	10430519	casein kinase 1, epsilon [Source:MGI Symbol;Acc:MGI:1351660]	27373	Csnk1e	protein_coding	8.85442	8.53381	8.36359	7.77402	7.83183	7.87595	7.5938	7.59353	7.91695	7.43764	7.3586	6.95363	8.91078	8.74514	8.59791	7.85172	8.00161	7.41395	7.81998	7.93393	7.76827	7.23863	7.39757	7.38902
ENSMUSG00000032384	10586458	casein kinase 1, gamma 1 [Source:MGI Symbol;Acc:MGI:2660884]	214897	Csnk1g1	protein_coding	6.16096	6.17327	6.14422	5.24204	5.43403	4.92649	4.93811	5.12411	5.02616	5.28128	5.19334	5.24443	5.72872	6.01748	5.94367	5.01332	5.15166	5.20488	5.2889	5.46509	5.3824	5.24921	5.27856	5.24808
ENSMUSG00000073563	10455769	casein kinase 1, gamma 3 [Source:MGI Symbol;Acc:MGI:1917675]	70425	Csnk1g3	protein_coding	8.34122	8.2377	8.32829	7.90954	7.76244	7.6869	8.05767	7.93196	8.133	7.08935	7.33053	6.89812	8.65242	8.20975	8.40296	8.02986	7.87722	7.64339	8.11165	8.0802	8.01825	7.03453	7.58992	7.42301
ENSMUSG00000046707	10580885	casein kinase 2, alpha prime polypeptide [Source:MGI Symbol;Acc:MGI:88547]	13000	Csnk2a2	protein_coding	9.16645	8.95235	8.87877	8.35596	8.10043	8.06325	7.96841	7.95827	8.14884	7.67245	7.60637	7.52058	8.94233	8.82099	8.92993	8.09188	8.28195	8.02706	7.89438	7.76054	7.95149	7.50809	7.7721	7.64563
ENSMUSG00000056763	10344789:10344797:10344799:10344801:10344803:10344805:10344807:10344809:10344811:103448	centrosome and spindle pole associated protein 1 [Source:MGI Symbol;Acc:MGI:2681832]	211660	Cspp1	protein_coding	7.01822	7.00155	6.90787	5.2862	5.46191	5.23689	5.3549	5.44065	5.4858	5.42684	5.56175	5.30358	6.19022	6.64473	6.57677	5.25348	5.26745	5.14946	5.36641	5.47895	5.35972	5.18054	5.46485	5.31831
ENSMUSG00000032515	10597758	cysteine-serine-rich nuclear protein 1 [Source:MGI Symbol;Acc:MGI:2387989]	215418	Csrnp1	protein_coding	6.53772	6.50403	5.95637	6.8005	5.92302	6.1366	5.72513	5.59116	5.76539	5.69522	5.68769	5.8805	7.34531	6.38597	6.36098	6.38053	6.66706	5.54005	5.88704	5.31722	5.40285	6.08758	5.59648	5.56243
ENSMUSG00000030470	10563770	cysteine and glycine-rich protein 3 [Source:MGI Symbol;Acc:MGI:1330824]	13009	Csrp3	protein_coding	5.41843	5.47905	6.24169	6.6444	6.73663	6.80419	7.08816	6.45542	5.78956	4.64828	4.87049	5.41027	5.73927	5.78353	6.08311	6.48261	7.17451	6.80534	6.52235	5.76508	6.17972	5.06411	4.88969	5.49947
ENSMUSG00000027447	10488415	cystatin C [Source:MGI Symbol;Acc:MGI:102519]	13010	Cst3	protein_coding	11.6484	11.5928	11.338	12.2304	12.1816	12.0794	12.1213	12.8911	12.6014	12.9497	13.1189	13.1594	11.719	11.7481	11.7506	12.2585	12.2691	12.2966	12.8795	12.6339	12.8188	13.0819	12.9619	12.8946
ENSMUSG00000005054	10364375	cystatin B [Source:MGI Symbol;Acc:MGI:109514]	13014	Cstb	protein_coding	8.10119	7.40552	7.21404	8.96653	8.71938	8.52588	8.87105	8.54688	8.4399	7.77924	8.52251	7.7896	7.73593	7.73285	7.5667	8.66922	8.83295	8.40397	8.34348	8.18292	8.08471	7.33888	6.96226	7.45498
ENSMUSG00000027498	10478967	cleavage stimulation factor, 3' pre-RNA, subunit 1 [Source:MGI Symbol;Acc:MGI:1914587]	67337	Cstf1	protein_coding	7.35064	7.09269	7.0771	6.63908	6.89745	6.70559	6.9403	6.77151	6.99975	5.99531	6.18564	6.0142	7.28282	7.3459	7.04797	6.81706	6.99383	6.77776	6.78502	6.7294	6.8758	6.17124	6.22036	6.10016
ENSMUSG00000021000	10395932	CTAGE family, member 5 [Source:MGI Symbol;Acc:MGI:1346056]	217615	Ctage5	protein_coding	8.65998	8.80426	8.85892	8.21728	8.12798	7.90577	7.65479	7.81544	7.74021	7.92546	8.06791	7.69439	8.60646	8.65637	8.59515	7.84638	8.08222	7.58355	7.47578	7.66668	7.57762	7.7161	7.66605	7.80923
ENSMUSG00000033323	10459930	CTD (carboxy-terminal domain, RNA polymerase II, polypeptide A) phosphatase, subunit 1	67655	Ctdp1	protein_coding	6.95418	6.82818	6.5306	6.59371	6.34825	6.46138	6.22271	6.28961	6.40991	6.08795	6.0054	6.46765	7.30632	6.93999	6.91764	6.56023	6.505	6.25549	6.46209	6.53568	6.5109	5.93558	6.12272	6.03862
ENSMUSG00000078429	10366767:10367544	CTD (carboxy-terminal domain, RNA polymerase II, polypeptide A) small phosphatase 2 [So	52468	Ctdsp2	protein_coding	10.229	10.2943	10.1119	9.05218	8.82812	8.85891	8.51109	8.51924	8.7892	8.74873	8.61506	8.61112	10.0901	10.2425	10.3281	8.70156	8.83971	8.36319	8.52802	8.74833	8.62501	8.63064	8.82511	8.62166
ENSMUSG00000047409	10590060	CTD (carboxy-terminal domain, RNA polymerase II, polypeptide A) small phosphatase-like	69274	Ctdspl	protein_coding	7.93404	7.81543	7.79859	6.80526	6.80595	6.7088	6.58354	6.5525	6.77739	7.25359	7.11865	7.51829	7.95097	7.80566	7.78243	6.65314	6.7452	6.3992	6.6746	6.83239	6.5298	7.24368	7.82144	7.09113
ENSMUSG00000033411	10467368:10475394	CTD (carboxy-terminal domain, RNA polymerase II, polypeptide A) small phosphatase like	329506	Ctdspl2	protein_coding	7.83457	7.98227	7.8468	7.54027	7.43544	7.33016	7.21596	7.4026	7.47168	6.82024	7.10478	6.66678	8.02826	7.81989	7.84909	7.42963	7.37429	7.4638	7.61014	7.71923	7.49592	6.88913	6.88773	6.73295
ENSMUSG00000028179	10503023	cystathionase (cystathionine gamma-lyase) [Source:MGI Symbol;Acc:MGI:1339968]	107869	Cth	protein_coding	6.9054	6.14188	5.62957	6.05749	5.3919	5.20867	5.31572	5.13538	5.3534	5.47823	5.28466	5.32657	7.04264	5.95017	5.74348	5.24084	5.59682	5.40904	5.16761	5.22301	5.09259	5.37083	5.24667	5.00097
ENSMUSG00000054196	10423836	collagen triple helix repeat containing 1 [Source:MGI Symbol;Acc:MGI:1915838]	68588	Cthrc1	protein_coding	6.30959	5.95856	6.46408	6.28347	6.805	7.20503	7.77644	7.86637	7.529	6.01453	5.78164	6.23459	6.35089	6.47944	6.37307	7.42145	7.08923	7.56382	7.81931	7.25922	7.50556	5.67882	5.5176	6.19219
ENSMUSG00000074874	10409866	cytotoxic T lymphocyte-associated protein 2 beta [Source:MGI Symbol;Acc:MGI:88555]	13025	Ctla2b	protein_coding	6.692	6.3095	6.33431	7.36646	7.90801	7.06851	6.99001	7.01098	7.1537	6.60702	6.67508	6.5559	6.69201	6.66841	6.49088	7.30759	7.36796	7.22361	7.02311	7.20523	6.89685	6.76177	7.08185	7.06536
ENSMUSG00000034101	10484402	catenin (cadherin associated protein), delta 1 [Source:MGI Symbol;Acc:MGI:105100]	12388	Ctnnd1	protein_coding	9.43377	9.90219	9.80024	8.38321	8.41879	8.16724	7.86035	8.35909	8.52016	9.125	9.03081	9.19376	9.46532	9.54683	9.6266	8.2289	8.3824	8.03149	8.59048	8.71139	8.51937	8.86259	9.38708	8.84943
ENSMUSG00000021939	10415844	cathepsin B [Source:MGI Symbol;Acc:MGI:88561]	13030	Ctsb	protein_coding	9.6943	10.2597	9.86258	10.6422	10.5071	10.353	10.3752	10.4238	10.5967	10.9699	11.3187	10.8918	10.1871	10.1198	10.1155	10.1548	10.7316	10.1154	10.1483	10.0078	10.153	10.3414	10.1722	10.2406
ENSMUSG00000007891	10569319	cathepsin D [Source:MGI Symbol;Acc:MGI:88562]	13033	Ctsd	protein_coding	11.0781	11.3689	11.2419	11.8735	11.6828	11.5378	11.4201	11.4372	11.6134	12.4889	12.9374	12.3826	11.1607	11.3847	11.4591	11.401	11.6182	11.1283	10.9307	11.04	11.0646	11.539	11.432	11.1926
ENSMUSG00000032359	10587733	cathepsin H [Source:MGI Symbol;Acc:MGI:107285]	13036	Ctsh	protein_coding	11.7431	11.0931	10.9376	11.5413	11.3328	10.9179	10.4328	10.6252	10.4814	9.86871	10.2642	10.1498	11.8701	11.3381	11.1398	10.7395	11.225	10.6667	10.1987	10.2164	10.1846	9.91423	9.67027	9.53684
ENSMUSG00000028111	10494262	cathepsin K [Source:MGI Symbol;Acc:MGI:107823]	13038	Ctsk	protein_coding	5.11982	5.48617	5.60226	7.3202	7.43265	6.9416	8.96099	8.41103	8.58724	9.90237	10.3971	9.5847	4.96722	5.57518	5.47805	6.77543	7.07995	6.30247	7.25144	7.23425	7.16042	6.73659	6.70052	6.72176
ENSMUSG00000038642	10494271	cathepsin S [Source:MGI Symbol;Acc:MGI:107341]	13040	Ctss	protein_coding	10.0762	10.2647	10.1139	11.283	10.9938	10.8888	10.9023	10.6746	10.8964	11.545	11.8328	11.5331	10.2932	10.3762	10.319	10.7303	11.1641	10.5498	10.3856	10.3699	10.3061	10.8452	10.6699	10.4901
ENSMUSG00000016256	10490212	cathepsin Z [Source:MGI Symbol;Acc:MGI:1891190]	64138	Ctsz	protein_coding	9.91933	10.1098	9.95458	10.7972	10.6157	10.5632	10.6829	10.6568	10.7268	11.0409	11.5179	11.0697	10.7059	10.4036	10.2913	10.5385	10.8237	10.3022	10.5161	10.4028	10.4117	10.6585	10.4365	10.4825
ENSMUSG00000036748	10468200	CUE domain containing 2 [Source:MGI Symbol;Acc:MGI:1914366]	67116	Cuedc2	protein_coding	6.30616	6.2664	6.13444	7.31303	7.21342	7.36535	7.6397	7.47949	7.21544	6.02023	6.68397	6.29006	6.60051	6.58787	6.5758	7.38393	7.27708	7.49189	7.39249	7.15657	7.4981	6.42821	6.32247	6.72282
ENSMUSG00000004364	10356001	cullin 3 [Source:MGI Symbol;Acc:MGI:1347360]	26554	Cul3	protein_coding	10.5627	10.4606	10.3104	9.6094	9.50535	9.46159	9.28635	9.41125	9.74544	9.56954	9.63389	9.11452	10.5115	10.2866	10.3371	9.7554	9.60828	9.52753	9.5056	9.56725	9.51165	9.36952	9.78358	9.43288
ENSMUSG00000038545	10445574	cullin 7 [Source:MGI Symbol;Acc:MGI:1913765]	66515	Cul7	protein_coding	7.28818	7.32551	7.14808	6.09764	6.48185	6.30993	6.11411	6.24732	6.39061	5.70124	6.0403	6.03348	6.79615	7.34347	7.42209	6.06968	6.46964	6.07549	6.44399	6.35701	6.59184	5.77219	5.25223	5.8948
ENSMUSG00000029705	10534596	cut-like homeobox 1 [Source:MGI Symbol;Acc:MGI:88568]	13047	Cux1	protein_coding	7.53553	7.383	7.28387	6.61219	6.57899	6.42469	6.26405	6.20295	6.48001	6.2301	6.22744	6.41977	7.64783	7.47484	7.32089	6.4165	6.44745	6.24737	6.23538	6.44835	6.36449	6.3513	6.36199	6.54427
ENSMUSG00000023078	10523359	chemokine (C-X-C motif) ligand 13 [Source:MGI Symbol;Acc:MGI:1888499]	55985	Cxcl13	protein_coding	4.93158	5.69045	5.50228	6.6499	7.03668	6.21344	7.2027	7.96907	7.59924	6.67676	8.45532	6.05548	5.65588	5.62674	5.51954	5.53099	7.48363	6.13585	7.50071	6.92507	7.24713	6.11967	7.84813	6.5175
ENSMUSG00000021508	10409579	chemokine (C-X-C motif) ligand 14 [Source:MGI Symbol;Acc:MGI:1888514]	57266	Cxcl14	protein_coding	3.66017	4.48627	4.61171	4.76125	5.23395	5.09016	5.10359	5.08845	4.47574	8.26111	8.53659	7.9364	4.81032	4.4998	4.87458	4.84977	4.94518	4.75974	5.56448	5.19581	5.29562	8.34387	8.25627	8.47278
ENSMUSG00000060188	10561047	chemokine (C-X-C motif) ligand 17 [Source:MGI Symbol;Acc:MGI:2387642]		Cxcl17	protein_coding	5.88489	6.04763	6.2653	7.68152	7.87083	7.338	8.20373	7.41393	7.62393	7.41222	8.02763	8.0836	5.50965	6.02891	6.23615	6.5718	7.18117	6.56665	6.40407	6.59567	6.15104	7.57904	6.91324	7.42872
ENSMUSG00000029371	10523120	chemokine (C-X-C motif) ligand 5 [Source:MGI Symbol;Acc:MGI:1096868]	20311	Cxcl5	protein_coding	3.91156	6.14313	4.16348	7.39181	7.72743	6.59637	7.96362	6.20785	7.24058	4.64751	6.02937	5.1291	3.83821	5.01974	4.26396	4.371	8.45325	4.30247	4.85756	4.93096	4.57229	4.19709	4.19292	4.6161
ENSMUSG00000048480	10355550	chemokine (C-X-C motif) receptor 1 [Source:MGI Symbol;Acc:MGI:2448715]	227288	Cxcr1	protein_coding	4.06647	4.05239	4.04262	4.10169	4.19604	4.18781	4.35153	4.26289	4.39494	7.58522	7.96919	5.90783	3.95099	4.05896	4.02447	4.32923	4.08061	4.15626	4.30974	3.95718	4.10047	4.69199	4.87485	4.32745
ENSMUSG00000026180	10347291	chemokine (C-X-C motif) receptor 2 [Source:MGI Symbol;Acc:MGI:105303]	12765	Cxcr2	protein_coding	6.24661	7.27608	6.61117	6.64766	5.67365	5.78823	5.6603	5.73074	5.98067	5.40474	6.57659	5.61312	7.41735	6.33643	6.84052	6.13893	7.508	5.31348	5.57093	5.49264	5.57276	5.85754	5.97918	5.24711
ENSMUSG00000050232	10606058	chemokine (C-X-C motif) receptor 3 [Source:MGI Symbol;Acc:MGI:1277207]	12766	Cxcr3	protein_coding	4.61395	4.4798	4.6087	4.55474	5.04812	5.0651	4.92674	5.05212	5.03394	5.55517	5.73855	5.65089	4.75135	4.51742	4.72577	4.67174	5.06364	4.73815	4.96456	4.72741	4.97965	5.65854	5.31095	5.27939
ENSMUSG00000048521	10590623	chemokine (C-X-C motif) receptor 6 [Source:MGI Symbol;Acc:MGI:1934582]	80901	Cxcr6	protein_coding	3.8022	3.70726	3.58929	4.07094	3.86752	3.8449	5.62587	4.34976	4.55351	5.19641	5.06151	4.67572	3.68622	3.68346	3.7539	4.02234	4.02248	3.89383	4.29745	4.24859	3.91338	4.51759	4.43748	4.31834
ENSMUSG00000018042	10430956	cytochrome b5 reductase 3 [Source:MGI Symbol;Acc:MGI:94893]	109754	Cyb5r3	protein_coding	9.07096	9.3709	9.33026	9.62522	9.61189	9.54886	9.38375	9.31662	9.37188	10.169	10.3255	10.4155	9.321	9.44373	9.73646	9.39396	9.57534	9.20158	9.33112	9.08105	9.40594	10.2919	10.9374	10.7588
ENSMUSG00000006519	10582303	cytochrome b-245, alpha polypeptide [Source:MGI Symbol;Acc:MGI:1316658]	13057	Cyba	protein_coding	8.02163	8.64087	8.53037	10.1576	10.0137	10.024	10.1258	10.0193	9.95109	9.7993	10.3724	9.81522	8.68231	8.81969	8.87692	9.91626	10.2982	9.91847	9.73235	9.66378	9.79586	9.55481	9.09144	9.49316
ENSMUSG00000015340	10603551	cytochrome b-245, beta polypeptide [Source:MGI Symbol;Acc:MGI:88574]	13058	Cybb	protein_coding	7.69405	8.56835	8.3885	8.98128	8.39172	8.34801	9.62575	9.31002	9.38419	10.1847	10.7533	10.0924	8.84994	8.34128	8.60952	8.68929	9.21913	8.6928	8.3837	8.29159	8.69066	9.55166	8.94177	9.12481
ENSMUSG00000027015	10472757	cytochrome b reductase 1 [Source:MGI Symbol;Acc:MGI:2654575]	73649	Cybrd1	protein_coding	7.78339	7.43411	6.81311	6.45724	6.24823	6.69498	5.97045	5.96784	6.04127	5.78723	5.84301	5.60288	6.99339	7.84684	7.61449	6.40882	6.76786	6.09277	6.3106	5.98085	6.11699	5.82004	5.91777	6.3406
ENSMUSG00000020340	10385391	cytoplasmic FMR1 interacting protein 2 [Source:MGI Symbol;Acc:MGI:1924134]	76884	Cyfip2	protein_coding	5.83706	6.52359	6.24899	5.71626	5.99729	5.62837	5.52279	5.40825	5.69837	5.83295	5.95379	6.17072	6.90827	6.14586	6.26731	5.63305	5.78366	5.35717	5.15284	5.18449	5.28853	6.20676	5.7378	5.72705
ENSMUSG00000032315	10585749	cytochrome P450, family 1, subfamily a, polypeptide 1 [Source:MGI Symbol;Acc:MGI:88588]	13076	Cyp1a1	protein_coding	3.87575	4.42469	4.4209	4.47646	4.78892	4.89549	3.9769	4.21786	3.97582	7.44187	6.83155	5.74168	3.87573	4.73048	4.60947	4.61987	4.65796	4.48545	4.12691	4.10643	4.21063	7.41239	6.4908	6.06898
ENSMUSG00000024087	10453057	cytochrome P450, family 1, subfamily b, polypeptide 1 [Source:MGI Symbol;Acc:MGI:88590]	13078	Cyp1b1	protein_coding	5.71505	5.42718	5.50393	5.87724	5.55512	5.20741	4.95122	4.81265	4.8696	5.10011	5.42033	5.52916	6.56398	5.32907	5.48177	5.07784	5.37371	4.90041	4.34253	4.68614	5.14448	5.60273	5.09305	4.99593
ENSMUSG00000026170	10347481	cytochrome P450, family 27, subfamily a, polypeptide 1 [Source:MGI Symbol;Acc:MGI:88594	104086	Cyp27a1	protein_coding	4.791	4.78636	5.05781	4.61325	4.80456	4.77982	4.97726	5.11209	5.08589	5.70828	6.26232	6.19627	4.98475	4.89673	4.9823	4.85561	4.61784	4.67361	5.4482	5.43954	5.25464	6.14519	5.82924	6.04478
ENSMUSG00000074254	10551226	cytochrome P450, family 2, subfamily a, polypeptide 4 [Source:MGI Symbol;Acc:MGI:88596]	13086	Cyp2a4	protein_coding	3.76667	3.81593	4.10614	4.67968	4.65258	4.59287	4.94251	4.58055	4.46556	6.50734	5.96319	7.23293	4.04117	3.99434	3.79389	4.46796	4.45579	4.75923	4.49909	4.52829	4.66659	7.41754	8.0668	8.01696
ENSMUSG00000030483	10551197	cytochrome P450, family 2, subfamily b, polypeptide 10 [Source:MGI Symbol;Acc:MGI:88598	13088	Cyp2b10	protein_coding	5.28391	6.39102	6.63035	7.66178	7.48634	7.13588	7.2015	6.95276	6.80616	10.3441	10.1233	10.4985	5.63657	6.27518	6.77529	6.10199	6.57786	6.26955	6.39433	6.09415	6.39532	10.5191	10.4106	10.3737
ENSMUSG00000061740	10430851	cytochrome P450, family 2, subfamily d, polypeptide 22 [Source:MGI Symbol;Acc:MGI:19294	56448	Cyp2d22	protein_coding	7.34201	7.24824	7.67689	7.36582	6.77388	6.30869	6.24513	6.15343	6.36714	7.37932	7.51549	7.17935	7.3741	7.37284	7.61423	6.02757	5.91945	5.8191	6.49177	6.14465	6.20512	7.50787	7.60967	7.32404
ENSMUSG00000025479	10558673	cytochrome P450, family 2, subfamily e, polypeptide 1 [Source:MGI Symbol;Acc:MGI:88607]	13106	Cyp2e1	protein_coding	5.19148	4.46926	4.38403	4.8559	4.26174	4.33735	4.93263	6.2386	4.61857	7.23238	7.96908	7.59763	6.09542	4.38403	4.81213	4.4752	4.09464	4.648	4.8469	4.34731	4.79739	7.08341	7.96867	7.84208
ENSMUSG00000052974	10551293	cytochrome P450, family 2, subfamily f, polypeptide 2 [Source:MGI Symbol;Acc:MGI:88608]	13107	Cyp2f2	protein_coding	9.59751	10.9992	10.9666	10.8866	11.4559	10.8502	10.5265	10.665	10.481	12.2972	12.1932	12.4462	10.288	11.1693	11.5772	10.9497	11.0409	11.188	10.743	10.6576	10.9822	12.999	12.7064	12.6232
ENSMUSG00000040703	10561128	cytochrome P450, family 2, subfamily s, polypeptide 1 [Source:MGI Symbol;Acc:MGI:192138	74134	Cyp2s1	protein_coding	8.82616	8.6771	8.66432	8.96006	9.1964	9.07432	8.69215	8.09912	8.20344	8.85104	9.22279	9.01023	8.44895	9.02046	9.08749	8.14584	8.59307	8.18283	7.51865	7.4521	7.62739	9.66761	9.44364	9.44417
ENSMUSG00000078597	10507152	cytochrome P450, family 4, subfamily a, polypeptide 12B [Source:MGI Symbol;Acc:MGI:3611	13118	Cyp4a12b	protein_coding	3.29847	3.19156	3.23041	3.36701	3.31735	3.34074	3.38442	3.23433	3.32009	3.75326	3.9952	5.12777	3.16766	3.26015	3.20882	3.32924	3.20348	3.50371	3.43086	3.36909	3.37735	4.40485	4.58309	3.62909
ENSMUSG00000028713	10515201	cytochrome P450, family 4, subfamily b, polypeptide 1 [Source:MGI Symbol;Acc:MGI:103225	13120	Cyp4b1	protein_coding	8.85201	8.78464	9.00138	9.12001	8.66122	8.30199	8.08085	8.21894	8.39133	9.90975	10.2244	9.94558	8.57292	8.89681	9.22895	8.45582	8.49394	8.40601	8.60527	8.37941	8.68648	10.8673	10.63	10.4372
ENSMUSG00000073424	10443898	cytochrome P450, family 4, subfamily f, polypeptide 15 [Source:MGI Symbol;Acc:MGI:21469	106648	Cyp4f15	protein_coding	3.59274	3.74214	3.89367	3.92135	3.83306	3.87971	3.80119	3.82122	3.65868	3.89278	4.12267	4.35772	3.67037	3.58151	3.74532	3.94928	3.73159	3.73867	3.82654	3.73427	3.86367	4.79571	4.57401	4.85782
ENSMUSG00000028195	10502655	cysteine rich protein 61 [Source:MGI Symbol;Acc:MGI:88613]	16007	Cyr61	protein_coding	9.79261	9.6277	9.76398	8.41592	8.38294	8.65096	8.36279	8.80927	8.90416	8.40671	9.28169	8.11716	10.0161	9.52164	9.97644	9.1876	8.4618	8.7499	9.04459	7.7621	8.88983	8.32942	8.36193	8.57187
ENSMUSG00000062563	10399680	cystin 1 [Source:MGI Symbol;Acc:MGI:2177632]	12879	Cys1	protein_coding	4.38932	4.44882	4.36326	4.58014	4.69978	4.85899	4.7172	4.97275	4.82675	4.84898	4.81986	5.03905	4.27759	4.6046	4.38263	4.75342	4.50353	5.02206	5.17474	5.19664	5.04061	5.11151	5.42741	5.89987
ENSMUSG00000017132	10393544	cytohesin 1 [Source:MGI Symbol;Acc:MGI:1334257]	19157	Cyth1	protein_coding	7.21383	7.19869	7.24849	6.43326	6.64111	6.40518	6.45056	6.45709	6.53436	6.33562	6.55092	6.31446	7.45872	7.12707	7.10877	6.18388	6.64532	6.07098	6.36809	6.75265	6.71782	6.03746	5.88651	6.64653
ENSMUSG00000026832	10482802	cytohesin 1 interacting protein [Source:MGI Symbol;Acc:MGI:2183535]	227929	Cytip	protein_coding	6.88374	7.18782	7.19671	7.69781	7.36836	7.77826	7.50771	7.39324	7.2428	8.13643	8.45644	8.70851	8.30486	7.24677	7.40634	7.69645	7.84155	7.45601	7.6358	7.32749	7.37583	8.37644	8.10538	8.14243
ENSMUSG00000062329	10521537	cytokine-like 1 [Source:MGI Symbol;Acc:MGI:2684993]	231162	Cytl1	protein_coding	5.03241	5.11153	5.63395	6.31088	6.54395	5.94716	6.35017	6.23952	6.3633	7.10366	7.31324	7.56552	5.22748	5.49317	5.72176	6.40844	6.17257	6.36248	6.26146	6.21616	6.27966	7.34549	7.45033	7.39887
ENSMUSG00000041134	10440513	cysteine and tyrosine-rich protein 1 [Source:MGI Symbol;Acc:MGI:2152187]	224405	Cyyr1	protein_coding	8.3858	9.18715	9.23399	7.66805	7.38831	7.31219	7.88145	8.40803	8.22511	9.52836	9.26304	8.80454	8.46591	8.62528	9.11394	7.84164	7.59707	7.74218	8.51192	8.53513	8.51762	9.01934	9.44552	8.69848
ENSMUSG00000019852	10368101	DNA segment, Chr 10, Brigham & Women's Genetics 1379 expressed [Source:MGI Symbol;Acc:M	215821	D10Bwg1379e	protein_coding	6.57055	6.75795	6.42424	5.34772	5.20296	5.11834	4.82903	4.74762	5.27858	5.22521	5.55455	5.12067	6.37391	6.28122	6.34031	4.9006	5.13892	4.87058	4.94676	5.37482	5.15236	4.92122	5.04381	5.43176
ENSMUSG00000090278	10503709	RIKEN cDNA D130062J21 gene [Source:MGI Symbol;Acc:MGI:3642664]		D130062J21Rik	protein_coding	5.56945	6.02906	5.89892	4.50709	4.41887	4.42531	4.33941	4.49116	4.17014	4.02804	4.57949	4.63456	5.49675	5.64213	4.96151	4.2463	4.4071	4.4122	4.46495	4.71097	4.73012	4.24601	4.43391	4.4162
ENSMUSG00000040651	10413434	DNA segment, Chr 14, Abbott 1 expressed [Source:MGI Symbol;Acc:MGI:1921694]	218850	D14Abb1e	protein_coding	9.34738	9.68665	9.57778	8.40656	8.28534	8.1227	8.00808	8.60297	8.04707	8.55947	8.73278	8.50039	8.49034	9.15567	9.2223	8.38068	8.0268	8.52267	8.68943	8.78968	8.62174	8.6477	8.57583	8.62673
ENSMUSG00000037119	10424260	DNA segment, Chr 15, ERATO Doi 621, expressed [Source:MGI Symbol;Acc:MGI:1277178]	210998	D15Ertd621e	protein_coding	9.21352	9.02139	8.79082	8.4673	8.34959	8.16381	8.19876	8.15404	8.34479	8.26727	8.37039	8.46939	9.21335	9.02224	8.99545	8.14948	8.22985	7.82519	8.38898	8.38615	8.29139	8.18909	7.99316	8.23805
L78788	10450374	DNA segment, Chr 17, human D6S56E 5	110956	D17H6S56E-5		7.73863	8.53132	7.97757	8.90899	9.18116	8.77902	9.2166	8.82965	9.27735	8.05669	8.56167	8.5539	7.97588	8.32263	8.1878	8.16379	8.47719	8.47983	8.52618	8.55913	8.63116	7.6405	7.27429	7.47164
ENSMUSG00000019579	10451993	DNA segment, Chr 17, Wayne State University 104, expressed [Source:MGI Symbol;Acc:MGI:2	28106	D17Wsu104e	protein_coding	8.01764	7.57813	7.6125	8.70944	9.06803	9.17915	9.02552	8.95527	8.90916	7.28337	8.00545	7.12863	8.09497	8.06103	7.80135	9.13092	9.05697	9.00882	8.95926	8.76465	8.90277	7.79665	7.19803	7.48135
ENSMUSG00000056692	10449386	DNA segment, Chr 17, Wayne State University 92, expressed [Source:MGI Symbol;Acc:MGI:10	224647	D17Wsu92e	protein_coding	8.54061	8.5882	8.36393	7.7967	7.64114	7.57885	7.65105	7.70213	7.78844	8.29216	8.21043	8.00074	8.53234	8.616	8.59463	7.75648	7.84026	7.23076	7.47952	7.4417	7.52824	8.05275	8.62483	8.30572
ENSMUSG00000057858	10468802	DNA segment, Chr 19, ERATO Doi 737, expressed [Source:MGI Symbol;Acc:MGI:1289174]	76539	D19Ertd737e	protein_coding	7.67697	7.38618	7.34082	7.0574	6.86298	6.72235	6.55158	6.56317	6.72916	6.50879	6.67452	6.4817	7.49365	7.33244	7.27486	7.18094	6.97555	6.57696	6.87045	6.64943	6.61608	6.4692	6.45249	6.11719
BC026369	10463687	DNA segment, Chr 19, Wayne State University 162, expressed	226178	D19Wsu162e		8.10267	8.10047	7.98034	7.51905	7.43405	7.44404	7.08321	7.154	7.28029	6.86712	7.28537	7.31141	8.4299	8.06083	7.94745	7.22764	7.46887	6.80403	7.25431	7.42591	7.19748	6.87512	7.10186	7.0185
AK149623	10345368	DNA segment, Chr 1, ERATO Doi 448, expressed	52318	D1Ertd448e		6.54528	6.75732	6.52298	5.89479	5.53638	5.23726	5.47157	5.20989	5.53195	6.39387	6.00945	5.63513	6.59806	6.46669	6.45672	5.62697	5.23659	5.25757	5.33964	5.63908	5.94549	6.25598	6.07068	5.50666
ENSMUSG00000031889	10574641	RIKEN cDNA D230025D16 gene [Source:MGI Symbol;Acc:MGI:2443049]	234678	D230025D16Rik	protein_coding	9.75234	9.46373	9.377	9.30507	8.70777	8.34014	8.23306	8.21862	8.01377	8.24221	8.30578	8.69088	10.1113	9.64797	9.44654	8.22173	8.75432	8.0238	8.19721	8.25332	8.1203	8.51375	8.09048	8.29743
AK141161	10548727	RIKEN cDNA D230041D01 gene	100038615	D230041D01Rik		5.41355	6.64682	6.37709	4.49437	4.49174	4.57348	4.69231	4.62225	4.53578	5.30097	5.06742	5.04983	5.61873	5.4673	5.61987	4.49372	4.28517	4.47105	4.87347	4.83271	4.60575	4.93609	5.0937	5.099
ENSMUSG00000037266	10509014	DNA segment, Chr 4, Wayne State University 53, expressed [Source:MGI Symbol;Acc:MGI:106	27981	D4Wsu53e	protein_coding	9.85976	9.40799	9.45864	8.16381	7.5244	6.13436	7.80459	7.89424	7.1185	8.63317	9.02841	8.68	8.78199	9.32852	8.90873	6.44475	6.44593	8.04127	8.10006	8.4612	8.01309	8.55446	8.05698	8.21891
ENSMUSG00000070677	10522569:10523341:10523350:10531497:10536155	DNA segment, Chr 5, ERATO Doi 577, expressed [Source:MGI Symbol;Acc:MGI:1261918]	320549	D5Ertd577e	protein_coding	3.61789	3.53914	3.53521	3.79432	3.7467	3.94429	3.99137	3.72145	3.69001	6.52166	4.53079	3.95549	3.49922	3.55928	3.54993	3.6172	3.79914	3.76704	3.89897	3.79348	3.79382	4.42794	4.85008	4.29419
ENSMUSG00000029190	10529567	DNA segment, Chr 5, ERATO Doi 579, expressed [Source:MGI Symbol;Acc:MGI:1261849]	100504983	D5Ertd579e	protein_coding	6.24864	5.76193	5.94026	4.62435	5.10203	4.69251	4.98686	5.1406	5.09244	4.9851	5.23533	5.68228	5.74652	5.79713	5.70502	5.33632	5.05106	4.65781	4.97014	5.41278	4.96814	5.34686	5.59933	5.66833
ENSMUSG00000050271	10571344	DNA segment, Chr 8, ERATO Doi 82, expressed [Source:MGI Symbol;Acc:MGI:1196223]	244418	D8Ertd82e	protein_coding	5.71152	6.04261	5.87908	4.44369	4.71186	4.6519	5.17124	5.74096	5.4977	4.51482	4.35347	3.99553	5.88135	5.96483	6.20808	5.21453	4.88377	5.21235	6.33279	6.04319	6.0814	4.24452	4.17147	3.93441
ENSMUSG00000033767	10498998	RIKEN cDNA D930015E06 gene [Source:MGI Symbol;Acc:MGI:2443399]	229473	D930015E06Rik	protein_coding	7.52059	7.38613	7.40936	6.31782	6.02449	5.77319	6.37118	6.23541	6.29555	5.97666	6.34197	6.51985	7.09308	7.31695	7.18438	6.04452	5.84404	6.0065	6.54105	6.83071	6.36399	5.61864	5.65255	6.13958
NR_030673	10523750	RIKEN cDNA D930016D06 gene	100662	D930016D06Rik		5.54828	6.19669	5.74501	4.64897	4.70788	4.67564	4.53462	4.70192	4.56151	5.14445	5.13561	5.06613	5.61643	5.60836	5.51804	4.57709	4.78906	4.46772	4.93675	4.93066	4.46952	4.86614	4.48751	4.7915
ENSMUSG00000034574	10396278	dishevelled associated activator of morphogenesis 1 [Source:MGI Symbol;Acc:MGI:1914596]	208846	Daam1	protein_coding	8.1485	8.42007	8.50796	7.14627	7.36392	7.18828	7.24933	7.37092	7.45541	7.9887	7.93516	7.64066	8.28638	8.07307	8.27052	7.11363	7.20832	7.18592	7.76349	7.58058	7.5769	7.8161	7.97472	7.14695
ENSMUSG00000040260	10451679	dishevelled associated activator of morphogenesis 2 [Source:MGI Symbol;Acc:MGI:1923691]	76441	Daam2	protein_coding	6.74229	5.9545	6.03959	4.93054	4.88008	5.25795	4.89748	5.20102	4.94817	4.43079	4.31894	5.03909	5.62798	6.29353	5.66687	4.93168	4.77047	4.92347	5.01271	5.10073	5.14623	4.66275	4.74694	4.52827
ENSMUSG00000026883	10471677	disabled 2 interacting protein [Source:MGI Symbol;Acc:MGI:1916851]	69601	Dab2ip	protein_coding	7.12846	7.187	7.14016	5.89447	5.92486	5.70584	5.74519	5.73653	5.84199	6.14481	5.93808	6.319	6.93594	7.25323	7.13909	5.48817	5.79612	5.32856	5.75044	5.86773	5.83267	6.0329	6.30271	6.26647
ENSMUSG00000055639	10421950	dachshund 1 (Drosophila) [Source:MGI Symbol;Acc:MGI:1277991]	13134	Dach1	protein_coding	7.18897	7.65768	7.7239	6.48672	6.02769	6.54286	6.4476	6.74227	6.91837	6.19175	6.05985	6.39233	7.78092	7.51856	7.78986	6.63296	6.27041	6.56736	7.18635	7.20447	7.22042	6.18487	6.61458	6.11641
ENSMUSG00000039952	10596893	dystroglycan 1 [Source:MGI Symbol;Acc:MGI:101864]	13138	Dag1	protein_coding	10.0596	10.4129	10.3361	9.42508	9.22729	9.20402	9.20649	9.52792	9.45767	9.57782	9.42759	9.85691	10.294	10.3514	10.2791	9.03988	9.37673	9.01364	9.54116	9.80283	9.68001	9.34822	9.20617	9.20909
ENSMUSG00000039206	10527213	diacylglycerol lipase, beta [Source:MGI Symbol;Acc:MGI:2442032]	231871	Daglb	protein_coding	5.77248	6.03935	5.87411	5.89767	5.9441	6.00678	6.11029	6.06629	6.16862	6.74664	7.20344	7.30568	5.59152	5.93104	5.86317	5.8607	6.16134	5.861	6.06387	5.96726	5.95571	6.76667	7.61601	7.82088
ENSMUSG00000021559	10405693	death associated protein kinase 1 [Source:MGI Symbol;Acc:MGI:1916885]	69635	Dapk1	protein_coding	9.9557	9.76058	9.56017	8.7445	8.67799	8.57974	8.06007	8.32223	8.32554	7.89916	8.23811	8.24007	9.80087	9.71893	9.78831	8.41788	8.91324	8.04216	8.19252	7.97585	8.03402	7.79762	7.66775	7.83774
ENSMUSG00000028351	10513805	deleted in bladder cancer 1 (human) [Source:MGI Symbol;Acc:MGI:1928478]	56710	Dbc1	protein_coding	6.38727	7.00747	6.68345	6.40313	6.99597	7.04458	6.44267	6.57274	6.84304	4.81274	4.77937	5.45896	6.52264	7.01459	7.104	7.02453	6.89534	6.99454	6.4575	6.28029	6.47256	4.35087	5.54794	4.62058
ENSMUSG00000002297	10528077	DBF4 homolog (S. cerevisiae) [Source:MGI Symbol;Acc:MGI:1351328]	27214	Dbf4	protein_coding	7.51342	7.01416	7.2447	7.3452	7.04025	7.22786	6.61291	6.945	7.62486	5.46641	5.42615	5.62293	8.21329	7.2691	7.07209	7.57814	7.18387	7.32633	6.69855	6.98913	6.86287	5.62943	5.49937	5.64329
ENSMUSG00000034675	10409464	drebrin 1 [Source:MGI Symbol;Acc:MGI:1931838]	56320	Dbn1	protein_coding	7.26707	7.05822	7.12587	6.64564	7.22977	7.19676	7.47355	7.59358	7.84452	5.99741	5.91797	6.32936	7.32649	7.66024	7.28329	7.59434	7.27919	7.59002	7.87057	7.83152	7.97189	5.78566	6.26415	6.40982
ENSMUSG00000059824	10553092	D site albumin promoter binding protein [Source:MGI Symbol;Acc:MGI:94866]	13170	Dbp	protein_coding	4.92774	4.89307	5.24563	5.67174	5.50687	5.9331	6.3365	6.4094	6.03601	8.97979	8.1884	8.54495	4.88839	5.63436	5.13259	5.90114	5.5088	5.78012	6.58904	6.27043	6.51955	8.58316	8.45262	9.37185
ENSMUSG00000035572	10504564	DDB1 and CUL4 associated factor 10 [Source:MGI Symbol;Acc:MGI:2140179]	242418	Dcaf10	protein_coding	8.12978	8.12376	7.95849	7.66431	7.84449	7.728	7.26835	7.35165	7.33409	6.69521	6.68964	6.22805	8.31011	8.01611	7.95402	7.65005	7.91507	7.33392	7.00595	7.40785	7.54214	6.46834	6.74633	6.29689
ENSMUSG00000037103	10580085	DDB1 and CUL4 associated factor 15 [Source:MGI Symbol;Acc:MGI:2684420]	212123	Dcaf15	protein_coding	5.68357	5.15988	5.10151	5.18175	4.57309	4.82403	4.91024	4.87665	5.22642	4.41869	4.42817	4.73214	5.30556	5.78749	5.31436	4.90774	5.05467	5.01217	4.87805	5.04146	4.98916	4.42253	4.13696	4.72509
ENSMUSG00000019891	10363118	discoidin, CUB and LCCL domain containing 1 [Source:MGI Symbol;Acc:MGI:1913936]	66686	Dcbld1	protein_coding	7.26743	7.25995	7.40812	7.61878	7.11656	7.1527	6.7379	6.80037	6.87191	5.97845	5.51091	5.85274	7.97522	7.33407	7.48279	7.27961	7.2391	7.1432	7.03668	7.03233	7.03933	6.16848	5.81629	6.09531
ENSMUSG00000036862	10566543	dachsous 1 (Drosophila) [Source:MGI Symbol;Acc:MGI:2685011]	233651	Dchs1	protein_coding	5.84966	6.54796	6.43325	5.20242	5.25714	4.99632	5.29665	5.78943	5.78499	4.89882	4.93067	5.07161	6.00448	6.31329	6.46781	4.82968	5.4824	5.83899	6.52538	6.81252	6.25161	5.22493	4.95358	4.82892
ENSMUSG00000029366	10523012	deoxycytidine kinase [Source:MGI Symbol;Acc:MGI:102726]	13178	Dck	protein_coding	5.3728	5.46794	5.32487	5.67263	5.66004	6.09109	6.18733	6.22432	6.91253	5.45216	5.72935	5.78994	5.87744	5.37228	5.47031	6.52382	5.93431	6.3835	6.2455	6.01941	6.25327	5.3669	5.37153	5.60434
ENSMUSG00000019929	10365974	decorin [Source:MGI Symbol;Acc:MGI:94872]	13179	Dcn	protein_coding	6.54119	7.39568	7.86809	8.20932	8.45178	8.26669	8.57309	8.09441	8.30484	10.0838	9.96595	10.1804	7.26595	7.33141	7.65267	8.08248	7.93411	8.52595	8.28609	7.58348	8.28691	9.96599	10.3708	10.0388
ENSMUSG00000021962	10413530	DCP1 decapping enzyme homolog A (S. cerevisiae) [Source:MGI Symbol;Acc:MGI:1923151]	75901	Dcp1a	protein_coding	6.36578	6.13681	6.16046	5.02628	5.39979	4.94772	5.09814	4.84622	5.10142	5.15308	5.34802	5.14163	6.28297	6.2013	5.93919	4.8395	4.78391	4.69327	5.15887	5.44237	5.12472	5.0496	4.92914	4.94534
ENSMUSG00000028447	10512291	dynactin 3 [Source:MGI Symbol;Acc:MGI:1859251]	53598	Dctn3	protein_coding	6.71545	6.33761	6.16707	7.42913	7.43075	7.42103	7.27683	7.4774	7.09852	6.2233	6.8239	6.49224	6.61576	6.62162	6.45371	7.38653	7.37553	7.23501	7.25451	7.16836	7.14834	6.4192	6.18147	6.72717
ENSMUSG00000042462	10568217	dCTP pyrophosphatase 1 [Source:MGI Symbol;Acc:MGI:1913672]	66422	Dctpp1	protein_coding	6.65339	6.60596	6.67426	7.76972	7.84213	7.97953	8.03026	7.97577	8.05567	6.67104	6.63425	6.5109	6.59982	6.53813	6.52797	8.33147	7.99165	8.24381	7.88592	7.82014	7.76397	6.81616	6.58	6.7559
ENSMUSG00000032002	10583034	DCN1, defective in cullin neddylation 1, domain containing 5 (S. cerevisiae) [Source:MG	76863	Dcun1d5	protein_coding	9.0027	8.70261	8.85951	8.93309	9.07892	9.2489	8.86126	8.95317	9.15705	7.84839	8.17305	8.02035	8.89266	8.81254	8.72482	9.46978	9.37436	9.19043	9.08785	9.04137	8.89976	7.6298	7.69902	7.86533
ENSMUSG00000007039	10444665	dimethylarginine dimethylaminohydrolase 2 [Source:MGI Symbol;Acc:MGI:1859016]	51793	Ddah2	protein_coding	8.27579	7.8499	7.83769	8.10515	8.1934	8.45358	8.55246	8.69825	8.61315	6.66026	7.07426	6.1792	7.59128	8.29428	8.17594	8.73514	8.58586	8.50281	8.77364	8.7177	8.78779	7.17728	6.8951	7.26492
ENSMUSG00000002109	10484999	damage specific DNA binding protein 2 [Source:MGI Symbol;Acc:MGI:1355314]	107986	Ddb2	protein_coding	6.94235	6.59642	6.53294	5.63653	5.48241	5.6285	5.39502	5.70398	5.32953	5.40185	5.6077	5.40203	6.17874	6.58123	6.28879	5.69585	5.76623	5.26126	5.15634	5.52427	5.23461	5.11607	5.20069	5.33386
ENSMUSG00000078515	10518019	DNA-damage inducible protein 2 [Source:MGI Symbol;Acc:MGI:1917244]	68817	Ddi2	protein_coding	8.62856	8.68278	8.51825	7.66122	7.4474	7.38557	7.38743	7.25971	7.40578	7.66618	7.63382	7.59501	8.85267	8.443	8.42491	7.38746	7.68985	7.22266	7.23753	7.58615	7.32391	7.51018	7.5194	7.28441
ENSMUSG00000026674	10359929	discoidin domain receptor family, member 2 [Source:MGI Symbol;Acc:MGI:1345277]	18214	Ddr2	protein_coding	7.36984	7.96537	8.02684	6.68082	6.98004	6.74961	7.37767	8.20622	7.91567	9.00381	9.00304	9.05286	7.71404	7.71199	7.83453	7.16517	6.81155	7.5898	8.49439	8.61626	8.49604	8.88611	9.47694	9.04767
ENSMUSG00000001666	10369989	D-dopachrome tautomerase [Source:MGI Symbol;Acc:MGI:1298381]	13202	Ddt	protein_coding	6.79874	6.21151	6.38443	7.88683	7.41614	7.3557	7.64981	7.49614	7.36538	6.97886	7.56999	7.03664	6.85799	6.59212	6.47352	7.49097	7.65864	7.06035	7.37847	7.39607	7.52817	7.05199	7.0901	7.32643
ENSMUSG00000055065	10430536	DEAD (Asp-Glu-Ala-Asp) box polypeptide 17 [Source:MGI Symbol;Acc:MGI:1914290]	67040	Ddx17	protein_coding	9.61489	10.2713	9.92298	7.68331	8.03351	8.21159	8.16336	8.51203	8.39285	8.32598	8.55843	8.52361	9.14722	9.75829	9.73905	8.19271	8.38868	8.2127	8.65768	9.01346	8.50568	8.11176	8.15316	8.24629
ENSMUSG00000035967	10599696	DEAD/H (Asp-Glu-Ala-Asp/His) box polypeptide 26B [Source:MGI Symbol;Acc:MGI:2442593]	236790	Ddx26b	protein_coding	8.53611	9.03908	8.94833	6.59839	6.58226	6.2042	6.40574	6.97831	6.44998	6.33198	6.72824	6.34924	8.38252	8.66169	8.66149	6.79982	6.67004	6.58543	6.91679	6.97682	6.74736	6.38205	6.2056	6.08321
ENSMUSG00000000787	10546760:10598723	DEAD/H (Asp-Glu-Ala-Asp/His) box polypeptide 3, X-linked [Source:MGI Symbol;Acc:MGI:103	13205	Ddx3x	protein_coding	10.734	10.511	10.2354	9.54736	9.41073	9.33146	9.14442	9.2163	9.73378	9.47461	9.74768	9.17277	11.0362	10.4169	10.3463	9.60977	9.53857	9.25284	9.52497	9.59766	9.33235	9.25063	9.54848	9.23954
ENSMUSG00000021500	10405511	DEAD (Asp-Glu-Ala-Asp) box polypeptide 46 [Source:MGI Symbol;Acc:MGI:1920895]	212880	Ddx46	protein_coding	8.84975	8.54549	8.47012	8.09809	7.72058	7.53124	7.4227	7.36912	7.91977	7.63152	8.23981	7.8209	8.76098	8.62715	8.52481	7.87777	7.71354	7.64047	7.62737	7.42633	7.5793	7.93352	8.06685	7.87131
ENSMUSG00000020719	10385484:10392251	DEAD (Asp-Glu-Ala-Asp) box polypeptide 5 [Source:MGI Symbol;Acc:MGI:105037]	13207	Ddx5	protein_coding	11.4088	11.4576	11.1828	10.2961	10.2066	10.4084	10.1081	10.3087	10.5015	10.7527	10.8198	10.7438	11.1911	11.397	11.4626	10.5559	10.6702	10.1901	10.5639	10.5594	10.3479	10.3844	10.5689	10.4023
ENSMUSG00000020076	10369647	DEAD (Asp-Glu-Ala-Asp) box polypeptide 50 [Source:MGI Symbol;Acc:MGI:2182303]	94213	Ddx50	protein_coding	8.5453	8.17654	8.34426	7.99269	8.36038	8.28702	7.85758	8.31085	8.34695	7.69515	7.59224	6.75788	8.20303	8.42248	8.2852	8.57038	8.12116	8.18628	8.23359	8.03543	8.19164	7.47875	7.70334	7.85944
ENSMUSG00000032097	10584777	DEAD (Asp-Glu-Ala-Asp) box polypeptide 6 [Source:MGI Symbol;Acc:MGI:104976]	13209	Ddx6	protein_coding	11.0867	11.3782	11.1015	9.93215	9.84639	9.59169	9.70925	9.89623	9.98926	10.7768	10.6438	10.6113	11.2936	11.1245	11.3182	9.7854	9.92608	9.69392	10.2198	10.3264	9.94136	10.3476	10.7318	10.2899
ENSMUSG00000058886	10569134	deformed epidermal autoregulatory factor 1 (Drosophila) [Source:MGI Symbol;Acc:MGI:1858	54006	Deaf1	protein_coding	6.44332	6.58996	6.4455	6.05165	5.93222	6.0809	5.88398	5.72375	5.89528	5.23321	5.44702	5.40801	6.15326	6.75139	6.75848	5.89446	5.88295	5.67335	6.10794	5.77664	5.90606	5.48973	5.25799	5.30892
ENSMUSG00000036775	10449225	2-4-dienoyl-Coenzyme A reductase 2, peroxisomal [Source:MGI Symbol;Acc:MGI:1347059]	26378	Decr2	protein_coding	6.80489	7.27582	7.15593	7.82682	7.97799	8.35604	8.32483	8.38664	8.08974	7.57556	7.94479	8.07248	7.39683	7.46502	7.53961	8.46419	8.10495	8.10701	8.26288	8.27023	8.27523	8.20783	7.94266	8.23426
ENSMUSG00000060070	10570726	defensin, alpha, 26 [Source:MGI Symbol;Acc:MGI:3630390]	626708	Defa26	protein_coding	4.17013	4.16085	4.24856	4.08253	4.24549	4.30123	4.36109	4.39214	4.40464	5.9556	4.87858	4.46268	4.17379	4.15936	4.04622	4.20618	4.25293	4.11384	4.30202	4.138	4.26881	5.13882	5.77765	4.87023
ENSMUSG00000074437	10577426	defensin, alpha, related sequence 1 [Source:MGI Symbol;Acc:MGI:94881]	13218	Defa-rs1	protein_coding	4.10264	4.22496	4.19559	3.76323	3.99201	3.90918	3.89281	3.95872	4.00024	6.08567	4.64334	4.10634	3.99058	4.06223	4.02165	3.84896	3.99704	4.00919	3.95407	3.98806	4.01441	4.91214	5.98329	4.40119
ENSMUSG00000038456	10544199	DENN/MADD domain containing 2A [Source:MGI Symbol;Acc:MGI:2444961]	209773	Dennd2a	protein_coding	7.25763	7.1264	7.06284	6.24687	6.19661	6.48541	6.61317	6.60398	6.91484	5.46299	5.5926	5.50212	7.76791	7.284	7.16135	6.82203	6.4607	6.49969	6.76026	6.99725	7.02682	5.62878	5.52511	5.39484
ENSMUSG00000036661	10424584	DENN/MADD domain containing 3 [Source:MGI Symbol;Acc:MGI:2146009]	105841	Dennd3	protein_coding	9.21733	9.01599	9.07758	8.01525	7.5945	7.59558	7.08511	7.3469	7.4125	6.97657	7.04058	7.31983	9.02787	9.16761	8.79858	7.42347	7.70486	7.24886	7.17332	7.26152	7.04688	6.91577	7.17459	7.03664
ENSMUSG00000038024	10505749	DENN/MADD domain containing 4C [Source:MGI Symbol;Acc:MGI:1914769]		Dennd4c	protein_coding	7.74208	8.11468	8.03366	6.81816	7.03896	6.74406	7.12033	7.34409	7.02052	7.81838	8.00628	7.92659	7.58797	7.78801	7.92887	6.77727	6.82959	6.64464	7.43249	7.39331	7.3913	7.52389	7.7546	7.65704
ENSMUSG00000030313	10549504	DENN/MADD domain containing 5B [Source:MGI Symbol;Acc:MGI:2444273]	320560	Dennd5b	protein_coding	6.51893	6.84466	6.78744	5.71517	5.19877	5.43078	5.42797	5.76204	5.93612	5.91027	5.81014	5.28932	7.47033	6.65766	6.88935	5.4583	5.67714	5.40649	5.93235	5.72082	5.47663	6.05557	6.06725	5.57981
ENSMUSG00000028175	10497122:10563883	DEP domain containing 1a [Source:MGI Symbol;Acc:MGI:1923381]	76131	Depdc1a	protein_coding	4.57528	4.3633	4.43852	4.89761	5.02844	5.28507	5.70851	5.88404	7.03972	4.22017	4.32509	4.50688	4.81182	4.71914	4.35864	6.55885	4.74451	6.61178	6.03281	6.12464	6.19364	4.41856	4.30419	4.21635
ENSMUSG00000022419	10424126	DEP domain containing MTOR-interacting protein [Source:MGI Symbol;Acc:MGI:2146322]	97998	Deptor	protein_coding	7.03829	7.29894	7.29924	6.8627	6.49124	6.21848	5.87442	6.15212	6.01374	7.0014	6.97937	7.60051	7.93973	7.19996	7.10214	6.34716	6.36945	6.29645	6.28839	6.11505	6.08432	7.29131	7.50924	6.8944
ENSMUSG00000026502	10352119	desumoylating isopeptidase 2 [Source:MGI Symbol;Acc:MGI:1926075]	78825	Desi2	protein_coding	7.83488	7.65714	7.40435	7.22402	7.07605	6.82146	6.59574	6.70179	6.88849	6.11041	5.92194	6.09701	7.92738	7.75869	7.74324	7.12811	7.14697	7.14009	6.4783	6.90825	6.61935	5.92625	5.73867	5.45408
ENSMUSG00000003166	10438232	DiGeorge syndrome critical region gene 2 [Source:MGI Symbol;Acc:MGI:892866]	13356	Dgcr2	protein_coding	8.93153	8.65316	8.6113	8.35688	8.19363	8.2737	8.20653	8.24133	8.32373	7.81057	7.84818	8.16906	8.71072	8.87714	8.7872	8.31234	8.32649	8.04797	8.34251	8.38831	8.40334	7.77969	7.63689	7.93373
ENSMUSG00000022718	10438313	DiGeorge syndrome critical region gene 8 [Source:MGI Symbol;Acc:MGI:2151114]	94223	Dgcr8	protein_coding	7.81856	7.60689	7.30458	7.06414	7.2026	7.12274	6.82782	6.89187	6.77398	6.34095	6.61481	6.78626	7.03331	7.5761	7.56936	7.12464	7.30555	7.03151	6.799	7.08819	6.97543	6.34196	6.32987	6.47378
ENSMUSG00000036095	10395428	diacylglycerol kinase, beta [Source:MGI Symbol;Acc:MGI:2442474]	217480	Dgkb	protein_coding	4.91747	6.19933	6.56977	5.25835	5.57929	5.64485	5.31401	5.49763	5.47207	4.34944	4.37698	4.58176	5.86115	6.24844	6.22597	6.41834	5.42942	6.03847	5.05748	5.56361	5.46049	4.44318	4.40357	4.22068
ENSMUSG00000070738	10348321	diacylglycerol kinase, delta [Source:MGI Symbol;Acc:MGI:2138334]	227333	Dgkd	protein_coding	8.37237	8.41358	8.15565	7.74941	7.36411	7.19996	6.79634	6.96614	7.05367	7.00023	7.24116	7.39729	8.08408	8.22932	8.24221	7.0247	7.58413	6.8782	7.01395	7.15921	6.82927	6.96434	7.13806	6.95776
ENSMUSG00000034731	10421774	diacylglycerol kinase, eta [Source:MGI Symbol;Acc:MGI:2444188]	380921	Dgkh	protein_coding	7.21468	7.35879	7.282	6.27878	5.89456	5.90735	6.08674	6.04314	6.09871	5.85068	6.26023	5.8911	7.43704	6.93543	7.03026	5.6415	5.85663	5.71833	6.54561	6.63915	6.44379	6.44028	6.54854	6.17925
ENSMUSG00000004815	10532216	diacylglycerol kinase, theta [Source:MGI Symbol;Acc:MGI:102918]	110524	Dgkq	protein_coding	5.88664	5.56489	5.51562	4.52253	4.56685	4.53906	4.63713	4.72439	4.69389	4.60331	4.64233	4.64219	5.11875	5.71689	5.41603	4.39734	4.45937	4.41371	4.82279	4.98353	4.67221	4.50491	4.62103	4.47544
ENSMUSG00000058454	10559312	7-dehydrocholesterol reductase [Source:MGI Symbol;Acc:MGI:1298378]	13360	Dhcr7	protein_coding	5.13219	5.52225	5.60864	5.51862	5.66191	5.74266	5.97409	5.63492	6.26497	6.52012	7.27603	6.48406	5.16315	5.66047	5.86608	5.95297	5.72612	5.75965	5.66153	5.91917	6.01347	5.69647	5.59781	5.7229
ENSMUSG00000021707	10406581	dihydrofolate reductase [Source:MGI Symbol;Acc:MGI:94890]	13361	Dhfr	protein_coding	5.61509	5.70962	5.50572	6.0158	6.49801	6.74156	6.69783	6.84557	7.32865	5.5044	5.54693	5.30616	5.5378	5.67086	5.80028	7.37325	6.48263	7.15617	6.50323	6.41388	6.73507	5.27537	5.47015	5.19049
ENSMUSG00000066026	10510129	dehydrogenase/reductase (SDR family) member 3 [Source:MGI Symbol;Acc:MGI:1315215]	20148	Dhrs3	protein_coding	9.43252	9.21134	9.27103	8.98786	8.68978	8.71112	8.54943	8.25338	8.32634	8.98247	9.06558	9.22004	9.51416	9.46711	9.44497	8.44259	8.76586	8.37256	8.31898	8.09346	8.33256	8.95643	8.84617	8.69965
ENSMUSG00000021094	10400941	dehydrogenase/reductase (SDR family) member 7 [Source:MGI Symbol;Acc:MGI:1913625]	66375	Dhrs7	protein_coding	8.26844	7.82035	7.99997	9.1242	9.07884	8.95737	8.9443	8.9013	8.91086	8.6223	8.83882	8.59097	8.89393	8.33888	8.24483	8.85721	9.06389	8.73936	8.93884	8.75244	8.90209	8.82085	8.51329	8.82984
ENSMUSG00000042569	10376726	dehydrogenase/reductase (SDR family) member 7B [Source:MGI Symbol;Acc:MGI:2384931]	216820	Dhrs7b	protein_coding	6.31548	6.6756	6.59492	7.43243	7.61609	7.65281	7.58269	7.5229	7.43274	6.71423	7.01554	6.82131	6.03758	6.57186	6.69209	7.72267	7.53643	7.63296	7.54247	7.29208	7.58185	7.19377	6.57421	6.90671
ENSMUSG00000040620	10388018	DEAH (Asp-Glu-Ala-His) box polypeptide 33 [Source:MGI Symbol;Acc:MGI:2445102]	216877	Dhx33	protein_coding	6.2578	6.31607	6.19138	5.27118	5.37004	5.50431	5.44499	5.5983	5.84439	5.14393	5.18433	5.57429	6.30243	6.42292	6.30977	5.81817	5.65871	5.47419	5.80672	6.01264	5.74881	5.13183	4.93683	5.1209
ENSMUSG00000027770	10498415	DEAH (Asp-Glu-Ala-His) box polypeptide 36 [Source:MGI Symbol;Acc:MGI:1919412]	72162	Dhx36	protein_coding	8.71934	8.63762	8.82597	7.94564	7.81777	7.51991	7.52436	7.79618	8.09823	7.77064	7.73907	7.61831	8.68671	8.65213	8.54727	7.96625	7.91746	8.02119	8.12466	8.08383	7.77276	7.74113	7.71276	7.77881
ENSMUSG00000037993	10581577	DEAH (Asp-Glu-Ala-His) box polypeptide 38 [Source:MGI Symbol;Acc:MGI:1927617]	64340	Dhx38	protein_coding	6.64434	6.5267	6.30894	5.78973	5.81271	5.67576	5.25586	5.30394	5.85363	5.70253	5.86806	5.60921	6.78952	6.73588	6.55915	5.69	5.9325	5.2201	5.46515	5.14714	5.30277	5.63832	5.96672	5.92041
ENSMUSG00000035051	10453114	DEAH (Asp-Glu-Ala-Asp/His) box polypeptide 57 [Source:MGI Symbol;Acc:MGI:2147067]	106794	Dhx57	protein_coding	6.37538	6.53782	6.62086	4.80799	5.27956	5.19439	5.15148	5.30174	5.46808	5.85904	5.8812	5.80095	6.05199	6.52374	6.53678	5.01695	5.05273	5.044	5.47031	5.60843	5.74079	5.59058	5.78326	5.57868
ENSMUSG00000034931	10381477	DEAH (Asp-Glu-Ala-His) box polypeptide 8 [Source:MGI Symbol;Acc:MGI:1306823]	217207	Dhx8	protein_coding	6.99311	7.02775	6.90128	6.37786	6.30238	6.06043	5.9487	6.3017	6.41634	5.83414	6.53475	6.32549	7.16099	7.07557	7.06947	6.24335	6.42706	6.28115	6.21461	6.38789	6.35356	5.87028	6.21609	6.01319
ENSMUSG00000042699	10358849	DEAH (Asp-Glu-Ala-His) box polypeptide 9 [Source:MGI Symbol;Acc:MGI:108177]	13211	Dhx9	protein_coding	9.62598	9.85709	9.56207	8.38846	8.45681	8.22175	8.38257	8.83163	8.99228	8.7432	9.1384	9.18654	9.44655	9.50146	9.60388	8.48671	8.26686	8.75699	8.91356	9.09578	8.91648	8.54859	8.85728	8.46992
ENSMUSG00000024456	10458430	diaphanous homolog 1 (Drosophila) [Source:MGI Symbol;Acc:MGI:1194490]	13367	Diap1	protein_coding	7.33764	7.30574	7.48482	6.94929	6.51093	6.53862	6.25999	6.05736	6.40442	7.00652	7.42457	7.84536	7.05681	7.23281	7.46746	6.56564	6.81142	6.25942	6.13501	6.40115	6.4099	6.7188	7.29984	7.07346
ENSMUSG00000034480	10601616	diaphanous homolog 2 (Drosophila) [Source:MGI Symbol;Acc:MGI:1858500]	54004	Diap2	protein_coding	8.26616	8.62135	8.89783	7.38219	7.0211	6.72636	6.85407	7.18421	6.77062	7.05756	7.61376	7.56509	8.2527	8.11187	8.07991	6.94861	6.94462	6.83025	7.5183	7.5537	7.16474	6.62738	7.2015	7.37893
ENSMUSG00000041415	10402444	dicer 1, ribonuclease type III [Source:MGI Symbol;Acc:MGI:2177178]	192119	Dicer1	protein_coding	7.8394	8.15119	7.93745	6.02321	6.3271	6.09841	6.36187	6.29694	6.65273	6.62384	6.42938	6.49138	7.91544	7.63455	7.68617	6.24008	6.33189	6.36149	6.57071	6.7856	6.59775	6.23133	6.59355	6.26803
ENSMUSG00000038914	10490510	death inducer-obliterator 1 [Source:MGI Symbol;Acc:MGI:1344352]	23856	Dido1	protein_coding	7.13479	7.25015	7.03518	5.86117	6.11205	5.78648	6.18467	6.38538	6.06031	6.14161	6.38939	6.39697	6.68288	6.92605	6.83938	5.85763	5.73121	5.99966	6.4705	6.67285	6.47761	6.21621	6.15114	6.20083
ENSMUSG00000020231	10370089	DIP2 disco-interacting protein 2 homolog A (Drosophila) [Source:MGI Symbol;Acc:MGI:2385	64451	Dip2a	protein_coding	7.37325	7.60471	7.63339	6.58602	6.71599	6.50647	6.7752	6.92707	7.00706	6.71125	6.61053	6.77448	7.35657	7.62989	7.64455	6.63535	6.62754	6.51408	7.06137	7.51475	6.93485	6.47486	6.45202	6.51164
ENSMUSG00000023026	10426835	DIP2 disco-interacting protein 2 homolog B (Drosophila) [Source:MGI Symbol;Acc:MGI:2145	239667	Dip2b	protein_coding	7.52325	7.74542	7.75981	6.76736	6.4702	6.39422	6.5436	6.65319	6.76432	6.857	7.07014	7.46534	7.80791	7.5321	7.70014	6.18242	6.49906	6.48836	7.07808	7.07752	6.82443	6.57328	6.54252	6.79136
ENSMUSG00000031523	10578222:10578241	deleted in liver cancer 1 [Source:MGI Symbol;Acc:MGI:1354949]	50768	Dlc1	protein_coding	7.25252	7.92904	7.80374	6.53014	6.55868	6.41958	6.51891	6.80485	6.87566	7.26262	7.12298	7.10629	7.46572	7.64793	7.63737	6.61334	6.61758	6.7236	6.80996	6.87334	6.867	7.03829	7.51358	7.13472
ENSMUSG00000021782	10418096	discs, large homolog 5 (Drosophila) [Source:MGI Symbol;Acc:MGI:1918478]	71228	Dlg5	protein_coding	6.42813	6.44372	6.3899	4.9287	5.01771	5.29272	4.9536	5.00721	5.23955	4.89651	5.10017	5.074	6.20456	6.2916	6.5172	5.22214	5.05079	4.83219	5.04572	5.037	5.12495	5.18489	5.24376	5.01696
ENSMUSG00000040856	10398319	delta-like 1 homolog (Drosophila) [Source:MGI Symbol;Acc:MGI:94900]	13386	Dlk1	protein_coding	10.6293	8.24022	8.08994	7.03853	6.84548	6.98246	5.67817	6.11849	6.10537	4.459	4.53121	3.88466	10.7144	9.97778	8.44216	7.19105	7.11779	7.20571	5.83434	6.09982	5.5394	4.8391	4.58329	4.20532
ENSMUSG00000027314	10474958	delta-like 4 (Drosophila) [Source:MGI Symbol;Acc:MGI:1859388]	54485	Dll4	protein_coding	7.18807	7.28815	7.1785	6.49207	6.4077	6.38797	6.70292	6.59951	6.95449	6.64046	6.59915	6.37963	7.59908	7.38972	7.35877	6.79752	6.37531	5.92401	7.54761	7.20948	6.9896	7.01449	6.73041	6.82516
ENSMUSG00000004789	10397311	dihydrolipoamide S-succinyltransferase (E2 component of 2-oxo-glutarate complex) [Sourc	78920	Dlst	protein_coding	9.07457	8.86846	8.64066	8.41705	8.31717	8.13651	7.83128	7.97869	8.31554	7.73215	8.06627	7.71456	8.76135	8.97639	8.84006	8.17731	8.3207	8.02679	8.02413	8.09973	8.01915	7.76081	7.99974	8.09129
ENSMUSG00000060962	10552044	dermokine [Source:MGI Symbol;Acc:MGI:1920962]	73712	Dmkn	protein_coding	5.60621	5.73084	5.84996	6.40296	6.95421	6.92537	6.84627	6.43999	6.36442	5.88701	6.23155	5.77434	5.77234	5.95827	6.03443	6.25408	6.83669	6.45652	5.90187	5.91144	5.73365	5.99521	5.92418	5.86759
ENSMUSG00000042508	10528120	cyclin D binding myb-like transcription factor 1 [Source:MGI Symbol;Acc:MGI:1344415]	23857	Dmtf1	protein_coding	7.00155	7.45611	7.24812	5.80282	5.87396	5.76944	5.56221	6.01637	5.99322	5.65401	5.98752	5.52428	7.36448	7.11426	7.16235	6.01548	6.01453	5.66776	5.90337	6.05086	6.13676	5.19517	5.99864	5.8512
ENSMUSG00000037416	10455602	Dmx-like 1 [Source:MGI Symbol;Acc:MGI:2443926]	240283	Dmxl1	protein_coding	8.46132	8.91479	8.73994	7.49415	7.34196	7.0213	7.30778	7.91199	7.7566	7.71044	8.04574	7.78568	8.21407	8.49047	8.58383	7.16517	7.38493	7.4744	7.87934	8.09238	7.72131	7.64288	7.70481	7.42143
ENSMUSG00000021879	10413316:10413333	dynein, axonemal, heavy chain 12 [Source:MGI Symbol;Acc:MGI:107720]	110083	Dnahc12	protein_coding	5.63867	6.72855	6.62228	5.01037	5.37877	5.23087	5.65178	5.73762	5.33902	5.90593	6.22641	6.13124	6.17549	6.44594	6.01937	5.00353	4.86657	4.97345	5.29102	5.51815	5.37279	6.06835	5.93726	5.84475
ENSMUSG00000052273	10567428:10567430:10567432:10567442:10567444:10567446:10567448:10567450:10567452:105674	dynein, axonemal, heavy chain 3 [Source:MGI Symbol;Acc:MGI:2683040]		Dnahc3	protein_coding	4.90552	5.55013	5.44604	4.2162	4.4081	4.25443	4.59105	4.48852	4.41881	4.91922	5.00993	5.03955	5.44775	5.26582	5.15628	4.2469	4.24454	4.29385	4.36846	4.33441	4.35083	4.75678	4.64288	4.78905
AF466704	10423388	dynein, axonemal, heavy chain 5	110082	Dnahc5		5.19453	6.12143	6.11457	5.40823	5.6538	5.40473	6.28629	5.95683	5.5324	6.4448	6.80172	7.33039	5.88269	5.80647	5.78539	5.17323	5.09681	5.06794	5.26785	5.44866	5.55863	6.76033	6.19577	6.61154
ENSMUSG00000052861	10545484:10545502:10545515	dynein, axonemal, heavy chain 6 [Source:MGI Symbol;Acc:MGI:107744]	330355	Dnahc6	protein_coding	5.31106	6.18955	6.01569	4.59749	5.04137	4.91799	5.47068	5.20139	5.18079	5.95861	6.22876	6.28975	6.19391	5.78454	5.8871	4.66463	4.69269	4.68401	4.93475	5.1432	5.0473	6.16375	5.7136	6.18943
ENSMUSG00000028035	10502823	DnaJ (Hsp40) homolog, subfamily B, member 4 [Source:MGI Symbol;Acc:MGI:1914285]	67035	Dnajb4	protein_coding	9.75696	9.92066	9.64255	8.99831	9.32187	9.28586	8.92961	9.02742	9.37436	9.11429	8.95484	8.81129	10.1056	9.92377	9.67135	9.45543	9.4872	9.27206	9.26523	9.3154	9.17826	8.6362	8.87163	8.79747
ENSMUSG00000032560	10596231:10596255:10596257:10596261:10596263:10596265:10596267:10596269:10596273:105962	DnaJ (Hsp40) homolog, subfamily C, member 13 [Source:MGI Symbol;Acc:MGI:2676368]	235567	Dnajc13	protein_coding	7.76762	8.11953	8.0389	6.70877	6.89543	6.59087	6.9149	6.92057	7.12804	7.07431	7.42613	7.1572	7.65508	7.73024	7.87471	6.78167	6.85037	6.74038	6.9874	7.17094	7.02793	6.73878	6.99589	6.85786
ENSMUSG00000022013	10421723	DnaJ (Hsp40) homolog, subfamily C, member 15 [Source:MGI Symbol;Acc:MGI:1913398]	66148	Dnajc15	protein_coding	6.19708	6.02449	6.04751	7.70754	7.81367	8.04491	7.61129	7.72727	7.44138	6.82684	7.23661	7.03703	6.04779	6.35705	6.09464	7.98611	7.81736	8.02293	7.49386	7.23562	7.58844	6.94745	6.52778	6.98073
ENSMUSG00000040697	10518031	DnaJ (Hsp40) homolog, subfamily C, member 16 [Source:MGI Symbol;Acc:MGI:2442146]	214063	Dnajc16	protein_coding	6.857	6.97564	6.81079	6.23695	6.08584	5.81528	5.87046	5.79008	6.10683	6.34274	6.45583	5.95512	6.93197	7.01447	7.0392	5.70859	6.02576	5.8034	5.93714	6.04699	5.91034	6.23932	6.1989	6.31643
ENSMUSG00000000826	10479639	DnaJ (Hsp40) homolog, subfamily C, member 5 [Source:MGI Symbol;Acc:MGI:892995]	13002	Dnajc5	protein_coding	8.6378	8.47686	8.3206	7.84271	7.63411	7.64107	7.40599	7.39965	7.50355	7.79124	7.4492	7.54853	8.6459	8.52063	8.45543	7.59112	7.71035	7.24744	7.49543	7.46567	7.29672	7.52438	7.67298	7.67234
ENSMUSG00000021811	10417829	DnaJ (Hsp40) homolog, subfamily C, member 9 [Source:MGI Symbol;Acc:MGI:1915326]	108671	Dnajc9	protein_coding	6.1078	6.27178	6.30227	6.95631	7.3706	7.35597	7.51122	7.41326	7.80645	6.23498	6.79403	6.09411	6.12872	6.51864	6.37536	7.93767	7.26504	7.86745	7.3937	7.3231	7.37225	6.54884	6.22221	6.33061
ENSMUSG00000033335	10583647	dynamin 2 [Source:MGI Symbol;Acc:MGI:109547]	13430	Dnm2	protein_coding	8.84257	8.70394	8.60363	8.03068	7.83887	7.65642	7.93065	7.75877	8.0179	7.92327	8.52612	8.55208	8.53238	8.71364	8.92349	7.66275	8.01072	7.47767	7.90999	7.80185	7.6954	8.21357	8.17217	8.34874
ENSMUSG00000025195	10467871	dynamin binding protein [Source:MGI Symbol;Acc:MGI:1917352]	71972	Dnmbp	protein_coding	6.40208	6.57424	6.36062	5.59417	5.51347	5.52222	5.27605	5.43498	5.46538	5.49575	5.40091	5.86123	6.19163	6.25306	6.40055	5.6031	5.34541	5.58098	5.64606	5.49975	5.44569	5.53894	5.40181	5.71885
ENSMUSG00000020661	10394209	DNA methyltransferase 3A [Source:MGI Symbol;Acc:MGI:1261827]	13435	Dnmt3a	protein_coding	7.44121	7.6917	7.50688	6.38478	6.3949	6.34187	6.13239	6.53059	6.63923	6.06225	6.26515	6.13235	7.19938	7.55377	7.65907	6.4689	6.39126	6.21033	6.77976	6.68413	6.61965	5.9186	5.98653	5.85003
ENSMUSG00000017299	10478560	deoxynucleotidyltransferase, terminal, interacting protein 1 [Source:MGI Symbol;Acc:MGI	76233	Dnttip1	protein_coding	7.49575	7.0299	7.04299	7.19235	7.06554	7.2648	6.66411	6.72343	7.0274	6.24328	6.41419	5.85198	7.28516	7.27488	7.22419	7.22619	7.01955	7.11498	6.94215	6.81827	6.97111	6.5157	6.23556	6.25648
ENSMUSG00000058325	10558345	dedicator of cytokinesis 1 [Source:MGI Symbol;Acc:MGI:2429765]	330662	Dock1	protein_coding	8.02686	8.51184	8.47288	7.41168	7.46813	7.22613	7.30189	7.54208	7.65342	7.50356	7.74701	7.92846	8.80834	8.33178	8.24533	7.40189	7.52873	7.28221	7.72146	7.94732	7.53346	7.01383	7.35654	7.39553
ENSMUSG00000038608	10356020	dedicator of cytokinesis 10 [Source:MGI Symbol;Acc:MGI:2146320]	210293	Dock10	protein_coding	6.5396	7.16655	7.14214	6.18003	5.80961	5.69687	6.54773	6.67675	6.35818	7.07465	7.85266	7.36811	6.3791	6.87313	6.77983	6.08519	6.07875	5.95949	6.60778	6.79579	6.59467	6.71493	6.66247	6.8937
ENSMUSG00000020143	10385118	dedicator of cyto-kinesis 2 [Source:MGI Symbol;Acc:MGI:2149010]	94176	Dock2	protein_coding	4.61509	5.37791	5.38348	4.79197	5.06387	5.10641	5.75278	5.6456	5.57719	6.63836	7.40847	7.13386	5.371	5.13486	5.27111	5.55527	5.32756	5.36186	5.65836	5.43263	5.48537	6.38645	6.06085	6.28549
ENSMUSG00000035954	10395466	dedicator of cytokinesis 4 [Source:MGI Symbol;Acc:MGI:1918006]	238130	Dock4	protein_coding	7.89776	8.62193	8.58098	7.1794	6.86516	6.83786	7.16974	7.66422	7.30489	7.63224	7.91394	8.23588	8.20765	8.09648	8.12218	6.8839	6.74074	7.12406	7.79445	7.98597	7.65367	7.51881	7.7452	7.72154
ENSMUSG00000044447	10421046	dedicator of cytokinesis 5 [Source:MGI Symbol;Acc:MGI:2652871]	68813	Dock5	protein_coding	6.46598	6.60894	6.59316	5.54764	5.28288	5.28226	5.5521	5.54497	5.44671	5.96782	6.14022	5.95404	6.4893	6.41584	6.32487	4.97734	5.41418	5.33139	5.52745	5.56676	5.2312	5.5736	5.99212	6.18106
ENSMUSG00000032198	10591576:10591608:10591610:10591612:10591614:10591616:10591618:10591620:10591622:105916	dedicator of cytokinesis 6 [Source:MGI Symbol;Acc:MGI:1914789]	319899	Dock6	protein_coding	7.93042	8.17422	8.13145	6.28829	6.26732	6.11104	6.43764	6.66093	6.64966	6.34004	6.47812	6.63132	7.66066	8.00246	7.95761	6.28133	6.2846	6.24729	7.01792	7.27822	6.859	6.25461	6.36237	6.41084
ENSMUSG00000028556	10514590	dedicator of cytokinesis 7 [Source:MGI Symbol;Acc:MGI:1914549]	67299	Dock7	protein_coding	8.14928	8.62182	8.46118	7.29379	7.2646	6.98128	7.31642	7.53395	7.58262	7.37476	7.76917	7.81875	8.14362	8.31842	8.325	7.34099	7.14457	7.22461	7.73316	8.01442	7.80621	7.25324	7.38677	7.27453
ENSMUSG00000025558	10422436	dedicator of cytokinesis 9 [Source:MGI Symbol;Acc:MGI:106321]	105445	Dock9	protein_coding	8.25765	8.68196	8.63902	7.2944	6.92557	6.58722	7.10901	6.97334	7.01894	7.48917	7.67042	7.92509	8.19453	8.32677	8.51964	6.55971	6.77473	6.16284	7.35536	7.3308	7.22444	7.54665	7.55335	7.65811
ENSMUSG00000040631	10580782	docking protein 4 [Source:MGI Symbol;Acc:MGI:2148865]	114255	Dok4	protein_coding	7.69107	7.26206	7.27798	7.23254	7.03371	7.42939	6.79076	7.11696	7.23511	5.47211	5.80428	6.08757	7.48651	7.66264	7.37146	7.40539	7.34391	7.03389	7.0998	7.14473	7.11095	6.05082	5.91568	6.44642
ENSMUSG00000034973	10587558	dopey family member 1 [Source:MGI Symbol;Acc:MGI:1289294]	320615	Dopey1	protein_coding	7.19211	7.41587	7.1627	6.12739	5.99339	5.51759	5.78701	6.20918	5.86542	6.26379	6.50395	6.69904	7.23273	7.05147	6.92145	5.63633	5.98818	6.08866	6.24595	6.53734	6.05562	6.24833	6.15798	6.26124
ENSMUSG00000022946	10436983	dopey family member 2 [Source:MGI Symbol;Acc:MGI:1917278]	70028	Dopey2	protein_coding	6.63129	7.09005	7.10416	5.63534	5.66264	5.66237	5.82423	5.77158	5.93544	6.22598	6.75476	6.83185	6.62345	6.74041	6.70918	5.75387	5.77903	5.74861	5.73533	6.12748	6.03708	6.1031	5.98694	6.26944
ENSMUSG00000061589	10364856:10364888	DOT1-like, histone H3 methyltransferase (S. cerevisiae) [Source:MGI Symbol;Acc:MGI:2143	208266	Dot1l	protein_coding	6.14701	6.50409	6.33601	5.24766	5.06012	4.83216	4.89559	5.30722	5.51068	4.75835	4.87684	4.99374	5.95214	6.40338	6.36094	5.07681	5.1556	4.91504	5.52674	5.5682	5.18682	4.71247	4.72048	4.39527
ENSMUSG00000041035	10463505	deleted in primary ciliary dyskinesia [Source:MGI Symbol;Acc:MGI:1924407]	226162	Dpcd	protein_coding	6.08985	5.93603	6.05868	6.88749	7.05369	7.27214	7.39621	7.08495	7.07613	6.38922	6.43566	6.52993	6.2191	6.46852	6.27717	7.03602	7.07944	6.99207	6.7413	6.81538	6.74415	6.75186	6.5237	6.60505
ENSMUSG00000019278	10576235	dipeptidase 1 (renal) [Source:MGI Symbol;Acc:MGI:94917]	13479	Dpep1	protein_coding	8.94388	8.52867	8.83373	9.62599	8.98867	8.39855	8.57628	8.51841	8.00213	8.71381	9.23293	9.52149	9.31345	8.8528	9.18569	7.7348	8.7228	8.19054	7.77437	7.26184	8.06113	9.18454	9.05322	8.83801
ENSMUSG00000035000	10483046	dipeptidylpeptidase 4 [Source:MGI Symbol;Acc:MGI:94919]	13482	Dpp4	protein_coding	9.10628	9.19572	9.144	8.26896	8.1941	7.93259	8.25113	8.50785	8.42427	9.16154	9.18312	8.83322	9.18467	9.28804	9.43408	8.72259	8.38862	8.37929	8.84716	8.65014	8.82871	9.38117	9.45665	9.22318
ENSMUSG00000026958	10480699	dipeptidylpeptidase 7 [Source:MGI Symbol;Acc:MGI:1933213]	83768	Dpp7	protein_coding	5.36997	5.07775	5.06915	5.16177	5.40942	5.66022	5.6347	5.80843	5.73926	6.16027	6.90898	6.28891	5.59253	5.24622	5.14838	5.36102	5.6153	5.33715	5.49803	5.51086	5.42279	5.74851	5.83028	5.89046
ENSMUSG00000001229	10452000	dipeptidylpeptidase 9 [Source:MGI Symbol;Acc:MGI:2443967]	224897	Dpp9	protein_coding	7.49531	7.55377	7.09019	6.39793	6.37167	6.4131	6.21	6.3888	6.67218	6.21606	6.72894	6.2041	7.00109	7.29799	7.33227	6.28811	6.88942	5.79659	6.25643	6.31356	6.19507	6.01387	6.0426	6.02471
ENSMUSG00000026574	10351293	dermatopontin [Source:MGI Symbol;Acc:MGI:1928392]	56429	Dpt	protein_coding	9.58724	9.24401	9.4582	9.67485	10.2965	10.452	10.8654	11.137	11.4628	10.2092	10.0122	9.483	10.2915	9.80169	9.66208	11.2462	10.2179	11.0509	11.325	11.3086	11.3626	10.0791	10.6392	10.0886
ENSMUSG00000024067	10452867	dpy-30 homolog (C. elegans) [Source:MGI Symbol;Acc:MGI:1913560]	66310	Dpy30	protein_coding	8.17016	7.85178	8.03074	8.90199	9.11093	9.04758	8.98315	9.02916	9.09753	8.51282	8.42057	8.31355	7.89968	8.1652	8.06696	9.17205	8.95669	9.18021	8.87943	8.85642	9.00324	8.01696	8.10809	8.28436
ENSMUSG00000033308	10495625	dihydropyrimidine dehydrogenase [Source:MGI Symbol;Acc:MGI:2139667]	99586	Dpyd	protein_coding	6.32688	6.29778	6.41043	5.95152	5.31654	5.44222	5.83121	5.92758	5.97089	4.53894	5.01813	5.24816	7.13289	6.31446	6.35965	5.84324	5.26574	5.7981	6.11709	6.22946	6.11988	4.93654	4.82726	4.81238
ENSMUSG00000022048	10420988	dihydropyrimidinase-like 2 [Source:MGI Symbol;Acc:MGI:1349763]	12934	Dpysl2	protein_coding	10.841	10.7833	10.5665	9.63004	9.58248	9.51446	9.46333	9.73852	9.9384	10.7578	10.6549	11.0311	10.7158	10.9534	10.9516	9.62787	9.50086	9.63239	9.91376	10.0181	9.96877	10.8683	11.1029	10.9131
ENSMUSG00000020057	10371607	DNA-damage regulated autophagy modulator 1 [Source:MGI Symbol;Acc:MGI:1918962]	71712	Dram1	protein_coding	10.9046	10.6714	10.3847	10.3058	10.082	10.0625	9.84681	9.91735	9.95953	10.1597	10.0687	9.52978	10.6477	10.8658	10.5733	10.0825	10.2841	9.63618	9.74957	9.78254	9.73939	10.0006	9.41839	9.45715
ENSMUSG00000022422	10428672	defective in sister chromatid cohesion 1 homolog (S. cerevisiae) [Source:MGI Symbol;Acc	72107	Dscc1	protein_coding	3.36812	3.53537	3.77624	3.84593	4.02954	4.28319	4.58309	4.16883	4.37564	4.12639	3.71871	3.87396	3.7042	3.68852	3.73276	5.25408	4.1851	4.88155	4.33078	4.15523	4.51497	3.77424	3.90095	3.7808
NM_134448	10345241	dystonin	13518	Dst		6.59526	7.05067	7.25215	5.54663	5.31208	5.21596	5.71288	5.87687	5.83867	6.47118	6.60385	6.60223	6.83011	6.56459	6.77523	5.34907	5.40263	5.55485	6.26794	6.3548	5.98204	6.23567	6.32034	6.224
ENSMUSG00000042046	10349793	dual serine/threonine and tyrosine protein kinase [Source:MGI Symbol;Acc:MGI:1925064]	213452	Dstyk	protein_coding	7.62626	7.34601	7.27909	6.45509	6.44446	6.09999	6.35898	6.38176	6.15163	6.06052	6.58604	5.98614	7.40575	7.43393	7.2819	6.11596	6.41644	6.41547	6.51204	6.55004	6.44923	6.48269	6.10652	6.3424
ENSMUSG00000040415	10373093	deltex 3 homolog (Drosophila) [Source:MGI Symbol;Acc:MGI:2135752]	80904	Dtx3	protein_coding	6.50864	6.86303	6.82565	6.03609	6.09969	5.91113	5.63723	6.12085	6.15244	5.54432	6.06538	6.12303	7.03174	6.8597	6.81201	6.27533	6.13043	6.03382	6.31839	6.37734	6.13649	6.13435	4.84893	5.69043
ENSMUSG00000039982	10466304	deltex 4 homolog (Drosophila) [Source:MGI Symbol;Acc:MGI:2672905]	207521	Dtx4	protein_coding	7.24203	7.73195	7.43767	6.96858	6.66647	6.93222	6.57611	6.44999	6.38353	5.75414	6.45966	5.77414	7.09697	7.485	7.43651	6.65324	6.96842	6.64476	6.15606	6.1911	6.15761	5.98174	5.88114	5.71817
ENSMUSG00000026281	10356859	deoxythymidylate kinase [Source:MGI Symbol;Acc:MGI:108396]	21915	Dtymk	protein_coding	6.62533	6.75669	6.66298	7.08005	7.79293	7.8661	7.82075	7.78197	8.13893	6.30186	6.45118	6.07915	6.55897	6.85723	6.7507	8.29168	7.81207	8.16127	7.75449	7.78691	7.70615	6.32929	5.85988	6.32012
ENSMUSG00000024190	10449284	dual specificity phosphatase 1 [Source:MGI Symbol;Acc:MGI:105120]	19252	Dusp1	protein_coding	10.1597	10.7104	10.9152	10.3275	9.16849	10.0879	9.20495	9.7922	9.60208	9.92608	10.1351	9.78062	10.6072	9.88565	11.152	10.2285	10.1834	9.51165	9.97294	8.53957	9.79067	9.70546	9.28969	9.53214
ENSMUSG00000039384	10352448	dual specificity phosphatase 10 [Source:MGI Symbol;Acc:MGI:1927070]	63953	Dusp10	protein_coding	5.27162	5.48459	5.61929	5.17245	5.36348	5.63401	5.80312	6.22976	6.35189	5.01876	5.39221	4.45613	5.66347	5.67319	5.48701	6.445	5.64318	5.93542	7.03773	6.73308	6.44101	5.38268	4.8396	5.06999
ENSMUSG00000030002	10545897	dual specificity phosphatase 11 (RNA/RNP complex 1-interacting) [Source:MGI Symbol;Acc:	72102	Dusp11	protein_coding	8.11301	8.21637	8.14619	7.06947	7.10171	6.94138	7.05854	7.08831	7.22354	6.45989	6.80341	6.48433	7.82092	7.88714	8.02752	7.16868	7.17877	6.98658	7.15677	7.37111	7.15973	6.28823	6.42696	6.62701
ENSMUSG00000027001	10473224	dual specificity phosphatase 19 [Source:MGI Symbol;Acc:MGI:1915332]	68082	Dusp19	protein_coding	5.53735	5.61987	5.60685	6.3611	6.31852	6.30755	6.29713	6.52115	6.35607	6.10982	6.49672	6.68548	5.17718	5.86584	5.85034	6.66246	6.35015	6.7685	6.33329	6.50389	6.23999	6.53536	6.91386	6.60085
ENSMUSG00000031530	10571312	dual specificity phosphatase 4 [Source:MGI Symbol;Acc:MGI:2442191]	319520	Dusp4	protein_coding	5.81571	5.773	5.83091	5.25275	4.39435	4.46288	4.83944	4.96462	5.15551	4.42066	4.31175	4.15449	6.98982	5.70564	6.26074	4.59148	4.7367	3.92702	4.65445	4.61276	4.67404	4.29728	4.55474	4.4627
ENSMUSG00000034765	10463945	dual specificity phosphatase 5 [Source:MGI Symbol;Acc:MGI:2685183]	240672	Dusp5	protein_coding	6.25711	6.00592	6.01127	5.46213	5.52795	5.52666	5.29637	5.3389	5.49458	5.74814	5.69395	5.24615	6.82218	6.36169	6.12517	5.72517	6.30359	5.43169	5.73713	5.38205	5.18898	5.16527	5.44255	5.59566
ENSMUSG00000053716	10588495	dual specificity phosphatase 7 [Source:MGI Symbol;Acc:MGI:2387100]	235584	Dusp7	protein_coding	8.74061	8.84979	8.63028	7.36763	7.34763	7.24737	7.02298	6.94048	7.27515	7.83896	7.54488	7.81885	8.29071	8.63656	8.91817	7.25799	7.39013	6.66284	6.9301	7.06054	6.78215	7.5776	7.95103	7.44876
ENSMUSG00000048502	10413243:10413255:10413265	double homeobox B-like 1 [Source:MGI Symbol;Acc:MGI:1916048]	100039293	Duxbl1	protein_coding	5.44023	4.87528	5.05248	3.95355	4.02784	4.20628	3.77855	3.95575	4.0614	3.70407	3.95148	3.84931	4.52577	4.94055	4.73408	4.05804	4.07863	3.81585	4.02988	4.05215	4.06812	4.22447	3.81319	3.79427
ENSMUSG00000029071	10511190	dishevelled, dsh homolog 1 (Drosophila) [Source:MGI Symbol;Acc:MGI:94941]	13542	Dvl1	protein_coding	6.76096	6.51029	6.4112	5.15313	5.40384	5.55456	5.28643	5.47429	5.56684	5.43258	5.43814	5.1036	5.99764	6.86569	6.59142	5.12896	5.54119	5.18707	5.28427	5.53912	5.27447	5.11531	5.33894	5.24692
ENSMUSG00000003233	10434366	dishevelled 3, dsh homolog (Drosophila) [Source:MGI Symbol;Acc:MGI:108100]	13544	Dvl3	protein_coding	7.18915	7.39255	7.17348	5.84036	5.73723	5.54841	5.50557	5.65567	5.66541	5.44807	5.65598	5.47334	6.60744	7.26877	7.13453	5.48731	5.64503	5.50873	5.87477	6.06442	5.87259	5.30759	5.71388	5.66502
ENSMUSG00000018707	10398483	dynein cytoplasmic 1 heavy chain 1 [Source:MGI Symbol;Acc:MGI:103147]	13424	Dync1h1	protein_coding	8.3447	9.05906	8.8744	7.73916	7.39511	6.81402	7.63075	8.09259	7.88096	8.13551	8.69695	8.88241	8.58093	8.52773	8.67789	7.29521	7.46734	7.55309	8.32261	8.52997	8.17103	8.04473	8.14729	7.98368
ENSMUSG00000047193	10590690	dynein cytoplasmic 2 heavy chain 1 [Source:MGI Symbol;Acc:MGI:107736]	110350	Dync2h1	protein_coding	6.18164	6.345	6.1397	5.12716	5.12698	4.94026	5.38993	5.2369	5.2375	5.35883	5.57682	5.58848	6.09046	6.1285	6.03688	5.11407	4.92971	5.10742	5.50854	5.45221	5.35274	5.33992	5.28653	5.50458
ENSMUSG00000020483	10389674	dynein light chain LC8-type 2 [Source:MGI Symbol;Acc:MGI:1915347]	68097	Dynll2	protein_coding	6.87031	6.99171	6.95071	6.72321	7.29404	7.30346	7.38439	7.06618	7.33235	7.73851	7.78208	7.55686	6.70639	7.08868	7.07926	7.39897	6.89087	7.21641	7.02684	7.24608	7.04777	7.84509	8.60185	8.49171
ENSMUSG00000034467	10575725	dynein light chain roadblock-type 2 [Source:MGI Symbol;Acc:MGI:1922715]	75465	Dynlrb2	protein_coding	7.13938	7.3127	7.36697	8.21499	8.33745	8.28851	8.28361	7.73184	7.8096	7.60481	7.82909	7.504	7.76323	7.46485	7.58979	7.96373	8.05637	7.88883	7.52826	7.50808	7.48055	7.9159	7.61764	7.7146
ENSMUSG00000028630	10372745	dual-specificity tyrosine-(Y)-phosphorylation regulated kinase 2 [Source:MGI Symbol;Acc	69181	Dyrk2	protein_coding	7.35752	7.76623	7.74568	6.7373	6.23213	6.57021	6.18008	6.45944	6.23275	6.26364	6.49131	6.27803	8.03013	7.56237	7.89398	6.46407	6.80888	6.22401	6.2406	6.22366	6.52186	6.25197	6.52453	5.74315
ENSMUSG00000064061	10439798	DAZ interacting protein 3, zinc finger [Source:MGI Symbol;Acc:MGI:1917433]	224170	Dzip3	protein_coding	6.55435	6.40861	6.42715	5.03984	5.60346	5.70775	5.71656	6.14646	6.11599	4.99086	5.54897	5.21639	6.1986	6.58311	6.43344	6.53723	5.71961	6.31575	6.53032	6.85724	6.45457	5.59474	5.14729	5.81032
ENSMUSG00000016477	10408475	E2F transcription factor 3 [Source:MGI Symbol;Acc:MGI:1096340]	13557	E2f3	protein_coding	6.58256	6.48349	6.15379	4.89202	4.82937	5.59853	5.36901	5.63194	5.88322	5.55502	5.41162	5.03818	6.49686	6.18866	5.91692	5.51764	5.12163	5.19337	5.60369	5.68153	5.71997	5.34112	5.55082	5.40266
ENSMUSG00000072601	10419151:10419154	eosinophil-associated, ribonuclease A family, member 1 [Source:MGI Symbol;Acc:MGI:10802	101056653	Ear1	protein_coding	6.41819	7.00534	7.13172	8.81417	9.04319	8.68658	8.68159	8.63652	8.42594	9.05643	9.1398	9.02745	6.58192	7.18695	7.69439	9.01961	8.51204	8.98815	8.41053	8.43686	8.47566	9.10264	8.9223	8.84646
ENSMUSG00000090166	10419156:10598175	eosinophil-associated, ribonuclease A family, member 10 [Source:MGI Symbol;Acc:MGI:1890	93725	Ear10	protein_coding	7.33386	7.95628	7.98897	9.28192	9.39501	9.20804	9.16245	9.02266	8.85639	9.58624	9.87011	9.76299	7.52053	7.99175	8.46606	9.32213	9.04252	9.35204	8.88292	8.90462	8.97115	9.52671	9.34076	9.2832
ENSMUSG00000047222	10419568	eosinophil-associated, ribonuclease A family, member 11 [Source:MGI Symbol;Acc:MGI:1890	93726	Ear11	protein_coding	3.45201	3.21388	3.24083	3.93788	3.68851	3.82107	4.15594	3.77848	3.78422	6.154	6.89761	7.21263	3.35416	3.40015	3.44392	3.74173	3.79124	3.79065	5.00069	4.42185	4.04072	3.97083	3.7522	3.99308
ENSMUSG00000072596	10414262	eosinophil-associated, ribonuclease A family, member 2 [Source:MGI Symbol;Acc:MGI:10802	503845	Ear2	protein_coding	8.30355	8.78735	9.11701	9.69964	9.88405	9.90064	9.598	9.50797	9.43336	10.0848	10.2329	10.1027	8.31898	8.81034	9.36399	9.97765	9.455	9.85602	9.41958	9.51121	9.34734	10.0195	9.94469	9.78165
ENSMUSG00000059606	10414551	eosinophil-associated, ribonuclease A family, member 5 [Source:MGI Symbol;Acc:MGI:18585	54159	Ear5	protein_coding	3.27422	3.44297	3.35225	3.66485	3.55811	3.79105	3.6631	3.80569	3.71645	4.57075	4.43889	4.36226	3.29484	3.43331	3.25333	3.75249	3.52423	3.73812	3.69905	3.76903	3.89162	3.91938	3.68749	3.86672
ENSMUSG00000062148	10414590	eosinophil-associated, ribonuclease A family, member 6 [Source:MGI Symbol;Acc:MGI:18904	93719	Ear6	protein_coding	3.91962	4.3734	4.72015	6.76815	6.18413	5.91758	4.79008	4.91836	4.44552	6.7402	7.09857	4.95688	4.09653	4.3062	4.88343	4.9436	5.95748	4.35707	4.75702	5.12122	4.41231	4.99077	4.53018	4.49526
ENSMUSG00000057098	10375358:10375360	early B cell factor 1 [Source:MGI Symbol;Acc:MGI:95275]	13591	Ebf1	protein_coding	6.4564	6.33945	6.49676	4.83618	4.94726	4.88178	5.04195	5.3311	5.15401	5.07705	5.37831	5.13	6.283	6.33999	6.29971	5.26129	5.15936	5.11203	5.61272	5.78169	5.3911	5.12158	5.27119	5.18336
ENSMUSG00000021928	10420631	emopamil binding protein-like [Source:MGI Symbol;Acc:MGI:1915427]	68177	Ebpl	protein_coding	5.68329	5.88806	6.11266	7.38802	7.37389	7.57898	7.82788	7.7192	7.62603	7.08425	7.44352	7.21545	6.45066	6.24426	6.49668	8.21677	7.36993	7.99864	7.91613	7.87572	7.87433	7.11065	6.71605	7.41328
ENSMUSG00000057530	10509441	endothelin converting enzyme 1 [Source:MGI Symbol;Acc:MGI:1101357]	230857	Ece1	protein_coding	8.73637	8.90995	8.96632	7.97311	7.55827	7.55008	7.52099	7.74947	7.72597	8.43108	8.49213	8.21987	8.64689	8.91332	9.1978	7.40983	7.66729	7.47079	7.97058	8.04549	8.11442	8.50803	8.46206	8.13311
ENSMUSG00000028601	10506767	enoyl Coenzyme A hydratase domain containing 2 [Source:MGI Symbol;Acc:MGI:1289238]	52430	Echdc2	protein_coding	7.73032	7.1447	7.22801	6.27486	6.1283	6.29895	6.41154	6.48554	6.47135	5.74424	5.69374	5.2832	7.53156	7.63454	7.21509	6.59549	6.18403	6.442	5.90416	6.09312	5.96071	5.63229	6.13244	6.31293
ENSMUSG00000027699	10497520	ect2 oncogene [Source:MGI Symbol;Acc:MGI:95281]	13605	Ect2	protein_coding	6.27067	6.34176	6.09234	6.19849	6.4463	6.4122	6.71839	6.98443	7.68299	4.82954	5.33137	5.34237	6.02426	6.40195	6.36658	7.0893	5.44701	7.14341	6.46025	6.93915	7.21229	5.42797	4.60386	5.36901
ENSMUSG00000030104	10540493	ER degradation enhancer, mannosidase alpha-like 1 [Source:MGI Symbol;Acc:MGI:2180139]	192193	Edem1	protein_coding	8.35161	8.44307	8.32094	8.17623	8.06575	8.17934	8.36787	8.03231	8.27513	7.7449	8.32718	8.03683	8.75004	8.46307	8.35709	8.14817	8.2621	8.10387	8.06489	7.93534	7.97745	7.1672	7.67435	7.42895
ENSMUSG00000043019	10350646	ER degradation enhancer, mannosidase alpha-like 3 [Source:MGI Symbol;Acc:MGI:1914217]	66967	Edem3	protein_coding	8.6519	8.80982	8.54838	7.30658	7.35159	7.1865	7.2713	7.31957	7.45636	7.36505	7.2007	7.64928	8.68882	8.5933	8.65189	6.99433	7.26741	7.09628	7.57572	7.7537	7.64141	7.0692	7.09303	6.98826
ENSMUSG00000015092	10470119	endothelial differentiation-related factor 1 [Source:MGI Symbol;Acc:MGI:1891227]	665181	Edf1	protein_coding	8.08469	7.95959	7.92182	8.91469	9.10078	9.02291	9.16435	9.06495	9.0641	7.93703	8.62704	8.18255	8.00881	8.2385	8.2616	9.27551	9.02361	9.08008	9.01682	9.0227	9.12346	8.44128	8.25362	8.58376
ENSMUSG00000034488	10406504	EGF-like repeats and discoidin I-like domains 3 [Source:MGI Symbol;Acc:MGI:1329025]	13612	Edil3	protein_coding	6.32845	6.97047	7.33565	5.22123	5.9952	6.02176	5.56333	5.53222	6.1422	5.31105	5.13245	4.68141	7.28424	6.91891	7.3131	6.32714	6.08829	6.03293	6.77772	6.53974	6.60511	5.61239	5.10687	4.8208
ENSMUSG00000021367	10404783	endothelin 1 [Source:MGI Symbol;Acc:MGI:95283]	13614	Edn1	protein_coding	7.38894	6.23031	6.42343	7.3458	7.23239	7.01656	8.28873	8.53832	8.27554	7.55168	7.81448	7.14703	8.78919	6.63203	6.65078	7.0616	7.01227	7.70888	7.14237	7.25265	7.60069	7.12741	6.93978	7.27356
ENSMUSG00000031616	10579812	endothelin receptor type A [Source:MGI Symbol;Acc:MGI:105923]	13617	Ednra	protein_coding	9.87622	10.3762	10.0496	9.06987	9.09953	9.00501	8.90047	8.99435	9.18027	8.66828	8.45982	8.56017	10.2078	10.2588	10.2898	9.01792	9.08183	8.86139	9.22732	9.26486	9.08731	8.78847	8.59723	8.31585
ENSMUSG00000022122	10422164	endothelin receptor type B [Source:MGI Symbol;Acc:MGI:102720]	13618	Ednrb	protein_coding	8.93773	8.99479	9.12744	8.07468	7.84383	7.68972	6.98471	7.14061	7.09818	7.76416	7.56863	7.08923	9.03224	9.16791	9.35948	7.9807	7.81505	7.90921	7.62477	7.86906	7.55857	8.1525	7.72387	7.27529
ENSMUSG00000036499	10365933	early endosome antigen 1 [Source:MGI Symbol;Acc:MGI:2442192]	216238	Eea1	protein_coding	7.68699	7.75357	7.63912	6.91762	6.23171	6.1787	6.38751	6.47983	6.73105	6.46207	7.10332	6.36593	7.75974	7.52372	7.63936	6.40003	6.54795	6.25766	6.70982	6.65246	6.33816	6.5865	6.63233	6.53011
ENSMUSG00000001707	10408762	eukaryotic translation elongation factor 1 epsilon 1 [Source:MGI Symbol;Acc:MGI:1913393	66143	Eef1e1	protein_coding	7.57839	7.51946	7.11383	8.4889	8.82654	8.92237	8.84933	8.67246	8.78433	7.42187	7.60737	7.45217	7.27322	7.67626	7.56985	9.04811	8.76815	8.96214	8.58764	8.43917	8.43111	7.40139	7.2533	7.28767
ENSMUSG00000036611	10583920	endonuclease/exonuclease/phosphatase family domain containing 1 [Source:MGI Symbol;Acc:	67484	Eepd1	protein_coding	6.06241	5.90909	5.94955	5.87351	5.45169	5.55087	5.44843	5.44426	5.38524	4.79619	5.19409	5.33352	6.09725	5.86072	5.90216	5.35119	5.57824	5.4878	5.2178	5.3607	5.10858	4.7913	4.74812	4.75313
ENSMUSG00000020562	10395306	EF-hand calcium binding domain 10 [Source:MGI Symbol;Acc:MGI:1922290]	75040	Efcab10	protein_coding	4.64588	4.52914	4.71781	5.25961	6.03941	5.74505	5.6649	5.47608	5.52062	5.78962	5.37358	5.19773	4.78271	4.72848	4.61923	5.34623	5.17248	5.15248	4.81487	5.06291	4.56505	5.81926	5.66347	5.10122
ENSMUSG00000061414	10542050	EF-hand calcium binding domain 4B [Source:MGI Symbol;Acc:MGI:2685919]	381812	Efcab4b	protein_coding	5.79022	6.67013	6.3031	5.05967	4.93886	5.01291	4.87202	5.11448	5.02774	4.86474	4.81824	5.79686	5.02544	6.24955	6.07277	5.38507	4.93793	4.75828	5.16198	5.16811	5.06485	4.85512	4.69843	5.11534
ENSMUSG00000020467	10374777	epidermal growth factor-containing fibulin-like extracellular matrix protein 1 [Source:	216616	Efemp1	protein_coding	6.45822	7.72707	7.66519	7.75923	8.18055	8.08565	7.97279	7.92283	7.7885	10.3614	10.3357	10.1845	7.37652	7.57189	8.17416	7.94405	7.52794	7.53398	8.0944	7.74627	8.06831	10.4011	10.9935	10.6065
ENSMUSG00000027954	10499536	ephrin A1 [Source:MGI Symbol;Acc:MGI:103236]	13636	Efna1	protein_coding	9.05648	8.6122	8.67646	8.83528	8.9864	8.99097	8.20015	8.38115	8.20271	7.68994	7.96632	7.10786	8.99491	9.14774	8.86117	8.95368	9.14958	8.42852	8.46755	8.19494	8.50197	7.41053	7.47003	8.06652
ENSMUSG00000031217	10600936	ephrin B1 [Source:MGI Symbol;Acc:MGI:102708]	13641	Efnb1	protein_coding	8.18759	8.27312	8.15358	7.71825	7.55399	7.58153	7.43818	7.6991	7.6586	7.24215	7.30018	7.36852	8.36633	8.29135	8.56813	7.75068	7.61946	7.3843	7.39231	7.41784	7.64196	7.4552	7.33318	7.03917
ENSMUSG00000001300	10576911	ephrin B2 [Source:MGI Symbol;Acc:MGI:105097]	13642	Efnb2	protein_coding	9.13387	9.09358	9.14089	8.51621	7.82377	8.05036	7.96958	8.24255	8.32236	8.20027	8.0565	7.36921	9.00061	9.08454	9.37946	8.301	8.1421	7.94109	8.50679	8.52188	8.42612	8.54838	8.41765	7.96567
ENSMUSG00000063600	10491212	EGF-like and EMI domain containing 1 [Source:MGI Symbol;Acc:MGI:1922990]	75740	Egfem1	protein_coding	5.79623	6.45202	6.51397	6.36775	6.61541	6.75509	7.74619	8.23886	8.01689	3.88251	3.99828	3.60205	6.92879	6.82001	6.36865	7.62571	6.91485	7.72812	9.07843	8.78299	8.71397	4.12827	4.37243	4.31213
ENSMUSG00000042961	10427496	EGF-like, fibronectin type III and laminin G domains [Source:MGI Symbol;Acc:MGI:2146149	268780	Egflam	protein_coding	8.24137	8.64465	8.47139	7.64982	7.20418	7.11153	7.91456	8.17113	8.0304	7.44743	7.29745	7.39872	8.36427	8.47991	8.55909	7.60621	7.45123	7.79256	8.56589	8.53944	8.53093	7.43736	7.07629	6.94127
ENSMUSG00000020122	10374366	epidermal growth factor receptor [Source:MGI Symbol;Acc:MGI:95294]	13649	Egfr	protein_coding	7.2731	7.24144	7.11077	5.98114	5.8646	5.55526	5.55149	5.74326	5.73885	5.70614	6.01768	6.21714	7.42953	7.05262	6.74238	5.33224	5.8455	5.69982	5.98754	6.13842	6.11843	5.82689	5.95729	5.65978
ENSMUSG00000038418	10454782	early growth response 1 [Source:MGI Symbol;Acc:MGI:95295]	13653	Egr1	protein_coding	5.57845	6.76875	6.54654	4.74229	5.25425	5.47599	5.24298	5.80462	5.41616	5.53912	5.77375	5.10097	5.50405	5.61792	6.56301	5.41332	5.53417	5.35049	5.4843	4.93762	5.57096	5.1641	5.26375	5.7106
ENSMUSG00000042302	10384622	EH domain binding protein 1 [Source:MGI Symbol;Acc:MGI:2667252]	216565	Ehbp1	protein_coding	6.5579	6.4164	6.71262	6.16622	5.9576	5.7748	5.29514	5.58694	5.39022	5.19315	5.77223	5.72008	6.27561	6.30789	6.59029	5.59059	5.73377	5.83838	5.89634	5.77739	5.79202	5.3586	5.57724	6.0326
ENSMUSG00000074364	10560190	EH-domain containing 2 [Source:MGI Symbol;Acc:MGI:2154274]	259300	Ehd2	protein_coding	10.216	10.3114	9.94799	9.09683	9.1618	9.13193	9.01694	9.35566	9.46387	9.7895	9.85492	10.0129	9.82279	10.2093	10.3131	9.18613	9.18273	9.15314	9.39189	9.32696	9.43586	9.87311	10.0413	9.89365
ENSMUSG00000024065	10446777	EH-domain containing 3 [Source:MGI Symbol;Acc:MGI:1928900]	57440	Ehd3	protein_coding	6.14668	5.75575	5.77287	5.6624	5.92657	5.8391	6.10603	6.10701	6.13345	5.56787	5.42193	5.52192	6.96465	6.17594	6.02915	5.81519	5.77653	5.46679	6.23758	6.15458	6.13256	5.36821	5.54314	5.17701
ENSMUSG00000036893	10480541	euchromatic histone methyltransferase 1 [Source:MGI Symbol;Acc:MGI:1924933]	100044324	Ehmt1	protein_coding	7.43552	7.69059	7.73781	6.87217	6.82574	6.897	6.83158	6.85027	6.871	6.42448	6.69686	6.61569	6.93412	7.55232	7.61962	6.85105	6.7918	6.91216	6.91069	6.87181	6.73908	6.28815	6.34543	6.63159
NM_025499	10365286	EP300 interacting inhibitor of differentiation 3	66341	Eid3		4.67963	5.32877	5.07274	3.67105	3.6501	3.62688	3.66254	3.84242	3.72614	3.9747	3.79833	3.73438	4.59025	4.59815	4.30388	3.64518	3.64703	3.79973	3.79298	3.90253	3.86612	3.74671	3.94602	3.87427
ENSMUSG00000024841	10460573	eukaryotic translation initiation factor 1A domain containing [Source:MGI Symbol;Acc:MG	69860	Eif1ad	protein_coding	7.80649	7.64695	7.25307	7.61509	7.64055	7.88323	7.77126	7.51961	7.94323	6.79056	6.70283	6.40639	7.81407	7.76064	7.75442	8.0194	7.85092	7.7392	7.57449	7.56648	7.64881	6.9097	6.39114	6.89191
ENSMUSG00000024079	10452980	eukaryotic translation initiation factor 2-alpha kinase 2 [Source:MGI Symbol;Acc:MGI:13	19106	Eif2ak2	protein_coding	7.16217	6.85472	6.58045	5.90107	5.84386	5.79305	5.81972	5.94379	6.15354	6.24754	6.6511	6.2094	7.47542	6.91629	6.60462	5.98417	6.06542	6.05085	5.96978	6.14982	6.22298	6.35166	6.30578	6.38015
ENSMUSG00000031668	10538939	eukaryotic translation initiation factor 2 alpha kinase 3 [Source:MGI Symbol;Acc:MGI:13	13666	Eif2ak3	protein_coding	7.52429	7.53075	7.52487	6.86146	6.65927	6.62919	6.65021	6.80514	6.79342	6.76732	7.05336	7.09665	7.49083	7.59711	7.70153	6.37514	6.86543	6.32994	6.96075	6.68552	6.67241	6.60355	6.79675	6.88048
ENSMUSG00000005102	10474725	eukaryotic translation initiation factor 2 alpha kinase 4 [Source:MGI Symbol;Acc:MGI:13	27103	Eif2ak4	protein_coding	6.53634	6.75743	6.52084	5.451	5.56043	5.30458	5.18823	5.525	5.55562	5.37881	5.56473	5.45604	6.44454	6.52727	6.47703	5.68077	5.38113	5.34832	5.51169	5.5898	5.76163	5.25908	4.97046	5.1743
ENSMUSG00000024991	10468828	eukaryotic translation initiation factor 3, subunit A [Source:MGI Symbol;Acc:MGI:95301]	13669	Eif3a	protein_coding	10.1094	10.3232	10.0757	9.14324	9.10644	8.86253	9.01967	9.01408	9.32424	9.4975	9.76797	9.62399	10.0357	10.0451	10.1991	9.07679	8.98123	9.08947	9.04793	9.26583	9.06396	9.4477	9.92523	9.46313
ENSMUSG00000028798	10516640	eukaryotic translation initiation factor 3, subunit I [Source:MGI Symbol;Acc:MGI:186076	54709	Eif3i	protein_coding	7.88746	7.38897	7.61004	9.11262	9.02479	8.97146	9.01532	8.9656	8.74883	7.72171	8.02131	7.76559	7.91003	7.97259	7.68311	8.95092	8.96998	9.11395	8.81009	8.71492	8.93713	8.22765	7.67219	8.17499
ENSMUSG00000027170	10353475:10485635	eukaryotic translation initiation factor 3, subunit M [Source:MGI Symbol;Acc:MGI:135174	98221	Eif3m	protein_coding	8.82916	8.36521	8.39726	9.74099	9.52648	9.51315	9.46978	9.5159	9.17799	8.49496	8.69701	8.52422	8.82635	8.53327	8.57652	9.60769	9.46161	9.56983	9.46861	9.26767	9.38037	8.63233	8.8667	8.92391
ENSMUSG00000020091	10369474	eukaryotic translation initiation factor 4E binding protein 2 [Source:MGI Symbol;Acc:MG	13688	Eif4ebp2	protein_coding	7.36568	7.75061	7.62126	6.77029	6.5737	6.89368	6.6684	6.30198	6.75239	6.82483	6.986	7.058	7.61459	7.49387	7.66512	6.74302	6.74727	6.36403	6.47822	6.91445	6.64159	6.80674	6.80549	6.8111
ENSMUSG00000090264	10454944	eukaryotic translation initiation factor 4E binding protein 3 [Source:MGI Symbol;Acc:MG	108112	Eif4ebp3	protein_coding	5.26022	5.72776	5.54794	4.27197	4.19078	4.3963	4.23362	4.02869	4.28887	4.73679	5.21735	4.69179	4.82225	4.98805	5.16143	4.42256	4.16124	4.47425	4.52868	4.57964	4.24362	4.53981	4.7273	4.60844
ENSMUSG00000020454	10373709	eukaryotic translation initiation factor 4E nuclear import factor 1 [Source:MGI Symbol;	74203	Eif4enif1	protein_coding	7.55194	7.45916	7.39376	6.76596	6.80901	6.74856	6.45712	6.70437	6.85654	6.35458	6.48764	6.37389	7.27486	7.3621	7.34653	6.77578	6.60511	6.49505	6.43841	6.56496	6.53999	6.11908	6.71866	6.7287
ENSMUSG00000045983	10434481	eukaryotic translation initiation factor 4, gamma 1 [Source:MGI Symbol;Acc:MGI:2384784]	208643	Eif4g1	protein_coding	9.91412	10.0481	9.61849	8.61901	8.84056	8.62023	8.62297	8.52699	9.02669	8.66924	8.87914	8.75906	9.57168	9.80968	9.80383	8.52204	8.81248	8.36374	8.63573	8.81502	8.63559	8.51038	8.41133	8.56538
ENSMUSG00000028760	10509463	eukaryotic translation initiation factor 4 gamma, 3 [Source:MGI Symbol;Acc:MGI:1923935]	230861	Eif4g3	protein_coding	8.22353	8.25112	8.26905	6.84524	6.98581	6.63939	6.69506	6.8582	6.93871	7.14007	7.13915	7.4572	8.09882	8.12811	8.07979	6.4719	6.86737	6.57169	6.90528	7.03787	7.00759	6.63499	6.79838	6.88917
ENSMUSG00000040731	10534316	eukaryotic translation initiation factor 4H [Source:MGI Symbol;Acc:MGI:1341822]	22384	Eif4h	protein_coding	11.0001	10.2767	10.0563	9.85991	9.64584	9.73003	9.36811	9.45034	9.62299	9.30028	9.2225	8.90756	11.1396	10.6241	10.4922	9.61288	9.94391	9.30524	9.36201	9.4106	9.3507	9.43515	9.26758	9.14112
ENSMUSG00000036461	10416657	E74-like factor 1 [Source:MGI Symbol;Acc:MGI:107180]	13709	Elf1	protein_coding	8.1035	8.08733	8.00358	7.64953	7.31198	7.38672	7.18168	7.17702	7.15775	7.13272	7.76495	7.52884	8.67326	8.10152	8.08228	7.37809	7.38594	7.33835	7.28349	7.01283	7.05738	7.64618	7.15782	7.53336
ENSMUSG00000003051	10358027	E74-like factor 3 [Source:MGI Symbol;Acc:MGI:1101781]	13710	Elf3	protein_coding	6.34635	6.54306	6.04288	6.21618	6.16133	5.87008	5.98003	5.44139	5.74027	5.92161	6.08749	6.03653	6.08327	6.30465	6.33035	5.11186	6.14888	5.08482	5.29265	4.92968	4.93184	5.49216	4.98232	5.54138
ENSMUSG00000031103	10604393	E74-like factor 4 (ets domain transcription factor) [Source:MGI Symbol;Acc:MGI:1928377]	56501	Elf4	protein_coding	7.13195	7.27117	7.18234	6.27819	5.8517	6.11295	5.82556	5.91704	6.29581	6.05678	6.5312	6.65587	7.44638	7.22104	7.20739	5.77483	6.30385	5.78312	5.91251	5.97115	6.26472	5.77248	6.35567	6.3958
ENSMUSG00000027186	10474171	E74-like factor 5 [Source:MGI Symbol;Acc:MGI:1335079]	13711	Elf5	protein_coding	8.11101	7.82508	7.73325	8.17401	7.49058	7.50118	7.03247	7.1699	7.09435	5.83513	5.93265	6.46773	8.56568	8.02375	7.919	7.51895	7.9235	6.79224	7.04701	7.0051	7.00715	6.70301	5.84814	6.171
ENSMUSG00000009406	10603870	ELK1, member of ETS oncogene family [Source:MGI Symbol;Acc:MGI:101833]	13712	Elk1	protein_coding	6.13656	6.27943	6.30034	5.76971	5.65837	5.72169	5.806	6.28267	6.00392	5.08889	5.25469	5.0681	6.2541	6.39666	6.21599	5.87734	5.47349	5.3056	5.47224	5.86746	5.9596	5.19171	5.66389	4.93074
ENSMUSG00000008398	10371959	ELK3, member of ETS oncogene family [Source:MGI Symbol;Acc:MGI:101762]	13713	Elk3	protein_coding	8.74914	8.88073	8.80883	8.05589	8.11429	8.23914	8.02071	8.33435	8.61291	7.95212	7.89198	7.52914	8.57485	8.97857	9.04999	8.46276	8.39259	7.81165	8.44895	8.28318	8.35027	8.00566	8.04413	7.88828
ENSMUSG00000026436	10349752	ELK4, member of ETS oncogene family [Source:MGI Symbol;Acc:MGI:102853]	13714	Elk4	protein_coding	7.80079	7.93248	7.71577	6.55238	6.10991	6.13828	5.95867	6.04434	6.28996	7.17549	6.89483	6.84973	8.10923	7.6515	7.88543	6.42148	6.42618	5.90447	6.27364	6.38779	6.3028	7.32335	7.78357	7.33125
ENSMUSG00000001542	10406254	elongation factor RNA polymerase II 2 [Source:MGI Symbol;Acc:MGI:2183438]	192657	Ell2	protein_coding	6.01062	6.30089	6.20955	5.73389	5.91665	5.71249	5.4921	5.93965	5.89998	5.89134	5.88309	5.59287	7.05778	6.23147	6.32463	5.71548	6.18006	5.55107	5.98327	5.70091	5.8244	5.65041	5.6859	5.20812
NR_038122	10403842	engulfment and cell motility 1, ced-12 homolog (C. elegans)	140580	Elmo1		8.22157	8.12298	8.39385	6.73116	6.44693	6.28346	6.70119	6.92485	6.90117	6.82945	6.89882	7.03904	8.47797	7.97514	8.06865	6.79562	6.99023	6.89751	7.0976	7.40284	7.11457	6.70347	7.0304	6.85526
ENSMUSG00000042507	10401428	ELM2 and Myb/SANT-like domain containing 1 [Source:MGI Symbol;Acc:MGI:2685106]	238317	Elmsan1	protein_coding	5.10797	5.27154	5.00978	4.34815	4.49818	4.60929	4.12575	4.18836	4.5496	4.41864	4.76334	4.86521	5.71225	5.0689	5.3612	4.31043	4.49952	4.23246	4.42575	4.6708	4.68346	4.64034	4.72395	4.4148
ENSMUSG00000029675	10534343	elastin [Source:MGI Symbol;Acc:MGI:95317]	13717	Eln	protein_coding	11.3494	11.4256	11.1422	10.7384	10.464	9.92615	10.4602	10.8272	10.5873	8.44842	9.34581	9.72408	11.2044	11.4208	11.5839	9.60927	10.2076	9.73544	11.1889	11.1391	11.1041	8.66527	8.56305	8.42544
ENSMUSG00000013822	10591735	elongation factor 1 homolog (ELF1, S. cerevisiae) [Source:MGI Symbol;Acc:MGI:1913376]	66126	Elof1	protein_coding	9.6437	9.39911	9.3692	10.8905	10.7872	10.7722	10.6065	10.547	10.4738	9.88247	10.0839	9.70831	9.51466	9.82414	9.671	10.7037	10.652	10.7173	10.3603	10.3201	10.384	10.328	9.76518	10.1533
ENSMUSG00000006390	10507539	elongation of very long chain fatty acids (FEN1/Elo2, SUR4/Elo3, yeast)-like 1 [Source:	54325	Elovl1	protein_coding	10.2679	10.3066	10.1229	10.1027	10.1471	10.2062	10.3621	10.4996	10.684	11.5092	11.5564	11.0851	9.92275	10.4759	10.4232	10.2943	10.3742	10.0447	10.3881	10.2824	10.4796	11.3473	11.0408	10.8628
ENSMUSG00000032349	10587284	ELOVL family member 5, elongation of long chain fatty acids (yeast) [Source:MGI Symbol;	68801	Elovl5	protein_coding	11.526	10.8758	10.9259	10.8457	10.4732	10.3352	10.0544	10.185	10.3737	10.7265	10.5652	10.4835	11.5149	11.2121	11.1191	10.0274	10.3186	9.87592	10.371	10.0644	10.2192	10.6417	10.6891	10.4362
ENSMUSG00000021696	10407072	ELOVL family member 7, elongation of long chain fatty acids (yeast) [Source:MGI Symbol;	74559	Elovl7	protein_coding	7.21146	7.01589	6.85655	6.06976	6.59398	6.44922	5.69689	5.5804	6.09993	6.03346	5.72905	5.27493	6.92302	6.98352	7.17301	6.27379	6.72424	5.91098	5.85468	5.85887	5.71291	5.9936	5.51285	5.37249
ENSMUSG00000008140	10562774	ER membrane protein complex subunit 10 [Source:MGI Symbol;Acc:MGI:1916933]	69683	Emc10	protein_coding	6.71678	6.74781	6.70262	7.11014	7.34779	7.32024	7.67275	7.60277	7.90026	6.82819	7.32085	7.17273	6.94413	7.01893	7.10517	7.53306	7.55776	7.40059	7.67335	7.38208	7.6128	7.35401	6.86064	7.197
ENSMUSG00000054690	10496359	endomucin [Source:MGI Symbol;Acc:MGI:1891716]	59308	Emcn	protein_coding	9.62171	10.0934	9.82031	9.14072	9.30415	9.21248	9.49118	9.95633	9.94771	9.29088	9.42279	9.03876	10.6223	9.72686	10.1459	9.55062	9.55194	9.3078	9.99815	9.62946	9.77715	8.98374	9.11016	8.96471
ENSMUSG00000029163	10520604	elastin microfibril interfacer 1 [Source:MGI Symbol;Acc:MGI:1926189]	100952	Emilin1	protein_coding	7.1198	7.68091	7.32146	6.93692	7.00734	6.87471	7.45207	7.26341	7.65474	6.60936	6.89108	7.00139	7.75269	7.57139	7.99228	7.25635	7.19374	7.18118	7.55854	7.56623	7.66736	6.88665	6.52582	6.4121
ENSMUSG00000071647	10461311	echinoderm microtubule associated protein like 3 [Source:MGI Symbol;Acc:MGI:2387612]	225898	Eml3	protein_coding	7.09699	6.88753	6.66185	5.7627	5.74691	5.87636	5.94914	5.77445	6.08068	5.47148	5.84809	5.6982	6.27856	6.96519	6.82426	5.86505	5.9297	5.982	5.76627	5.86333	5.90425	6.00627	5.65546	5.74428
ENSMUSG00000032624	10447141	echinoderm microtubule associated protein like 4 [Source:MGI Symbol;Acc:MGI:1926048]	78798	Eml4	protein_coding	8.43379	8.76997	8.47717	7.51254	7.56403	7.62554	7.56093	7.49372	7.8148	6.91119	7.17245	6.94601	8.43542	8.523	8.43052	7.62232	7.68048	7.72929	7.61532	7.96345	7.55966	6.85573	6.79696	7.03941
ENSMUSG00000030208	10542355	epithelial membrane protein 1 [Source:MGI Symbol;Acc:MGI:107941]	13730	Emp1	protein_coding	10.7625	10.2528	10.2814	9.90349	10.0588	10.0921	10.0534	10.2146	10.2781	9.10537	9.17005	8.9884	10.5969	10.401	10.4853	10.1318	10.186	9.91965	10.1303	10.064	10.0523	9.36137	9.02436	9.09796
ENSMUSG00000022505	10437639	epithelial membrane protein 2 [Source:MGI Symbol;Acc:MGI:1098726]	13731	Emp2	protein_coding	11.7222	11.8306	11.5693	11.2155	11.1056	11.2499	10.5044	10.738	10.8496	11.6856	11.5148	11.5289	11.3819	11.8069	11.9612	11.1224	11.3313	10.7735	10.809	10.6766	10.8346	11.7611	11.808	11.5993
ENSMUSG00000004730	10446282	EGF-like module containing, mucin-like, hormone receptor-like sequence 1 [Source:MGI Sy	13733	Emr1	protein_coding	5.12253	5.85119	6.05238	6.54004	6.27285	6.22627	7.26231	7.0265	6.84678	6.59731	7.56845	7.33837	6.11206	5.99733	6.0209	6.06635	6.70145	6.56531	6.45028	6.45646	6.42284	6.55677	6.48968	6.80788
ENSMUSG00000032915	10445953	EGF-like module containing, mucin-like, hormone receptor-like sequence 4 [Source:MGI Sy	52614	Emr4	protein_coding	3.83238	4.34884	4.25417	4.46867	4.4117	4.65697	4.96332	5.05631	5.0945	4.96981	4.98634	5.18111	4.32561	4.19558	4.16367	5.60834	5.1245	4.99591	5.3733	5.139	5.48087	5.50021	5.00052	5.09387
ENSMUSG00000022995	10360764	enabled homolog (Drosophila) [Source:MGI Symbol;Acc:MGI:108360]	13800	Enah	protein_coding	7.90354	8.03535	7.87655	7.14585	7.26112	7.13046	7.16315	7.23216	7.43724	6.58235	6.60371	6.73606	7.77936	7.92021	7.98881	7.19754	7.2327	7.14249	7.0951	7.18641	7.26669	6.67981	6.72354	6.60633
ENSMUSG00000041773	10406817	ectodermal-neural cortex 1 [Source:MGI Symbol;Acc:MGI:109610]	13803	Enc1	protein_coding	7.06079	7.19797	6.89261	6.22685	6.29903	6.20606	6.61587	6.67286	6.92189	5.95902	5.93465	5.78853	7.23283	7.15041	7.12675	6.75708	6.30987	6.29983	7.0036	6.81588	6.83453	5.74988	5.87439	5.5145
ENSMUSG00000028024	10502081	glutamyl aminopeptidase [Source:MGI Symbol;Acc:MGI:106645]	13809	Enpep	protein_coding	8.40689	10.1269	9.99225	8.63328	9.10373	9.4282	9.27427	9.63215	9.66788	9.15234	9.33103	9.0367	9.46505	10.1047	10.1171	9.7286	9.334	9.46052	9.90174	9.88685	9.82488	8.86056	8.64869	8.40765
ENSMUSG00000037370	10368289	ectonucleotide pyrophosphatase/phosphodiesterase 1 [Source:MGI Symbol;Acc:MGI:97370]	18605	Enpp1	protein_coding	4.58132	5.24197	5.29666	4.83919	4.65076	4.61895	5.45091	5.8188	5.5223	5.14033	6.1279	5.77251	4.43844	5.27041	5.70161	4.83096	4.5819	4.90877	7.09823	6.51605	6.71408	4.73711	4.6712	4.58857
ENSMUSG00000022425	10428619	ectonucleotide pyrophosphatase/phosphodiesterase 2 [Source:MGI Symbol;Acc:MGI:1321390]	18606	Enpp2	protein_coding	9.03233	8.38217	8.36044	7.61899	7.04805	6.8097	6.69441	7.20316	6.78573	7.58531	7.94526	7.26205	9.69488	8.4914	8.61038	6.4344	7.18402	6.86276	7.50151	7.44755	7.35345	7.6197	7.52879	7.53455
ENSMUSG00000023960	10445338	ectonucleotide pyrophosphatase/phosphodiesterase 5 [Source:MGI Symbol;Acc:MGI:1933830]	83965	Enpp5	protein_coding	6.73295	7.00922	6.99215	7.61924	7.4001	7.13551	7.66966	7.50851	7.32574	8.51504	8.49164	8.33707	7.57962	7.16219	7.19876	7.2724	7.2827	7.18528	7.7076	7.77251	7.58098	8.77187	8.43823	8.32968
ENSMUSG00000035245	10546567	EGF domain-specific O-linked N-acetylglucosamine (GlcNAc) transferase [Source:MGI Symbo	101351	Eogt	protein_coding	8.25555	8.10427	7.96924	7.35543	7.17469	7.10349	7.5072	7.27349	7.6785	7.54481	7.42002	7.20896	8.76401	8.05579	8.09876	7.27604	7.2855	7.03904	7.4239	7.58718	7.53529	7.2382	7.2023	6.85381
ENSMUSG00000055024	10425527	E1A binding protein p300 [Source:MGI Symbol;Acc:MGI:1276116]	328572	Ep300	protein_coding	8.36002	8.75093	8.72858	7.0948	6.67074	6.39318	6.7971	7.03965	6.70868	7.26215	7.63778	7.95245	8.25808	8.15419	8.1643	6.22838	6.58957	6.5522	7.18618	7.44474	7.11405	7.21407	7.46896	7.39982
ENSMUSG00000029505	10532407	E1A binding protein p400 [Source:MGI Symbol;Acc:MGI:1276124]	75560	Ep400	protein_coding	7.14023	7.68658	7.597	6.0948	6.12811	5.95643	5.66447	5.97868	6.32926	6.03775	6.3383	6.55972	7.08775	7.30525	7.34038	5.92642	6.05534	5.77099	6.10002	6.55632	6.05426	5.94111	6.28498	6.07964
ENSMUSG00000024140	10447317	endothelial PAS domain protein 1 [Source:MGI Symbol;Acc:MGI:109169]	13819	Epas1	protein_coding	10.1652	10.7731	10.7126	9.36292	8.86199	8.58389	8.71448	8.9072	8.97079	10.7192	10.5054	10.4273	9.64537	10.2858	10.7552	8.66864	8.99164	8.61769	9.41309	9.59663	9.31245	10.5072	10.9474	10.2671
ENSMUSG00000028906	10516823	erythrocyte protein band 4.1 [Source:MGI Symbol;Acc:MGI:95401]	269587	Epb4.1	protein_coding	8.26064	8.16157	8.17278	7.54155	7.77961	6.82698	7.10718	7.41636	7.18616	6.76308	6.98631	7.05256	8.67953	8.09226	8.18663	7.02001	7.15214	7.57895	7.32321	7.46537	7.62066	7.13982	7.29392	7.10629
ENSMUSG00000024240	10457302	enhancer of polycomb homolog 1 (Drosophila) [Source:MGI Symbol;Acc:MGI:1278322]	13831	Epc1	protein_coding	8.02173	8.03511	8.0071	7.14472	6.91942	7.09865	6.86898	7.08508	7.02509	7.01694	7.38572	7.41811	7.8584	7.85573	7.9052	6.96901	7.02873	7.16813	7.47695	7.40433	7.23348	6.91146	7.26135	7.1378
ENSMUSG00000069495	10471978	enhancer of polycomb homolog 2 (Drosophila) [Source:MGI Symbol;Acc:MGI:1278321]	227867	Epc2	protein_coding	7.61182	7.6409	7.60829	6.75632	6.53829	6.58587	6.24684	6.48605	6.54368	6.46378	6.29242	5.85983	7.92886	7.68553	7.55853	6.88018	6.69194	6.43858	6.56415	6.59433	6.41618	6.04847	6.68949	6.36167
ENSMUSG00000029859	10544417	Eph receptor A1 [Source:MGI Symbol;Acc:MGI:107381]	13835	Epha1	protein_coding	7.07297	7.30828	7.0396	6.60555	6.91694	6.87758	6.48759	6.40131	6.71691	6.24462	6.06189	5.67814	7.58216	7.35428	7.44902	6.84894	6.84592	6.63986	6.53459	6.90234	6.73375	6.05498	6.10046	6.05437
ENSMUSG00000006445	10509965	Eph receptor A2 [Source:MGI Symbol;Acc:MGI:95278]	13836	Epha2	protein_coding	7.34796	6.93342	6.58313	6.0982	6.38589	6.06908	5.93277	6.01486	6.24389	6.20383	6.16555	6.41921	8.11421	6.83099	6.60695	5.87197	5.95621	5.38211	6.16341	5.98613	5.75843	5.9996	6.08154	6.1266
ENSMUSG00000052504	10440258	Eph receptor A3 [Source:MGI Symbol;Acc:MGI:99612]	13837	Epha3	protein_coding	7.26296	7.48725	7.2124	6.86477	6.76966	6.78373	6.15513	5.5769	6.2411	4.80063	4.77557	5.08496	7.99526	7.6628	7.74104	6.94175	6.7698	6.36349	5.8975	5.96634	5.85919	4.52984	4.80878	4.68541
ENSMUSG00000028289	10503659	Eph receptor A7 [Source:MGI Symbol;Acc:MGI:95276]	13841	Epha7	protein_coding	5.37063	5.86397	5.64161	4.30027	4.29254	4.60791	4.32002	4.38892	4.70816	4.62783	4.25558	4.32398	5.35947	5.52636	5.55183	4.28008	4.38877	4.70733	4.78958	4.82976	4.6419	4.51395	4.29332	4.09612
ENSMUSG00000005958	10434559	Eph receptor B3 [Source:MGI Symbol;Acc:MGI:104770]	13845	Ephb3	protein_coding	7.67323	7.68108	7.28758	6.39119	6.39173	6.17855	6.42876	6.45516	6.6367	6.47201	6.72126	6.33029	7.04708	7.69701	7.44288	6.16805	6.12945	6.45121	6.55844	6.70163	7.08977	6.37442	6.49494	6.39692
ENSMUSG00000038776	10360684	epoxide hydrolase 1, microsomal [Source:MGI Symbol;Acc:MGI:95405]	13849	Ephx1	protein_coding	8.37799	8.18493	8.29244	8.97758	9.33687	8.84091	9.0933	9.23407	8.92328	10.6472	10.5016	10.4828	8.50063	8.29418	8.3679	8.50262	8.5519	8.71896	8.92871	8.76666	8.99391	10.886	10.7539	10.8097
ENSMUSG00000046785	10589756	EPM2A (laforin) interacting protein 1 [Source:MGI Symbol;Acc:MGI:1925031]	77781	Epm2aip1	protein_coding	7.58244	7.93391	7.63843	6.64373	6.78818	6.6454	6.60177	6.58254	6.47012	7.04067	6.64852	6.33449	7.26983	7.59799	7.67852	6.68329	6.43619	6.57345	7.00152	6.94488	6.69986	6.55765	6.60428	6.33198
ENSMUSG00000010080	10389990	epsin 3 [Source:MGI Symbol;Acc:MGI:1919139]	71889	Epn3	protein_coding	7.72142	7.62358	7.55757	7.33018	7.40622	7.05822	6.65902	6.13521	6.66739	6.75433	6.81863	7.01512	7.55913	7.74108	7.69862	6.95831	7.1135	6.39089	6.27715	6.31514	6.04434	6.74805	6.37748	6.66123
ENSMUSG00000006154	10549655	EPS8-like 1 [Source:MGI Symbol;Acc:MGI:1914675]	67425	Eps8l1	protein_coding	6.6323	6.61437	6.36137	5.43984	5.39826	5.47976	5.07993	5.0347	5.08513	5.02392	5.48517	5.40897	5.39376	6.78783	6.79593	4.92012	5.42464	5.20652	5.21115	5.12631	4.96528	5.48164	5.0337	5.23005
ENSMUSG00000025504	10558880	EPS8-like 2 [Source:MGI Symbol;Acc:MGI:2138828]	98845	Eps8l2	protein_coding	8.09153	8.05223	7.87467	7.65661	7.42562	7.34483	6.66682	6.64857	6.78311	7.01891	7.36458	7.8945	7.64595	8.04524	8.08013	6.87567	7.14234	6.88248	6.38557	6.29421	6.30946	7.45936	7.33911	7.49821
ENSMUSG00000021709	10411853	Erbb2 interacting protein [Source:MGI Symbol;Acc:MGI:1890169]	59079	Erbb2ip	protein_coding	10.305	10.3487	10.2716	9.48412	9.28996	9.13812	9.13583	9.39783	9.40971	9.83514	9.86337	9.61274	10.1796	10.1461	10.2134	9.3547	9.24821	9.26756	9.55132	9.63004	9.58261	9.77594	10.0746	9.67559
ENSMUSG00000018166	10373467	v-erb-b2 erythroblastic leukemia viral oncogene homolog 3 (avian) [Source:MGI Symbol;Ac	13867	Erbb3	protein_coding	9.35453	9.30664	9.2724	8.73999	8.30617	7.64964	7.17042	7.33617	6.87444	7.49707	7.67756	7.87837	9.4739	9.17625	9.19533	7.32846	7.91976	7.37145	6.98417	6.93878	7.11744	7.76325	7.2027	7.29927
ENSMUSG00000030172	10547404:10547408:10547410	ELKS/RAB6-interacting/CAST family member 1 [Source:MGI Symbol;Acc:MGI:2151013]	111173	Erc1	protein_coding	5.85166	6.30417	6.08145	4.87083	5.14591	4.97249	5.08254	5.09187	5.16643	5.22396	5.24588	5.13892	5.84106	5.98909	6.12457	5.12966	5.24008	5.06645	5.15654	5.26919	5.25634	5.24883	5.47136	5.39281
ENSMUSG00000030400	10550674	excision repair cross-complementing rodent repair deficiency, complementation group 2 [	13871	Ercc2	protein_coding	6.17148	6.12128	5.86353	5.07073	5.34109	5.28039	5.00351	5.14834	5.2383	5.03481	5.11547	5.23431	5.78502	6.31906	6.12021	5.22345	5.26143	5.17796	5.00723	5.17513	5.01777	5.27419	4.96483	5.04409
ENSMUSG00000054051	10413897	excision repair cross-complementing rodent repair deficiency, complementation group 6 [	319955	Ercc6	protein_coding	6.5824	6.87119	6.81933	5.35893	5.25567	5.03475	5.21913	5.03566	5.2545	5.5218	5.62854	5.74416	6.23971	6.58594	6.57159	5.28243	5.28898	5.13971	5.64054	5.46764	5.38835	5.00657	5.56946	5.34391
ENSMUSG00000021470	10405785:10405804	excision repair cross-complementing rodent repair deficiency, complementation group 6 l	76251	Ercc6l2	protein_coding	6.42517	6.72595	6.62212	5.70717	6.19683	5.96153	6.00845	5.97311	6.08507	5.6957	5.52826	5.43491	5.9028	6.70671	6.67648	6.16222	6.15759	6.09511	6.03487	6.24027	6.00103	5.4479	5.55348	5.60515
ENSMUSG00000040857	10561004	Ets2 repressor factor [Source:MGI Symbol;Acc:MGI:109637]	13875	Erf	protein_coding	6.05297	5.78421	5.80532	5.02219	5.21479	5.26319	4.98596	5.04324	5.5315	4.63886	5.00067	4.92489	6.01738	6.16782	5.61034	5.34642	5.19201	4.89616	4.92536	5.21733	4.95191	4.73076	4.8443	4.81174
ENSMUSG00000025198	10467907	ER lipid raft associated 1 [Source:MGI Symbol;Acc:MGI:2387613]	226144	Erlin1	protein_coding	8.51039	7.77482	7.85286	7.82538	7.45439	7.27469	6.66789	6.87282	7.08201	6.78405	6.81823	6.76976	8.15938	7.92118	8.03375	7.32023	7.39682	7.10072	7.10838	7.06047	7.13006	6.82714	6.81632	6.7463
ENSMUSG00000020715	10392183	endoplasmic reticulum (ER) to nucleus signalling 1 [Source:MGI Symbol;Acc:MGI:1930134]	78943	Ern1	protein_coding	7.10841	7.19264	7.08537	6.00413	5.58927	5.46163	5.94585	5.64291	5.60043	6.07597	6.26954	6.09269	6.76803	6.90351	6.89253	4.94671	5.68209	5.49139	5.79771	6.05812	5.78556	6.4188	6.07895	5.97715
ENSMUSG00000028967	10510574	ERBB receptor feedback inhibitor 1 [Source:MGI Symbol;Acc:MGI:1921405]	74155	Errfi1	protein_coding	10.6037	10.7748	10.5423	10.2488	9.14535	9.53137	8.68353	8.57917	8.92446	9.50828	9.15382	9.96179	11.2372	10.605	10.581	9.51121	9.67057	8.85015	9.00083	9.03149	8.4505	9.8384	9.28925	8.87197
ENSMUSG00000022034	10420877	establishment of cohesion 1 homolog 2 (S. cerevisiae) [Source:MGI Symbol;Acc:MGI:191923	71988	Esco2	protein_coding	4.03223	3.90479	4.19789	4.14579	4.49292	4.86204	4.97285	4.87559	6.07095	3.69923	3.96567	3.99021	4.21495	4.04995	4.22822	5.06935	4.35781	5.57055	4.6611	5.12458	5.15591	3.88925	3.91557	3.87847
ENSMUSG00000045624	10488108	ESF1, nucleolar pre-rRNA processing protein, homolog (S. cerevisiae) [Source:MGI Symbol	66580	Esf1	protein_coding	7.46308	7.26361	7.09235	6.34282	6.45983	6.01792	5.93514	6.15668	6.66939	6.54652	6.53183	6.34002	7.59751	7.34971	7.32874	6.70053	6.53516	6.20287	6.5215	6.27691	5.9551	6.2202	6.49941	6.40922
ENSMUSG00000040728	10511560	epithelial splicing regulatory protein 1 [Source:MGI Symbol;Acc:MGI:1917326]	207920	Esrp1	protein_coding	7.95078	7.73557	7.49668	7.18178	7.40514	7.01629	6.87945	6.66241	6.67562	6.46325	6.72945	6.71109	7.72023	7.75898	7.6607	6.40137	6.8255	6.44351	6.22826	6.59456	6.49492	6.72305	6.33177	6.62622
ENSMUSG00000084128	10581455	epithelial splicing regulatory protein 2 [Source:MGI Symbol;Acc:MGI:1924661]	77411	Esrp2	protein_coding	8.29929	8.17067	7.98788	7.41767	7.27272	7.05398	6.33346	6.5103	6.43573	5.93023	6.40864	6.66674	7.64854	8.28414	8.20055	6.51123	7.26051	6.53652	6.168	6.40003	6.11557	6.52681	6.16981	6.04356
ENSMUSG00000004610	10552418	electron transferring flavoprotein, beta polypeptide [Source:MGI Symbol;Acc:MGI:106098]	110826	Etfb	protein_coding	8.43904	8.71717	8.75109	9.68824	9.81224	9.97255	9.7999	9.81278	9.70164	9.02969	9.52139	9.50797	8.53924	9.02175	8.82454	9.95463	9.89701	9.94687	9.67512	9.60998	9.76833	9.50521	8.9314	9.35081
ENSMUSG00000027809	10498837	electron transferring flavoprotein, dehydrogenase [Source:MGI Symbol;Acc:MGI:106100]	66841	Etfdh	protein_coding	9.42775	8.9915	8.92405	8.69845	8.75106	8.6777	8.50086	8.55088	8.68042	8.28313	8.43571	8.25423	8.83724	9.28204	9.12246	8.66183	8.76178	8.4999	8.51822	8.32907	8.37419	8.00158	8.07998	8.07091
ENSMUSG00000036617	10469581	enhancer trap locus 4 [Source:MGI Symbol;Acc:MGI:95454]	208618	Etl4	protein_coding	6.6669	7.22077	7.37722	5.97336	5.95327	5.8516	5.92679	6.0713	5.89204	6.42168	6.46387	6.6336	6.86893	7.01778	6.88844	5.90423	5.93526	6.05728	5.88389	6.27738	6.55955	6.50332	6.32582	6.14146
ENSMUSG00000030275	10542677	ethanolamine kinase 1 [Source:MGI Symbol;Acc:MGI:1922570]	75320	Etnk1	protein_coding	7.95281	8.26129	8.09371	7.37087	7.08107	6.81493	6.93984	6.77072	6.94606	7.89224	8.16858	8.06965	8.13669	7.98394	8.08021	6.96928	6.90675	7.09324	7.03687	7.17433	7.07029	7.54576	7.53207	7.64087
ENSMUSG00000032035	10584142	E26 avian leukemia oncogene 1, 5' domain [Source:MGI Symbol;Acc:MGI:95455]	23871	Ets1	protein_coding	9.01612	9.18035	9.17001	8.23527	8.09384	8.00818	8.32211	8.54689	8.51086	8.79273	8.72446	8.37191	8.86015	9.11802	9.37828	8.36452	8.24833	8.16161	8.7389	8.68924	8.76386	8.79979	9.28275	8.6626
ENSMUSG00000022895	10437160	E26 avian leukemia oncogene 2, 3' domain [Source:MGI Symbol;Acc:MGI:95456]	23872	Ets2	protein_coding	10.3888	10.0951	9.90492	9.23982	8.84318	8.74741	8.55248	8.53252	8.95537	8.94804	8.99616	8.90146	10.9974	10.1556	10.2137	8.67152	9.12591	8.40643	8.95484	8.78324	8.65339	8.81483	9.16711	8.7629
ENSMUSG00000004151	10395457:10406934	ets variant gene 1 [Source:MGI Symbol;Acc:MGI:99254]	432800	Etv1	protein_coding	6.71361	7.44552	7.51704	6.53295	6.48076	6.27977	6.83547	7.23672	7.1997	6.19355	5.98787	6.07244	7.25818	7.13878	7.46242	6.84416	6.17091	6.85611	7.60472	7.8587	7.61273	6.26814	6.62754	6.35788
ENSMUSG00000003382	10492997	ets variant gene 3 [Source:MGI Symbol;Acc:MGI:1350926]	27049	Etv3	protein_coding	7.81603	7.79911	7.57189	6.76309	6.69563	6.64873	6.35993	6.39848	6.44332	6.91916	7.17015	6.44619	8.25467	7.72937	7.77412	6.58269	6.8879	6.08777	6.57124	6.55972	6.54546	6.70908	6.96934	7.05523
ENSMUSG00000013089	10363901:10438626	ets variant gene 5 [Source:MGI Symbol;Acc:MGI:1096867]	104156	Etv5	protein_coding	8.56984	8.87115	8.34148	7.46046	7.48457	7.49849	7.40466	7.29538	7.61865	7.88219	7.84767	7.46469	7.88996	8.72647	8.69028	7.72559	7.70857	7.00862	7.53392	7.54234	7.52881	7.7676	7.3768	7.50647
ENSMUSG00000030199	10542275	ets variant gene 6 (TEL oncogene) [Source:MGI Symbol;Acc:MGI:109336]	14011	Etv6	protein_coding	7.06939	7.48501	7.1482	6.58499	6.44879	6.71629	6.54912	6.32007	6.74395	6.05059	6.55553	6.35636	7.5276	7.25994	7.35949	6.83497	6.77179	6.4205	6.8339	6.55828	6.53998	5.84874	5.96231	6.2562
ENSMUSG00000035104	10539238	eva-1 homolog A (C. elegans) [Source:MGI Symbol;Acc:MGI:2385247]	232146	Eva1a	protein_coding	6.24424	6.15854	6.29015	6.47015	6.63065	6.76372	6.54117	6.47009	6.56534	5.34705	5.52456	5.05244	6.2409	6.65818	6.39529	6.95098	7.10381	6.99779	6.30906	6.13804	6.47158	5.18228	5.19739	5.04572
ENSMUSG00000043251	10581197	exocyst complex component 3-like [Source:MGI Symbol;Acc:MGI:3041195]	277978	Exoc3l	protein_coding	5.71574	5.70073	5.77239	4.53358	4.81202	4.71352	4.54438	4.80911	4.73055	4.91123	4.75753	4.7808	5.3882	5.81134	5.88883	4.81928	4.92333	4.46799	4.81906	4.82149	4.93984	4.41636	4.94745	4.54574
ENSMUSG00000033769	10545780	exocyst complex component 6B [Source:MGI Symbol;Acc:MGI:1923164]	75914	Exoc6b	protein_coding	8.58379	8.76862	8.67934	7.61767	7.3844	7.5115	7.44988	7.41133	7.67058	7.64656	7.67728	7.6394	8.36757	8.60035	8.55172	7.61586	7.65823	7.59371	7.65115	7.83943	7.5875	7.79715	7.88672	7.76305
ENSMUSG00000025785	10590549	exosome component 7 [Source:MGI Symbol;Acc:MGI:1913696]	66446	Exosc7	protein_coding	8.82802	8.47356	8.24839	7.72454	7.70968	7.87365	7.39286	7.48889	7.19313	6.97338	7.59041	7.27069	7.76477	8.03796	8.11967	7.73635	7.80736	7.60649	7.45037	7.28384	7.28645	6.90467	6.7847	7.04112
ENSMUSG00000034584	10585331	exophilin 5 [Source:MGI Symbol;Acc:MGI:2443248]	320051	Exph5	protein_coding	5.91682	6.39736	6.39991	5.43534	5.10957	4.59923	5.06327	5.17808	4.68934	5.29333	5.32852	5.73512	5.99163	6.23761	6.28972	5.10247	5.0177	5.07051	5.11668	5.05692	5.10554	5.76919	5.60698	5.55905
ENSMUSG00000061731	10428579	exostoses (multiple) 1 [Source:MGI Symbol;Acc:MGI:894663]	14042	Ext1	protein_coding	8.86055	9.1072	8.94613	8.56048	8.72181	9.03106	8.94431	9.03507	9.28585	7.70988	8.16754	7.88328	9.24883	9.19767	9.14926	9.04746	8.91819	8.68309	9.34603	9.33854	9.16055	7.96027	7.47635	7.80178
ENSMUSG00000029687	10544501	enhancer of zeste homolog 2 (Drosophila) [Source:MGI Symbol;Acc:MGI:107940]	14056	Ezh2	protein_coding	7.64482	7.26539	7.41485	7.7194	7.5464	7.58308	7.41712	7.75908	7.81285	6.28569	6.37241	6.68557	7.02085	7.52228	7.26308	8.13458	7.56107	8.23993	7.74944	7.8154	7.78673	6.13557	6.09518	6.55369
ENSMUSG00000052397	10447602	ezrin [Source:MGI Symbol;Acc:MGI:98931]	22350	Ezr	protein_coding	10.3516	9.95988	9.65632	9.90693	9.70823	9.41618	9.0026	8.77689	8.88685	9.2125	9.62906	9.57136	9.90493	9.85487	9.88561	9.05546	9.37655	8.7991	8.66733	8.65258	8.69814	9.47875	9.7162	9.67979
ENSMUSG00000039109	10408693	coagulation factor XIII, A1 subunit [Source:MGI Symbol;Acc:MGI:1921395]	74145	F13a1	protein_coding	6.53851	6.61728	6.45245	6.93321	6.07205	5.98885	6.3673	5.90606	6.06964	6.49069	6.95866	7.09462	7.75129	6.38661	6.71233	6.03054	6.60826	6.39393	5.87646	5.46709	5.67982	6.62486	6.96999	7.10301
ENSMUSG00000048376	10411229	coagulation factor II (thrombin) receptor [Source:MGI Symbol;Acc:MGI:101802]	14062	F2r	protein_coding	10.5623	10.0288	9.95677	9.53858	9.46146	9.24403	9.33335	9.54787	9.79431	9.58104	9.35489	9.20719	10.8236	10.294	10.2104	9.27543	9.34482	9.04094	9.51188	9.56179	9.36392	9.28009	9.61884	9.17516
ENSMUSG00000021678	10411226	coagulation factor II (thrombin) receptor-like 1 [Source:MGI Symbol;Acc:MGI:101910]	14063	F2rl1	protein_coding	5.28353	5.38594	5.01216	4.90247	4.92495	4.46315	4.23852	4.37324	4.42637	4.41958	4.25581	4.6956	6.33905	5.20022	5.14926	4.3192	4.93827	4.11368	4.26748	4.5992	4.39402	4.38823	4.34912	4.50634
ENSMUSG00000028128	10495675	coagulation factor III [Source:MGI Symbol;Acc:MGI:88381]	14066	F3	protein_coding	10.2267	8.49223	8.56739	9.20288	8.87857	8.73362	7.5294	7.58917	8.03052	7.70898	7.3273	8.11932	10.0747	8.75056	8.79194	8.27253	8.77866	7.92018	7.45096	7.24402	7.232	7.65995	7.33882	7.58918
AK170335	10399632	RIKEN cDNA F630048H11 gene	100038492	F630048H11Rik		6.47464	6.81588	7.32985	5.62166	5.75258	5.62013	5.59501	5.56322	5.32302	5.43881	5.80953	5.67251	6.21455	6.33244	5.84933	5.33392	5.38863	5.48681	5.5214	5.84426	5.63302	5.78358	5.66808	5.39644
NR_045641	10498357	RIKEN cDNA F630111L10 gene	320463	F630111L10Rik		3.85395	4.02354	3.93328	4.50389	4.77009	4.64489	4.58793	4.87219	4.60285	4.46678	5.06987	4.989	3.77572	4.15477	3.97901	4.6717	4.61955	4.66673	4.93566	5.05229	4.97258	4.99575	4.82102	5.09684
ENSMUSG00000031443	10570280	coagulation factor VII [Source:MGI Symbol;Acc:MGI:109325]	14068	F7	protein_coding	4.41231	4.66054	4.9476	5.63538	5.46389	6.03671	6.14006	5.98093	5.64073	6.64816	7.3765	7.02989	4.73231	5.05178	4.93332	4.80708	6.13099	4.95158	4.91246	5.50852	4.99998	5.54954	5.37572	5.53459
ENSMUSG00000054422	10538965	fatty acid binding protein 1, liver [Source:MGI Symbol;Acc:MGI:95479]	14080	Fabp1	protein_coding	3.56658	3.55036	3.6074	3.89404	3.83235	3.61414	3.8705	3.92559	3.86915	4.22704	4.60373	4.79384	3.78688	3.3756	3.67148	3.92839	3.65055	4.01026	4.10465	3.91432	4.07084	5.58663	5.59917	5.73739
ENSMUSG00000028773	10371502:10508614	fatty acid binding protein 3, muscle and heart [Source:MGI Symbol;Acc:MGI:95476]	14077	Fabp3	protein_coding	6.12688	6.28755	6.79293	7.65004	7.56064	7.47315	7.85564	8.20954	7.35336	5.68325	5.85344	5.67657	6.03139	6.65316	6.91267	7.43989	7.82508	7.3148	7.97579	7.34044	7.92439	5.94864	5.93111	6.02871
ENSMUSG00000062515	10497265	fatty acid binding protein 4, adipocyte [Source:MGI Symbol;Acc:MGI:88038]	11770	Fabp4	protein_coding	6.92671	5.69646	6.08633	6.34948	6.19667	5.92999	6.92348	6.9032	5.93601	7.88123	8.56716	7.57524	6.42701	6.15872	6.08056	6.06936	6.02249	5.94859	6.73179	5.69996	6.57581	6.70748	7.95757	7.39389
ENSMUSG00000027533	10490838:10585699	fatty acid binding protein 5, epidermal [Source:MGI Symbol;Acc:MGI:101790]	16592	Fabp5	protein_coding	9.20408	8.2396	8.01875	9.2646	8.90142	8.97011	9.04665	8.95768	8.73822	8.85326	9.36525	8.43961	9.58601	8.88569	8.47865	9.05259	9.16712	8.87341	8.62432	8.59501	8.66019	8.12349	7.26102	7.66663
ENSMUSG00000023011	10432492	Fas apoptotic inhibitory molecule 2 [Source:MGI Symbol;Acc:MGI:1919643]	72393	Faim2	protein_coding	3.67768	3.90331	3.90048	3.90086	3.98011	4.05942	3.77864	4.05606	4.05984	5.2586	5.39606	5.39437	3.84438	3.72356	4.08877	4.07028	3.96312	4.00517	3.9879	3.95939	3.9989	6.06865	5.62334	5.68247
ENSMUSG00000042474	10349593	Fas apoptotic inhibitory molecule 3 [Source:MGI Symbol;Acc:MGI:1916419]	69169	Faim3	protein_coding	3.95173	4.11695	3.85964	4.09351	4.07992	4.2523	4.13784	4.28469	4.00319	5.08732	5.50385	4.78548	3.85023	3.97242	3.97092	4.34255	4.09791	4.23223	4.46644	4.48569	4.50339	5.88429	5.7892	5.45057
ENSMUSG00000039157	10471424	family with sequence similarity 102, member A [Source:MGI Symbol;Acc:MGI:2138935]	98952	Fam102a	protein_coding	6.42414	6.5308	6.37674	5.56112	5.84009	5.62539	5.50428	5.51147	6.22554	5.47519	5.75446	6.0697	6.682	6.53195	6.44983	5.55135	5.57755	5.32085	5.90893	5.74621	5.52222	5.51371	5.56496	5.48302
ENSMUSG00000040339	10501456	family with sequence similarity 102, member B [Source:MGI Symbol;Acc:MGI:3036259]	329739	Fam102b	protein_coding	8.55835	8.04629	8.09168	7.93984	7.25909	7.20447	7.02437	7.19366	7.15274	7.14941	7.12543	6.93416	8.47051	8.15184	8.2029	7.47307	7.51782	7.35385	7.56713	7.61486	7.49151	7.24369	7.43902	7.11999
[truncated: 3,251 more rows]

## Sheet: Lung_Fig2_BvsWT_cluster
ID	Affy_ID	Description	Gene_id	Gene_Symbol	Gene_Type	Lung_Scnn1b-Tg_PND0_rep1_40	Lung_Scnn1b-Tg_PND0_rep2_41	Lung_Scnn1b-Tg_PND0_rep3_42	Lung_Scnn1b-Tg_PND3_rep1_28	Lung_Scnn1b-Tg_PND3_rep2_29	Lung_Scnn1b-Tg_PND3_rep3_30	Lung_Scnn1b-Tg_PND10_rep1_16	Lung_Scnn1b-Tg_PND10_rep2_17	Lung_Scnn1b-Tg_PND10_rep3_18	Lung_Scnn1b-Tg_PND42_rep1_4	Lung_Scnn1b-Tg_PND42_rep2_5	Lung_Scnn1b-Tg_PND42_rep3_6	Lung_WT_PND0_rep1_37	Lung_WT_PND0_rep2_38	Lung_WT_PND0_rep3_39	Lung_WT_PND3_rep1_25	Lung_WT_PND3_rep2_26	Lung_WT_PND3_rep3_27	Lung_WT_PND10_rep1_13	Lung_WT_PND10_rep2_14	Lung_WT_PND10_rep3_15	Lung_WT_PND42_rep1_1	Lung_WT_PND42_rep2_2	Lung_WT_PND42_rep3_3
[truncated: 84 more rows]

[truncated: 2 more sheets: MAC_Fig3b_time_cluster, MAC_Fig3c_BvsWT_cluster]
