# Supplementary material for: Gene expression in whole lung and pulmonary macrophages reflects the dynamic pathology associated with airway surface dehydration
Source: BMC Genomics. 2014 Sep 10;15(1):726. doi: 10.1186/1471-2164-15-726 (PMC4247008; doi:10.1186/1471-2164-15-726)
Supplement: Supplementary file 4 — Additional file 4: Results file S2: This excel file contains tables of converted enrichment significance score from GSEA results for clustering analysis. The names of the individual worksheets indicate corresponding figures (Figure 4a and b; Figures S2 and S4) that show the clusters based on the specific data. For each table, GSEA results from relevant individual comparisons were extracted using a specified FDR cutoff, T (e.g. 0.1 or 0.01) in at least one of the comparisons. The pooled FDR values (F) were then converted to the enrichment score (S) by the following formula: S = T – (0.9 * F) contained in these tables for clustering. (XLSX 21 KB) [file 12864_2014_6683_MOESM4_ESM.xlsx]

## Sheet: Fig4A_CF_GSEA
Func Term	Lung_Tg0d_vs_WT0d	Lung_Tg3d_vs_WT3d	Lung_Tg10d_vs_WT10d	Lung_Tg42d_vs_WT42d	MAC_Tg0d_vs_WT0d	MAC_Tg3d_vs_WT3d	MAC_Tg10d_vs_WT10d	MAC_Tg42d_vs_WT42d
Autophagy: Autophagy signaling pathway genes, mouse	0	0	0	0.0829298	0	0	0	0
Cell-specific genes: Alveolar macrophage activation, smokers	0	0	0.09991	0.09991	0	0.09991	0.09991	0.09991
Cell-specific genes: Alveolar macrophage activation, smokers, M1	0	0	0.09991	0.09991	0	0.09991	0.09991	0.09991
Cell-specific genes: Alveolar macrophage activation, smokers, M2	0	0	0.0394143	0.09991	0	0.09991	0.0591458	0.09991
Cell-specific genes: Ciliated cell	-0.09991	0.0776929	0.09991	0	0	0	0	0
Cell-specific genes: Dendritic cell	-0.0137794	0	0	0.0963929	0	0.0430162	0.0625051	0.0954459
Cell-specific genes: Eosinophil	0.0268573	0	0	0	0	0	0	0
Cell-specific genes: M1 macrophage markers, literature	0	0	0.09991	0.09991	0	0.09991	0.09991	0.09991
Cell-specific genes: M2 macrophage markers, literature	-0.0887424	0	0.0243205	0.09991	0	0.09991	0.0798818	0.09991
Cell-specific genes: Macrophage	0	0	0	0.0943528	0.09991	0.0999323	0.0954112	0.0991858
Cell-specific genes: Mast cell	0	0	-0.0324482	0	0	0.0947786	0	0
Cell-specific genes: Memory T cell	0	0	0	0.0256097	0	0.0451626	0	0.074745
Cell-specific genes: Natural killer cell	0	0.0168685	0	0	0.0609561	0.0334162	0.0312431	0
Cell-specific genes: Neutrophil	0	0.0810089	0.0554659	0.0945741	0.0533822	0.09991	0.0808531	0.0640194
Epithelial function: Secreted antimicrobials	0	0.0806957	0.099906	0	0	0.0277463	0.0255593	0
Hypoxia: Dendritic cell, hypoxia DOWN	0	0	0	0	0	0	0	0.0680219
Hypoxia: Dendritic cell, hypoxia UP	-0.0462569	0	0.0997788	0.0981729	0.0904028	0.0986154	0.0646234	0
Hypoxia: Hif1 targets, hypoxia DOWN	0	-0.0226827	0	0	0	0	0	0
Hypoxia: Hif1 targets, hypoxia UP	0	0.0754698	0	0.0427101	0	0.0987308	0	0.0293019
Hypoxia: Human mammary epithelium, hypoxia DOWN	0	0	0.0231369	0	0	0	0	0
Hypoxia: Human mammary epithelium, hypoxia UP	0	0.0965803	0.0493825	0.09454	0.0842961	0.09991	0.09991	0.0895278
Hypoxia: Hypoxia signaling pathway genes, mouse	0	0	0.0958096	0.0942916	0.0908206	0.0989473	0.0991001	0.09991
Hypoxia: Mouse lung, chronic hypoxia DOWN	0	0	0.09991	0	0.09991	0	0	0
Hypoxia: Mouse lung, chronic hypoxia UP	0.0577887	0	-0.070224	0.0346866	0.09991	0	0	0.0592075
Hypoxia: Newborn mice hypoxia DOWN	-0.0937553	0	0	0	0	0.0933986	0	0.080104
Hypoxia: Newborn mice hypoxia UP	0	0	0	0	0.092808	0	0	0
Mucus cell: Clca3 (Gob5) correlated genes	0	0.09991	0.0999428	0.0730063	0.0852943	0	0	0
Mucus cell: Mucins, all	0	0.0806067	0	0.0977433	0.0730947	0	0	0
Mucus cell: Mucus cell differentiation	0	0	0	0.0897682	0.0282737	0.0453702	0	0
Mucus cell: Small airway, Muc5ac correlated genes	0	0.0991766	0	0	0.0863852	0	0	0
Mucus cell: Spdef regulation DOWN	-0.0940722	0.09991	0.0918207	0	0.0998257	0	0	0
Mucus cell: Spdef regulation UP	-0.088982	0	-0.0378446	0.0981385	0.09991	0.0946194	0.083962	0.09991
Stress response: Anti-proteases active in bronchopulmonary dysplasia	-0.0992756	-0.0561122	0.0998237	0	0.078651	0.0429261	0.0696603	0
Stress response: Endoplasmic reticulum stress, literature	0	0	0	0.0358497	0	0.0876073	0.0284711	0.0943575
Stress response: Protease balance in bronchopulmonary dysplasia	-0.0976246	-0.0215214	0.0812808	0.0983168	0.0966035	0.0942852	0.0997364	0.0992401
Stress response: Proteases active in bronchopulmonary dysplasia	0	0	0	0.0999246	0.0899134	0.0624098	0.0999042	0.0998979
Th2 response: House dust mite DOWN	-0.09991	0	-0.0533908	-0.0494768	0.09991	0	0.0641001	0
Th2 response: House dust mite UP	-0.0777063	-0.07143	0.09991	0.09991	0	0.09991	0.0194981	0.09991

## Sheet: Fig4B_disease_GSEA
Func Term	Lung_Tg0d_vs_WT0d	Lung_Tg3d_vs_WT3d	Lung_Tg10d_vs_WT10d	Lung_Tg42d_vs_WT42d	MAC_Tg0d_vs_WT0d	MAC_Tg3d_vs_WT3d	MAC_Tg10d_vs_WT10d	MAC_Tg42d_vs_WT42d
Emphysema	-0.09991	-0.09991	0.0678875	0.087254	0.0945018	0.09991	0.09991	0.09991
Asthma	-0.0949538	0	0.0949315	0.09991	0	0.09991	0.09692	0.09991
CF	-0.081554	0	0.09991	0.09991	0	0.09991	0.0992208	0.0985425
Bronchiectasis	-0.0929671	0	0.0992921	0.0873246	0	0.0964589	0.0293055	0
Bronchitis	0	0	0	0.0916767	0	0.0979087	0.0651454	0.0961898
Bronchiolitis	-0.0864616	0	0.0966291	0.0958212	0	0.0995359	0.0666432	0.0946676
Allergic Rhinitis	-0.0912963	0	0.0969012	0.09991	0	0.0978428	0	0.0941557
COPD	-0.09991	-0.0504972	0.0971909	0.09991	0.0865487	0.09991	0.09991	0.09991
COPD DOWN	-0.0485203	0	0	0	0.0516662	0	0	0
COPD UP	-0.0937036	0	0.0773471	0.098988	0.0538545	0.09991	0.0991972	0
Bronchopulmonary Dysplasia DOWN	-0.0827465	0	0	0	0	0	0	0
Bronchopulmonary Dysplasia UP	-0.0977532	-0.09991	0.09991	0.09991	0	0.0774345	0.0740934	0.0981043

## Sheet: Lung_Sup_Fig2_BvsWT_GOSlim
Func Term	Lung_Tg0d_vs_WT0d	Lung_Tg3d_vs_WT3d	Lung_Tg10d_vs_WT10d	Lung_Tg42d_vs_WT42d
activation_of_immune_response	0	0	0.00809308	0.00988898
antigen_processing_and_presentation	-0.00884021	-0.0076739	0	0
cell_killing	0	0	0.00562048	0.00176026
immune_effector_process	0	0	0.00650329	0.00959792
immune_response	0	0	0.00991	0.00991
immune_system_development	0	0	0	0.00552832
immune_system_process	0	0	0.00528852	0.00983346
keratinization	0.00991	0	0.00991	0
killing_of_cells_of_other_organism	0	0	0.00651228	0
leukocyte_activation	0	0	0	0.00950039
leukocyte_homeostasis	0	0	0	0.00848252
leukocyte_mediated_cytotoxicity	0	0	0.00634108	0.00531032
leukocyte_migration	0	0	0.00753369	0.0098751
modification_of_morphology_or_physiology_of_other_organism	0	0	0.00533384	0
multi-organism_process	0	0	0	0.0016774
negative_regulation_of_immune_system_process	0	0	0	0.00980016
positive_regulation_of_immune_system_process	0	0	0.00796167	0.00966693
positive_regulation_of_locomotion	0	0	0	0.00247691
regulation_of_cell_killing	0	0	0	0.00196993
regulation_of_immune_system_process	0	0	0.00805	0.0097502
response_to_biotic_stimulus	0	0	0.00720263	0.00865045
response_to_external_stimulus	0	0	0	0.00676809
response_to_other_organism	0	0	0.00788602	0.00907833
taxis	0	0	0	0.00985726
tolerance_induction	0	0	0	0.00859487

## Sheet: MAC_sup_Fig4_BvsWT_GOSlim
Func Term	MAC_Tg0d_vs_WT0d	MAC_Tg3d_vs_WT3d	MAC_Tg10d_vs_WT10d	MAC_Tg42d_vs_WT42d
activation_of_immune_response	0	0.00991	0.00713123	0.00991
anatomical_structure_development	0.0081108	0	0	0
anatomical_structure_formation_involved_in_morphogenesis	0.00991	0.0096014	0.00116668	0.00256277
anatomical_structure_morphogenesis	0.00991	0.00843765	0	0.00281059
antigen_processing_and_presentation	0	0	0	0.00266583
behavior	0	0.00994504	0	0
biological_adhesion	0.00991	0.0092215	0.00723919	0.00282994
cardiac_muscle_tissue_growth	0.00991	0	0	0
cell_adhesion	0.00991	0.00950911	0.00723193	0.00333051
cell_growth	0.00503064	0.0088397	0.00711516	0.00302147
cell_killing	0	0.00239229	0	0
cell_motility	0.00985322	0.00991	0.00920618	0.00956821
cell_proliferation	0.00203704	0.00878815	0	0.00515592
cellular_developmental_process	0.0079049	0	0	0
death	0	0.00889255	0	0.00255173
developmental_growth	0.00953611	0.00289505	0	0.00876515
developmental_pigmentation	0.00508762	0	0	0
developmental_process	0.00782285	0	0	0
developmental_process_involved_in_reproduction	0.00795337	0	0	0
growth	0.00692425	0.00705856	0	0.00426852
growth_involved_in_symbiotic_interaction	0	0.00994793	0	0
hormone_metabolic_process	0.00902735	0	0	0.00713206
immune_effector_process	0	0.00959407	0	0.00287445
immune_response	0	0.00991	0.00878445	0.009723
immune_system_development	0	0.00730398	0	0.00268105
immune_system_process	0	0.00991	0	0.00945151
innervation	0.0086942	0	0	0
interspecies_interaction_between_organisms	0	0.00961515	0	0
leukocyte_activation	0	0.00971427	0	0.00877538
leukocyte_homeostasis	0	0.00765028	0	0
leukocyte_migration	0	0.00991	0.00991	0.00991
localization_of_cell	0.00992269	0.00991	0.00933848	0.00958788
locomotion	0.00991566	0.00991	0.0076926	0.00984442
modification_of_morphology_or_physiology_of_other_organism	0	0.00385429	0	0
movement_in_environment_of_other_organism_involved_in_symbiotic_interaction	0	0.00949377	0	0
multicellular_organismal_development	0.0078459	0	0	0
multi-organism_cellular_process	0	0.00596749	0	0
multi-organism_process	0	0.00979528	0	0
muscle_adaptation	0.00200395	0	0	0
myeloid_cell_homeostasis	0.00918808	0.0095851	0	0
negative_regulation_of_developmental_process	0.00936604	0.00225957	0	0
negative_regulation_of_immune_system_process	0	0.00959285	0	0.00434728
negative_regulation_of_locomotion	0.00991	0.00877929	0	0.0011216
negative_regulation_of_multi-organism_process	0	0.00991	0	0
negative_regulation_of_response_to_stimulus	0.00913243	0.00903699	0	0
organ_growth	0.00991	0	0	0
ovulation_cycle	0.00509509	0.00954335	0	0
ovulation_cycle_process	0.00515717	0.00957716	0.00189668	0
pattern_specification_process	0.00991	0	0	0
positive_regulation_of_biological_process	0	0.00124479	0	0
positive_regulation_of_developmental_process	0.00786439	0.00879306	0	0.0025196
positive_regulation_of_growth	0	0.00766598	0.00916001	0.00547069
positive_regulation_of_immune_system_process	0	0.00991	0.00771222	0.00991
positive_regulation_of_locomotion	0.00991	0.00991	0.00991	0.00975377
positive_regulation_of_reproductive_process	0	0	0	0.00282969
positive_regulation_of_response_to_stimulus	0	0.00877449	0	0.00854494
production_of_molecular_mediator_of_immune_response	0	0.00962414	0	0
protein_activation_cascade	0	0.00276818	0.0070148	0
regulation_of_biological_quality	0.00349152	0	0	0.00285532
regulation_of_developmental_process	0.00912811	0.00479644	0	0.00252835
regulation_of_growth	0.00492551	0.00375938	0	0.00268186
regulation_of_immune_system_process	0	0.00991	0.00292477	0.00991
regulation_of_localization	0.00522408	0.00960314	0.00588587	0.00833981
regulation_of_locomotion	0.00991	0.00991	0.00933854	0.0097784
regulation_of_multi-organism_process	0	0.00991	0	0.00357753
regulation_of_response_to_stimulus	0	0.00411113	0	0.00115103
response_to_abiotic_stimulus	0.00348726	0	0	0
response_to_biotic_stimulus	0	0.00991	0	0.00238915
response_to_chemical_stimulus	0	0.00865892	0	0.00845935
response_to_endogenous_stimulus	0.00631252	0	0	0
response_to_external_stimulus	0.00501096	0.00991	0.00611928	0.00991
response_to_other_organism	0	0.00991	0	0.00249258
response_to_stress	0	0.00647402	0	0.003613
rhythmic_behavior	0	0.0041659	0	0
rhythmic_process	0	0.00869011	0	0
single-organism_developmental_process	0.00803524	0	0	0
single-organism_membrane_organization	0	0	0	0.00550679
stem_cell_maintenance	0.00898565	0	0	0
T_cell_mediated_cytotoxicity	0	0	0	0.00256842
taxis	0.00932378	0.00991	0.00900772	0.00991
tolerance_induction	0	0.00960968	0.00875653	0.00953223
