# Supplementary material for: Gene expression in whole lung and pulmonary macrophages reflects the dynamic pathology associated with airway surface dehydration
Source: BMC Genomics. 2014 Sep 10;15(1):726. doi: 10.1186/1471-2164-15-726 (PMC4247008; doi:10.1186/1471-2164-15-726)
Supplement: Supplementary file 5 — Additional file 5: Results file S3: This excel file containing custom gene sets using in the GSEA analysis described in the manuscript. The supporting files containing literature reference can be found in Additional file 5: Results file S3 References. The format is in .gmt as documented by GSEA ( http://www.broadinstitute.org/gsea/). To use them in GSEA analysis, export the table from Excel as tab-delimited text file, then rename the text file with .txt extension to .gmt file, and use as GSEA input according to GSEA user guide. (XLSX 144 KB) [file 12864_2014_6683_MOESM5_ESM.xlsx]

## Sheet: Custom_geneSets_GSEA
Supplemental Table 2	Reference No. (Supplemental References)
Allergic_Rhinitis	1	Adam33	Adipoq	Bdkrb1	Ccl11	Ccl5	Ccr3	Cd14	Cd4	Cfd	Ctla4	Cx3cl1	Cx3cr1	Cysltr1	Ear5	Edn1	Egfr	Epx	F2rl1	Fcer1a	Fcgr3	Flg	Foxj1	Foxp3	Gm10499	Gm8909	H2-Bl	H2-K2	H2-M3	H2-Q1	H2-Q10	H2-Q2	H2-Q6	H2-Q7	Havcr1	Hmox1	Icam1	Il12b	Il13	Il17a	Il18	Il28ra	Il2ra	Il4ra	Il9	Itk	Mbl2	Ngf	Nos2
Asthma	1	Ace	Acsl3	Acvr1	Ada	Adam33	Adam8	Adh5	Adipoq	Adora1	Adora2a	Adrb2	Akr1c18	Alox15	Alox5	Alox5ap	Angpt1	Anxa2	Apoa1	Areg	Arg1	Arg2	Atp2a2	Bax	Bcl2l1	Bdkrb1	Bdnf	Bmpr1b	Bmpr2	C3	C3ar1	C4a	C4b	C5ar1	C920025E04Rik	Cacng6	Camp	Casp8	Cat	Ccl1	Ccl11	Ccl12	Ccl17	Ccl22	Ccl28	Ccl5	Ccr1	Ccr2	Ccr3
Bronchiectasis	1	Adrb2	Cftr	Cxcr1	Ifng	Jmjd6	Mmp1a	Mmp8	Mmp9	Scnn1a	Scnn1b	Scnn1g	Serpina1a	Serpina1b	Serpina1c	Serpina1d	Serpina1e	Tap1	Tap2	Tlr2
Bronchiolitis	1	Bdnf	Ccl12	Ccl5	Ccr5	Cd14	Cd28	Cd40	Cd40lg	Col5a1	Ctla4	Cx3cl1	Cxcr3	Foxp3	Hspb2	Icam1	Ifi27l1	Ifng	Il13	Il17a	Il18	Il23a	Il6	Il9	Mmp7	Mmp8	Mmp9	Muc1	Nod2	Ntf3	Prdx2	Scgb1a1	Sftpa1	Sftpd	Timp1	Tlr2	Tlr4	Tlr9	Tnf	Tnfrsf8	Vdr
Bronchitis	1	Ccl11	Ccr3	Ctla4	Eif2ak2	Ppp1r15a	Sftpa1	Sftpd	Tgfb1	Thbd	Tlr2	Tlr4	Tnf	Vegfa
Bronchopulmonary dysplasia DOWN	2	Aadac	Adcyap1r1	Ager	Alppl2	Anxa8	Apoh	Car4	Ccl17	Ccl22	Col4a6	Csmd1	E130309F12Rik	Edn3	Fabp6	Fcer1a	Ghrl	Gpihbp1	Gstt1	Hhip	Itln1	Kank4	Kcnj16	Lrrc15	Lrrc2	Olfm3	Prnd	Psph	Rorc	Rtkn2	S100a3	Slc27a6	Slc44a5	Slco1a4	Sostdc1	Sox11	Ttll6	Ugt2b37	Ugt2b38	Ugt2b5	Upk3b	Vgll1
Bronchopulmonary dysplasia UP	2	2810417H13Rik	8430408G22Rik	Acp5	Adamts16	Adcyap1	Adora3	Adtrp	Aldh1a3	Anln	Apobec3	Arntl2	Aspm	Atp6v0d2	Bhlhe22	Birc5	Bpifa1	Bpifb1	Bub1	C1qa	C1qb	Car12	Cd177	Cd5l	Cd8a	Cdc25c	Cdcp1	Cdkn3	Cenpa	Cga	Ch25h	Chit1	Col8a1	Comp	Cpa3	Cxcl13	Cyp24a1	Depdc1a	Dhrs9	Diap3	Dio2	Dkk1	Dlgap5	Dnajc5b	Dok5	Ereg	Fabp4	Grem1	Hdc
Cell specific genes: Ciliated cells	3	1110004E09Rik	1110017D15Rik	1110051M20Rik	1500015O10Rik	1700003M02Rik	1700007G11Rik	1700007K13Rik	1700009P17Rik	1700012P22Rik	1700019L03Rik	1700021F07Rik	1700026D08Rik	1700028P14Rik	1700040L02Rik	1700088E04Rik	1700094D03Rik	2310030G06Rik	2610028H24Rik	2900006K08Rik	3110043O21Rik	4921528O07Rik	4930521A18Rik	4930550C14Rik	4931429I11Rik	4932425I24Rik	9230110C19Rik	Abcb10	Abcc6	Acyp1	Adprhl1	Agr3	Akap14	Ankmy1	Ankrd37	Apobec4	Apoo	Apoo-ps	Arl3	Armc2	Armc4	Atp4b	Atp6v0a4	Atpif1	B230118H07Rik	B3gnt5	B9d2	Baiap2l1	Bbs4
Cell-specific genes: Alveolar macrophage activation, smokers	4	Adora3	Alox15	Arg1	Ass1	Atf3	Bpi	C3ar1	Casp1	Ccl11	Ccl17	Ccl2	Ccl20	Ccl22	Ccl24	Ccl3	Ccl4	Ccl5	Ccl7	Ccl9	Ccr5	Cd163	Cd1d1	Cd200	Cd200r2	Cd36	Cd69	Cd80	Cd86	Cd9	Cfb	Chi3l1	Clec10a	Clec7a	Col6a2	Csf2	Cx3cr1	Cxcl1	Cxcl10	Cxcl11	Cxcl16	Cxcl2	Cxcl3	Cxcl5	Cxcl9	Cxcr1	Cxcr4	Cyp4a12b	Edn2
Cell-specific genes: Alveolar macrophage genes, smokers, M1	4	C3ar1	Ccl20	Ccl3	Ccl4	Ccl5	Cd69	Cd80	Cd86	Cfb	Cxcl10	Cxcl11	Cxcl3	Cxcl9	Fcgr1	Fcgr3	Fcgr4	Gbp2	Gbp3	Gbp5	Icam1	Il12b	Il15ra	Il18	Il1b	Il6	Irf1	Irf7	Irg1	Pde4b	Socs3	Tlr2	Tlr4	Tnf	Tnfaip6	Tnfsf10	Ptgir	Ptgs1	Ccl2	S100a8	Il1a	Ccl7	Cxcl2	Il1r1	Inhba	Pla2g7	Ccl9	Marcks	Cxcr1
Cell-specific genes: Alveolar macrophage genes, smokers, M2	4	Adora3	Alox15	Arg1	Ass1	Atf3	Ccl17	Ccl22	Ccl24	Ccr5	Cd163	Cd200	Cd200r2	Cd36	Cd9	Chi3l1	Clec7a	Col6a2	Cxcr4	Fcer1g	Fcer2a	Fn1	Gas7	Hs3st1	Hs3st2	Il10	Il1rn	Il4ra	Mertk	Mmp12	Mmp2	Mmp7	Mmp9	Mrc1	Mrc2	Msr1	Retnla	Retnlg	Rgs1	Stab1	Tgfb1	Clec10a	Mgl2	Trem2
Cell-specific genes: Dendritic cells	5	6330578E17Rik	Abcc3	Ak8	Ambp	Baiap2	Bcl2l14	Calcrl	Card14	Ccl17	Ccl19	Cd209a	Clec10a	Dtna	Ebi3	Foxq1	Fstl1	Gm12407	Gm13309	Gm2023	Gm2442	Gm2457	Gm2564	Gpr64	Ifi27l1	LOC100043918	LOC100043921	Mgl2	Mgst1	Npr1	Ptpmt1	Siglec1	Slc7a8	Slc8a1	Synpo2	Ubd	Zfp3
Cell-specific genes: Eosinophil	5	Acvr1b	Adam11	Cebpe	Commd5	Cyth3	Efnb2	Eif4e	Epcam	Fbn1	Gfi1b	Gm129	Hax1	Lgals12	Mafg	Olfr20	P2ry2	Slc5a6	Syne1	Tfrc	Trpc6	Vstm1	Zfp668
Cell-specific genes: M1 macrophage markers, literature	Provided_by_Yogesh Saini (author)	Ccl2	Ccl20	Ccl3	Ccl9	Cd69	Cd80	Cd80	Cd86	Cxcl10	Cxcl11	Cxcl2	Cxcl9	Cxcr1	Cyp4a12b	Fcgr1	Fcgr2b	Fcgr3	Il12a	Il1a	Il1b	Il1r1	Il23a	Inhba	Irf5	Irf7	Irg1	Marcks	Nos2	Pla2g7	Ptgir	Socs3	Tlr2	Tlr4	Tnf	Tnfaip6	Trem1
Cell-specific genes: M2 macrophage markers, literature	Provided_by_Yogesh Saini (author)	Alox15	Arg1	Ass1	Atf3	Ccl17	Ccl22	Ccl24	Cd163	Cd200	Cd200r2	Cd36	Ch25h	Chi3l1	Chi3l3	Chi3l4	Chia	Clec10a	Clec7a	Fcer1g	Fcer2a	Il10	Irf4	Mgl2	Mmp12	Mmp9	Mrc1	Mrc2	Msr1	Retnla	Retnlg	Rgs1	Socs2	Tgfb1	Timp1	Trem2	Tgm2
Cell-specific genes: Macrophage	5	2210021J22Rik	5730469M10Rik	A430107O13Rik	Ano5	Aoc3	Apoc2	Atp8b1	Bmpr2	Cd59b	Cd84	Cmklr1	Cpe	Cxcl11	Ddr2	Fgfr1	Flrt2	Gna11	Gpc3	Gpc4	Hdlbp	Hfe	Hs3st3b1	Itgb8	Ldlr	Lrp1	Lrp12	Marco	Mark1	Mmp10	Mmp1a	Mras	Mrpl17	Msr1	Notch3	Nrp2	P2rx7	Pi4k2a	Podxl	Ppara	Prrg1	Rabgap1	Rai14	Ryr1	Sgms2	Slc11a2	Slc1a4	Src	Sstr2
Cell-specific genes: Mast cells	5	Adcyap1	Aqp2	Atp6v0a2	Bpi	Calcrl	Cask	Crhr1	Ctsg	Cttnbp2	Ednrb	Fam195b	Fat1	Flnb	Fst	Gja1	Gpr1	Hoxb4	Icam4	Lrp6	Mc1r	Osbpl6	Pde3a	Prg2	Ptprb	Ptprs	Rfesd	Srpx2	Sytl4	Tpsb2	Ykt6
Cell-specific genes: Memory T cells	5	Cd28	Cd3g	Cd40lg	Cd5	Ctla4	Cxcr3	Cxcr6	Esrp2	Nfatc3	Slc14a1	Tnfrsf25
Cell-specific genes: Natural killer cells	5	2310061I04Rik	Erbb2	Igfbp7	Kir3dl1	Kir3dl2	Ncam1	Osbpl5	Rab4b	Syngr1
Cell-specific genes: Neutrophils	5	Adra2b	Ager	Arid1a	Asprv1	Atg16l2	Dysf	Ephb1	F2rl1	Fpr1	Glt1d1	Gpatch3	Gpn2	Gpr68	Ifnar1	Il1r1	Kcnj15	Kcnk7	Kitl	Lamb3	Map1lc3a	Mlana	Mme	Mmp16	Mrvi1	Muc4	Npy2r	Omg	Pcdh1	Pigv	Plxnc1	Prlr	Rhag	S1pr3	Selp	Sfn	Slc10a2	Slc11a2	Slc16a5	Slc25a13	Slc25a37	Slc6a6	Steap4	Thbd	Zdhhc18
Cell-specific genes: Plasma cell	5	Ampd1	Aqp6	Hist1h2ab	Hist1h2ac	Hist1h2ad	Hist1h2ae	Hist1h2ag	Hist1h2ai	Hist1h2an	Hist1h2ao	Hist1h2ap	Itga8	Mc3r	Ormdl3	Pmel	Rasd1	Rps6kl1	Sdc1
CF	1	Abcb1a	Abcb4	Adora2a	Adora2b	Adrb2	Adrb3	AI747448	Anxa5	Arsb	Bax	Best1	Bpi	Camp	Canx	Ccl17	Cd14	Cd40lg	Cftr	Clca3	Clca5	Clca6	Clcn2	Clcn3	Csk	Cxcr1	Ddit3	Dnajc5	Dnase1	Edn1	Ednra	Egf	Elane	Elf2	Eln	Entpd1	Entpd3	Fcgr3	Flna	Furin	Fxyd5	Gc	Gclc	Ghsr	Gm5884	Gnb2l1	Gopc	Hdac7	Hfe
COPD	1	A2m	Abcc1	Ace	Ada	Adam10	Adam33	Adarb2	Adipoq	Adm	Adora2a	Adrb2	Agphd1	Alox15	Aqp5	Arcn1	Atf4	Atf6	Atp2a1	Atp2a2	Bambi	Bax	Bicd1	Camp	Cat	Ccl11	Ccl5	Ccr3	Cd8a	Cdc6	Cdh6	Cdkn2a	Cftr	Chrna3	Chrna4	Chrna5	Col1a1	Crp	Csf2	Csmd1	Ctla4	Ctss	Cx3cr1	Cxcl10	Cxcr3	Cyp2e1	Ear5	Edn1	Egr1
COPD DOWN	6	4933417A18Rik	Acaa2	Avpr1a	C6	Ccdc81	Cldn22	Cldn8	Coro2b	Crisp1	D330045A20Rik	Dnajc5b	Epb4.1l2	Gabrg1	Gldn	Gpr116	Grp	Hsd17b13	Irs4	Kcnmb2	Lmo3	Lrp2	Lrrc63	Ltf	Mgp	Npr3	Peg10	Prune2	Ptgfr	Scgb3a2	Sema3e	Serpinb7	Sgce	Slit2	Tll1	Tns3	Vgll3	Wif1	Zfp382
COPD UP	6	1810011O10Rik	AA467197	Abca12	Arntl2	Atp10b	Bcl2l15	Beta-s	Catsperb	Cd109	Cd200r1	Cfb	Cyp2c37	Cyp2c50	Cyp2c54	Dpysl3	Dsc3	Dusp5	Fgfbp1	Fos	Gabrp	Gad1	Gcnt3	Gsdmc	Gsdmc2	Gsdmc3	Gsdmc4	Hbb-b1	Igf2bp3	Il1r2	Irak3	Lcn2	Mia	Mtnr1a	Muc13	Muc4	Nr4a1	Pla2g4a	Ptgs2	Saa1	Saa2	Serpinb13	Slc26a2	Slc26a4	Slc5a8	Slco1b2	Srpx2	Tmprss11d	Tnc
Emphysema	1	A2m	Adam10	Adarb2	Bax	Bicd1	Ccl5	Cdh6	Cdkn2a	Csmd1	Ctss	Cx3cr1	Egr1	Ephx1	Fbn1	Fgf7	Fgfr2	Gstm2	Gstt1	Hgf	Ifng	Itgb6	Met	Mmp12	Mmp14	Mmp1a	Mmp2	Mmp9	Pard3	Pcna	Ptgs2	Rap1a	Serpina1a	Serpina1b	Serpina1c	Serpina1d	Serpina1e	Sod3	Tgfb1	Tnfrsf10b	Trem2	Trp53	Tyrobp
Epithelial function: Secreted antimicrobials	From GO BP and Wanda k O'Neal (author)	Bpi	Bpifa1	Bpifa2	Camp	Ccl20	Ccl28	Cxcl13	Cxcl17	Cxcl5	Defa1	Defa2	Defa20	Defa21	Defa22	Defa24	Defa25	Defa26	Defa3	Defa4	Defa5	Defa6	Defa-rs4	Defa-rs7	Defb1	Defb10	Defb11	Defb12	Defb13	Defb14	Defb15	Defb18	Defb19	Defb2	Defb20	Defb21	Defb22	Defb23	Defb25	Defb26	Defb28	Defb29	Defb3	Defb30	Defb33	Defb34	Defb35	Defb36	Defb37
Hypoxia: Dendritic cells, hypoxia DOWN	7	Clcn5	Celf2	Eya4	Ncs1	Galnt1	Gpr27	Hbb-b1	Cd200	Mras	Npr1	Pldn	Pfkm	Tnnt2	Wars	Slc30a4	Cars	Hdgfrp3	Tor3a	Dbndd2	Slc1a4	1500003O03Rik	Exosc1	Tsen15	Fahd2a	Dapk1	Apol6	Acbd6	Clec4g	Pcgf5	Mrpl1	Sfxn4	Lars	Alpk3	Fut10	Cblb	Pion	Zmat1	Mars	Uhrf1bp1	Paqr3	Rpap2	Sdsl	Ogfod1	Ccdc66	Sfmbt2	Fam18a	Gm7120
Hypoxia: Dendritic cells, hypoxia UP	7	Cfd	Car2	Ccnd3	Entpd1	Cd44	Cd53	Cd9	Cish	Csf1r	Evi2a	Fcer1g	Gbp2	Gpi1	Laptm5	Lcp2	Ldha	Lmna	Maoa	Mif	Mitf	Nfe2l3	Nid1	Oat	Pam	Pgk1	Pik3c2a	Ccl20	Cxcl2	Synj2	Phlda1	Prdx2	Tfpi	Tgfb1	Timp1	Tuba4a	Tnfrsf4	Ets2	Nt5e	Tlr2	Cd97	Limd1	Ndrg3	Myadm	Lgals8	Pfkp	Tspan3	Fxyd6	Slc29a1
Hypoxia: Hif1 targets; hypoxia DOWN	8	Abcg1	Anxa5	Arf4	Hyou1	Calu	Ccne1	Cct3	Cct6a	Cox17	Dpagt1	Ebp	Eif2s1	Bcl11a	Ewsr1	Fgr	Fh1	Fkbp7	Ganab	Gfpt1	Cdca3	Hlx	Hnrnpc	Elavl1	Cyr61	Ilf3	Itgb5	Kpna4	Arhgef1	Mecp2	Mknk1	Mov10	Nf2	Nsmaf	Nucb1	Pdcd11	Pigf	Pik3r3	Pitpna	Pa2g4	Ppm1b	Psme3	Ptpn13	Pxn	Rab10	Rbm6	Trim27	Polr1c	Rsu1
Hypoxia: Hif1 targets; hypoxia UP	8	Ak2	Aldoc	Birc2	Atf3	Bcl2l11	Canx	Cast	Cxcr4	Crh	Crkl	Dpysl2	Ddit3	Edn1	Eed	Efna1	Elf1	Eno2	Fgd6	Fgf11	Gad1	Nr3c1	Gys1	Hes1	Hey1	Hint1	Hk1	Igfbp2	Igfbp3	Inha	Irf1	Jarid2	Ldha	Lox	Lsp1	Mxd1	Cd46	Mif	Aff1	Mxi1	Gadd45b	Ndrg1	Ntrk2	P4ha1	P4ha2	P4hb	Pak1	Pgam1	Pgk1
Hypoxia: Human mammary epithelium, hypoxia DOWN	9	Atf4	Cdk6	Cebpz	Chd1	Chml	Cldn1	Fert2	Gclc	Ifrd1	Il1a	Kif5b	Lif	Met	Mthfd2	Zfml	Rev3l	Stag2	Wars	Zhx1	Slc30a1	Dapp1	Map3k7	Slc7a11	Asns	Ddx21	Rybp	Mbnl1	Nampt	Gpatch4	Riok2	Ndc80	Tmem33	Srsf6	Nars	Tube1	Dhx36	Cep55	Rnf6	Gpsm2	Ddx10	Slc6a15	Slc38a1	Cggbp1	Osbpl11	Psat1	Eprs	Ap4e1	Zzz3
Hypoxia: Human mammary epithelium, hypoxia UP	9	Acp5	Aldoc	Ang	Bckdk	Serping1	Casp14	Cdk5r1	Col6a1	Col1a1	Csrp2	Efs	Eno2	Fzd7	Fzd8	Gas1	Gjb6	Hspa2	Lox	Maf	Ndrg1	Pgf	Pgk1	Plod1	Sema3f	Slc1a6	Slc2a3	Tgm2	Tnnt1	Slc27a3	D0H4S114	Vkorc1	Ddah2	Rnf24	Tmem45a	Angptl4	Rnase4	Tmem107	Cthrc1	Clic3	Prr5l	Fut11	2510039O18Rik	Lbh	Nol3	Slc16a3	S1pr5	Loxl2	Slc6a8
Hypoxia: Hypoxia signaling pathway genes, mouse	10	Add1	Adm	Agpat2	Agtpbp1	Angptl4	Ard1	Arnt2	Bax	Bcl2	Bhlhb2	Birc5	Camk2g	Car1	Car12	Car9	Car9	Casp1	Cat	Cdc42	Chga	Col1a1	Crebbp	Cstb	Ctgf	Cygb	Dapk3	Dctn2	Dnajb1	Dr1	Ece1	Eef1a1	Egfr	Egln2	Eno1	Ep300	Epas1	Epo	Fabp4	Fnbp3	Fos	Gap43	Gna11	Gpi1	Gpx1	Gsto1	Hbb	Hif1a	Hif1an
Hypoxia: Mouse lung, chronic hypoxia DOWN	11	2810405K02Rik	3000002C10Rik	3110040M04Rik	Acpl2	Acta1	Akr1c14	Atp2a1	Camp	Ccl28	Ces2b	Clmn	Cpt1b	Esm1	Fabp4	Gm1337	H19	Lpl	Lypla1	Mapk4	Mybpc1	Myh1	Myh2	Myh4	Myl2	Mylpf	Myot	Neb	Odc1	Pgam2	Prss23	Pvalb	Rbp7	Scpep1	Serpina3g	Slc25a5	Snx31	Srd5a2	St8sia1	Syap1	Tgm1	Thrsp	Tmem169	Tnnc2	Tnni2	Tnnt3	Tpm2	Ttc39c
Hypoxia: Mouse lung, chronic hypoxia UP	11	2810474O19Rik	6430548M08Rik	9130404D08Rik	A930038C07Rik	Adam23	Adrbk2	Akap9	Ankrd11	Atp11c	Atrx	Baz2b	Bbx	Cald1	Cbl	Cdk19	Ceacam1	Cflar	Chd4	Clip1	Csnk2a1	Cspg4	Ddx10	E330018D03Rik	Elf2	Emcn	Fam101b	Gap43	Gimap6	Gprin3	Gucy1a3	Kdm5a	Kif13a	Kitl	Lims1	Maoa	Mef2c	Mia3	Mid2	Mpp7	Mycn	Naa35	Nin	Nipbl	Nktr	Nol8	Npepps	Npnt	Npy1r
Hypoxia: Newborn mice DOWN	George_ED_GSE4310_10%_O2_2-6_hrs	1500003O03Rik	2010111I01Rik	2900097C17Rik	Abca1	Actb	AI428936	Ap1b1	Aplp2	Arl6ip5	Arpp19	Atp5c1	B3gnt2	Bnip2	C1qtnf1	Ccl1	Cdc45	Cel	Clic4	Cltc	Cma1	Cnbp	Crybb2	Cryl1	Csnk1a1	Csrp1	Ctla2a	Ctnnbip1	Cx3cl1	Cyb5	Cyp2f2	Cyp4a12b	D10627	Dctpp1	Dpep3	Eef1a1	Eef1b2	Eif1a	Ell2	Emp1	Enpep	Ero1l	Exosc5	F2r	Frat2	G3bp1	Gltp	Gm2889	Gnb1
Hypoxia: Newborn mice UP	George_ED_GSE4310_10%_O2_2-6_hrs	0610012G03Rik	1110032A03Rik	2410018L13Rik	2510002D24Rik	6330403K07Rik	A230006K03Rik	Abhd8	Abl1	Abr	Actn1	Add1	Adrb1	Adrm1	Aes	Agpat6	Akt1s1	Aldh2	Apbb2	Apoa1	Aqp7	Arcn1	Arhgap29	Arhgef1	Asf1a	Asrgl1	Atp13a1	B4galnt2	Bat3	Bmp7	Brd7	C78344	Cckar	Cdk2	Cnr2	Col6a2	Crb3	Cry1	Cwf19l1	Cxcl14	Cyct	Dctn1	Dctn2	Ddx50	Ddx54	Dio1	Dlgap4	Dock7	Dppa4
Mucus Cell: Glycosylation genes	12	Galnt12	Galnt4	Galnt7	Galntl2	Gcnt1	Gcnt2	Gcnt3	Spdef
Mucus cell: Mucins, all	Selected_Entrez_Gene_search_for_mucin_03/2011	Emcn	Muc1	Muc12	Muc13	Muc15	Muc16	Muc19	Muc2	Muc20	Muc3	Muc3b	Muc4	Muc5ac	Muc5b	Muc6	Mucl1	Ovgp1	Parm1
Mucus cell: Mucus cell differentiation genes	12	Agr2	Clca3	Foxa3	Muc16	Ptger3	Spdef
Mucus cell: Clca3 (Gob5) correlated genes	13	1110017F19Rik	1700066B19Rik	1810007E14Rik	1810010M01Rik	1810010M01Rik	1810010M01Rik	1810023F06Rik	1810030J14Rik	1810065E05Rik	2010001M06Rik	2010003H20Rik	2010003H20Rik	2010012P19Rik	2010106E10Rik	2010109I03Rik	2010110P09Rik	2200002D01Rik	2210010C17Rik	2210415F13Rik	2210417D09Rik	2310046K01Rik	2510049J12Rik	2610528J11Rik	4922503N01Rik	4930403C10Rik	4930403C10Rik	5730559C18Rik	9030409C19Rik	9130017K11Rik	9130017N09Rik	9130208D14Rik	9130221J18Rik	9130404H23Rik	9130409J20Rik	Abcb1a	Abp1	Ace2	Agr2	AI427122	AI747448	AI987662	Aldh1b1	Ang4	Anks4b	Arhgef16	Atad4	Atoh1	Atp10b
Mucus Cell: Small airway, MUC5AC correlated	14	Agr2	Arf4	Atp6v0a4	Cask	Cdc42ep5	Chst5	Ckap4	Clca5	Creb3l1	Ctsc	Dgka	Edem3	Eif2ak3	Ergic1	Foxa3	Gabrp	Galnt12	Galnt4	Galnt5	Galnt6	Galnt7	Gm3090	Gne	Gosr1	Gsn	Hes1	Itpr3	Itsn1	Kdelr2	Kdelr3	Kif5b	Klf4	Kras	Mapk13	Mia3	Mppe1	Myo5b	Myo5c	Pam	Pclo	Pdia5	Pla2g4a	Plce1	Prkcd	Prss23	Rab27b	Rab3d	Rps6ka3
Mucus Cell: Spedf regulation DOWN	Gang Chen LCM array data	Sept9	AA986860	Aass	Abca3	Abca7	Abcc3	Abhd11	Acaa1a	Acaa1b	Acaa2	Ace2	Acox2	Acsm1	Adck4	Adcy1	Adcyap1r1	Adrb1	Afp	Agrp	Aim1l	Alad	Aldh2	Aldh3a1	Aldh3b1	Anxa7	Aox1	Aox3	Aplp2	Aqp5	Ascc2	Atad3a	Atp1a2	Atp2b2	Atp6v1b1	Avpi1	Bat5	Bbs2	BC011248	BC038167	Bcl9	Bmp4	Bmpr1b	Bnipl	Bsg	C6	C730043O17	Cat	Cbr1
Mucus cell: Spedf regulation UP	Gang Chen LCM array data	Abca1	Abca8a	Abca9	Abcc9	Abcg2	Acaca	Acat2	Acbd5	Acot10	Acot9	Adam23	Adam9	Adamts12	Adamts2	Adamtsl3	Adh1	Adm	Adra2a	Afap1l2	Agr2	AI256396	AI449310	Alox5ap	Ang	Anln	Aof2	Ap1s2	Apod	Apool	Aqp4	Ar	Arhgap26	Arih1	Art3	Asph	Atp6ap2	Atp8b1	AW551984	B2m	B3galnt1	B3gnt6	Bace2	Basp1	BC013529	BC023882	BC023892	BC046404	Bcl11a
Stress response: Anti-proteases, active in bronchopulmonary dysplasia	Potease anti-protease in BPD, from Yogesh Saini (author)	Cst3	Csta	Cstb	Serpina1a	Serpina1b	Serpina1c	Serpina1d	Serpina1e	Serpinb1a	Serpinb1-ps1	Slpi	Timp1	Timp2	Timp3	Timp4
Stress response: Endplasmic reticulum stress, literature	15,16	0610010O12Rik	1700001L19Rik	1810049H13Rik	4921513D23Rik	4930420K17Rik	Acp5	Acsf2	Actb	Aftph	Alg2	Amfr	Arf4	Arhgap5	Arl1	Arntl	Ass1	Atf3	Atf4	Atf6	Atf6b	Atxn3	Bag3	Bax	Brca1	Btf3	Btg2	Cabp1	Calr	Caml	Canx	Cct4	Cct7	Cdk2ap2	Cdk5rap3	Cebpb	Cenpj	Cisd2	Clcn3	Cldn7	Cnih	Coasy	Copb1	Copb2	Creb1	Creb3	Creb3l3	Crip2	Crym
Stress response: Proteases, active in bronchopulmonary dysplasia	Potease anti-protease in BPD, from Yogesh Saini (author)	A2m	Adam10	Adam17	Cma1	Cma2	Cpa3	Ctsb	Ctsc	Ctsg	Ctsl	Ctss	Elane	Mcpt1	Mcpt2	Mcpt3	Mcpt4	Mcpt8	Mcpt9	Mmp12	Mmp13	Mmp14	Mmp2	Mmp8	Mmp9	Prss34	Prtn3	Tpsab1	Tpsb2
Stress response: Protease balance in bronchopulmonary dysplasia	Potease anti-protease in BPD, from Yogesh Saini (author)	Cpa3	Tpsb2	Tpsab1	Bpifa1	Fabp4	Ereg	Comp	Ceacam5	Serpina1a	Serpina1b	Serpina1c	Serpina1d	Serpina1e	Elane	Mmp2	Mmp9	Mmp12	Mmp14	Timp1	Timp2	Timp3	Timp4	Adam17	Adam10	Ctsg	Cma1	Cma2	Mcpt1	Mcpt2	Mcpt3	Mcpt4	Mcpt8	Mcpt9	Prss34	Ctsc	Cst3	Cstb	Csta	Trem2	Mmp8	Mmp13	A2m	Cdh6	Slpi	Serpinb1-ps1	Prtn3	Ctss	Ctsl
Th2 Response: House dust mite DOWN	House dust mite allergy model, LCM from Gang Chen.	1110018J18Rik	1500003O03Rik	1700024G13Rik	1810010H24Rik	2210023G05Rik	2310007A19Rik	2900006K08Rik	2900062L11Rik	3300002A11Rik	3632451O06Rik	4930451C15Rik	4930485B16Rik	4930505A04Rik	4930529M08Rik	4930529M08Rik	4930529M08Rik	4930529M08Rik	5033411D12Rik	5330426P16Rik	5730494M16Rik	6330403K07Rik	9030420J04Rik	9030425E11Rik	9130014G24Rik	A430107O13Rik	A530099J19Rik	A930001N09Rik	A930038C07Rik	Aard	Abca5	Abca6	Abca8a	Abca8b	Abca9	Abcc9	Abhd14b	Abhd3	Abi3bp	Abra	Acaa2	Acaca	Acaca	Acadm	Acadsb	Ace	Acpl2	Acsl1	Actc1
Th2 Response: House dust mite UP	House dust mite allergy model, LCM from Gang Chen.	1110021J02Rik	1190003J15Rik	1700054O19Rik	2010002M12Rik	2200001I15Rik	2210415F13Rik	2810026P18Rik	2810417H13Rik	2810417H13Rik	2900010M23Rik	3010003L21Rik	4930518I15Rik	5031410I06Rik	5133401N09Rik	9030625A04Rik	9130017N09Rik	9230105E10Rik	9530053A07Rik	9930111J21Rik2	9930111J21Rik2	A530032D15Rik	A530040E14Rik	A630089N07Rik	AA467197	AB124611	Acadl	Acot7	Acsl4	Adam9	Adar	Adora2b	Adra2a	Agr2	Ahcyl2	AI451617	AI607873	Aida	Aldh1a3	Alox12e	Alox15	Apobec1	Apobec3	Apol7a	Apol9a	Apol9b	Aqp11	Arg1	Arhgap15
Autophagy: Autophagy signaling pathway genes, mouse	Autophagy genes from SABio array	Akt1	Ambra1	App	Arsa	Atg10	Atg12	Atg16l1	Atg16l2	Atg3	Atg4a	Atg4b	Atg4c	Atg4d	Atg5	Atg7	Atg9a	Atg9b	Bad	Bak1	Bax	Bcl2	Bcl2l1	Becn1	Bid	Bnip3	Casp3	Casp8	Cdkn1b	Cdkn2a	Cln3	Ctsb	Ctss	Cxcr4	Dapk1	Dram1	Dram2	Eif2ak3	Eif4g1	Esr1	Fadd	Fam176a	Fas	Gaa	Gabarap	Gabarapl1	Gabarapl2	Gusb	Hdac1
[truncated: 636 more columns]
