# Supplementary material for: Gene expression in whole lung and pulmonary macrophages reflects the dynamic pathology associated with airway surface dehydration
Source: BMC Genomics. 2014 Sep 10;15(1):726. doi: 10.1186/1471-2164-15-726 (PMC4247008; doi:10.1186/1471-2164-15-726)
Supplement: Supplementary file 6 — Additional file 6: Results file S4: This excel file containing expression values of M1 and M2 custom gene set in macrophages and whole lung that were used to generate Figure 5 and Additional file 1: Figure S7. (XLSX 26 KB) [file 12864_2014_6683_MOESM6_ESM.xlsx]

## Sheet: Fig 5_Suppfig7_M1
ID	Affy_ID	Description	Gene_id	Gene_Symbol	Gene_symbol	Class	Gene_Type	MAC_WT_PND42_rep1_HP113	MAC_WT_PND42_rep2_HP114	MAC_WT_PND42_rep3_HP115	MAC_WT_PND42_rep4_HP129	MAC_WT_PND42GF_rep1_HP386	MAC_WT_PND42GF_rep2_HP388	MAC_WT_PND42GF_rep3_HP392	MAC_Scnn1b-Tg_PND42_rep1_HP106	MAC_Scnn1b-Tg_PND42_rep2_HP109	MAC_Scnn1b-Tg_PND42_rep3_HP112	MAC_Scnn1b-Tg_PND42_rep4_HP127	MAC_Scnn1b-Tg_PND42GF_rep1_HP387	MAC_Scnn1b-Tg_PND42GF_rep2_HP391	MAC_Scnn1b-Tg_PND42GF_rep3_HP393
ENSMUSG00000035385	10379511	chemokine (C-C motif) ligand 2 [Source:MGI Symbol;Acc:MGI:98259]	20296	Ccl2	Ccl2	M1_cam	protein_coding	3.30118	3.20433	3.37788	3.56909	3.67813	3.49485	3.31112	5.49792	5.70787	7.47379	6.402	7.44912	8.00423	8.36034
ENSMUSG00000026166	10347888	chemokine (C-C motif) ligand 20 [Source:MGI Symbol;Acc:MGI:1329031]	20297	Ccl20	Ccl20	M1_cam	protein_coding	2.93036	2.97784	3.03512	2.85311	3.12981	2.99656	2.9793	2.9987	3.03433	2.9075	2.94626	3.04013	3.18898	2.94291
ENSMUSG00000000982	10389231	chemokine (C-C motif) ligand 3 [Source:MGI Symbol;Acc:MGI:98260]	20302	Ccl3	Ccl3	M1_cam	protein_coding	6.77445	7.48369	7.06113	7.30065	7.74812	7.44939	8.00476	10.5247	11.0364	10.7142	11.2188	10.5177	10.3905	10.6233
ENSMUSG00000019122	10389214	chemokine (C-C motif) ligand 9 [Source:MGI Symbol;Acc:MGI:104533]	20308	Ccl9	Ccl9	M1_cam	protein_coding	7.4087	8.06473	7.05762	7.68045	7.96791	7.57213	7.56976	10.3448	10.1133	10.4208	10.2352	10.4696	10.5748	10.9912
ENSMUSG00000030156	10548333	CD69 antigen [Source:MGI Symbol;Acc:MGI:88343]	12515	Cd69	Cd69	M1_cam	protein_coding	5.327	5.88142	4.92217	4.64017	4.688	4.59804	5.325	4.86789	4.47113	4.50276	5.18367	5.75414	5.0555	5.23729
AJ278965	10435712	CD80 antigen	12519	Cd80	Cd80	M1_cam		5.65586	5.79464	4.98124	5.55897	5.67058	4.95343	5.02318	5.99207	5.63647	6.02386	6.28908	5.77961	5.96517	6.0155
ENSMUSG00000075122	10435704	CD80 antigen [Source:MGI Symbol;Acc:MGI:101775]	12519	Cd80	Cd80	M1_cam	protein_coding	6.82317	6.75161	6.79639	6.63814	6.4202	6.96671	6.70951	7.04432	7.00726	7.40147	7.21433	7.18018	7.16406	7.51238
ENSMUSG00000022901	10439312	CD86 antigen [Source:MGI Symbol;Acc:MGI:101773]	12524	Cd86	Cd86	M1_cam	protein_coding	5.53391	5.187	5.25439	5.60414	5.54534	5.1396	5.77873	5.4494	5.58087	6.74613	6.31624	5.45526	6.13136	6.62978
ENSMUSG00000034855	10531415	chemokine (C-X-C motif) ligand 10 [Source:MGI Symbol;Acc:MGI:1352450]	15945	Cxcl10	Cxcl10	M1_cam	protein_coding	3.95282	3.67098	5.39083	3.82513	4.95042	4.08075	4.2964	3.90474	3.47143	3.57205	4.83501	5.15768	3.52735	3.85451
ENSMUSG00000060183	10531420	chemokine (C-X-C motif) ligand 11 [Source:MGI Symbol;Acc:MGI:1860203]	56066	Cxcl11	Cxcl11	M1_cam	polymorphic_pseudogene	3.5872	3.09353	3.24321	3.10896	3.16338	3.23398	3.16351	3.45711	3.29272	3.08943	3.2046	3.14334	3.16417	3.18343
ENSMUSG00000058427	10523156	chemokine (C-X-C motif) ligand 2 [Source:MGI Symbol;Acc:MGI:1340094]	20310	Cxcl2	Cxcl2	M1_cam	protein_coding	4.95739	5.04431	5.2529	5.34202	6.40037	4.99221	5.48715	6.82655	6.7755	7.26559	7.55439	7.9022	8.15454	7.9829
ENSMUSG00000029417	10531407	chemokine (C-X-C motif) ligand 9 [Source:MGI Symbol;Acc:MGI:1352449]	17329	Cxcl9	Cxcl9	M1_cam	protein_coding	4.96018	7.03326	6.02715	6.4442	7.17541	4.74391	5.33924	5.18481	4.48371	5.07623	4.72807	6.2443	5.0068	4.45167
ENSMUSG00000048480	10355550	chemokine (C-X-C motif) receptor 1 [Source:MGI Symbol;Acc:MGI:2448715]	227288	Cxcr1	Cxcr1	M1_cam	protein_coding	7.53989	7.28527	7.35341	7.41381	6.38309	6.8502	7.2597	10.5143	10.6735	10.5748	11.2229	9.83837	10.4097	10.0934
ENSMUSG00000078597	10507152	cytochrome P450, family 4, subfamily a, polypeptide 12B [Source:MGI Symbol;Acc:MGI:3611	13118	Cyp4a12b	Cyp4a12b	M1_cam	protein_coding	2.96195	2.96386	2.95245	2.93223	3.39418	3.10318	3.6935	4.45578	4.62594	3.86088	4.62631	3.01888	6.64647	6.00777
ENSMUSG00000015947	10500335	Fc receptor, IgG, high affinity I [Source:MGI Symbol;Acc:MGI:95498]	14129	Fcgr1	Fcgr1	M1_cam	protein_coding	8.34051	8.44934	8.05462	8.0473	8.68606	8.6948	8.32104	7.10683	6.70449	6.9505	6.60667	7.6282	6.55648	6.04981
ENSMUSG00000026656	10360028	Fc receptor, IgG, low affinity IIb [Source:MGI Symbol;Acc:MGI:95499]	14130	Fcgr2b	Fcgr2b	M1_cam	protein_coding	8.36711	8.95026	8.64139	8.89305	8.94042	9.09923	8.63106	9.26104	8.88321	9.1853	9.1204	9.24421	9.34028	9.34238
ENSMUSG00000059498	10360040	Fc receptor, IgG, low affinity III [Source:MGI Symbol;Acc:MGI:95500]	14131	Fcgr3	Fcgr3	M1_cam	protein_coding	10.7693	10.6839	10.7098	10.6965	10.9555	10.9575	10.6036	10.785	10.8157	10.8173	10.941	10.8975	10.7501	10.9498
ENSMUSG00000027776	10492540	interleukin 12a [Source:MGI Symbol;Acc:MGI:96539]	16159	Il12a	Il12a	M1_cam	protein_coding	2.85742	2.87663	3.07247	2.88408	2.80897	2.86756	2.97851	2.8125	2.86076	2.95216	2.74734	2.78908	2.99136	3.04357
ENSMUSG00000027399	10487588	interleukin 1 alpha [Source:MGI Symbol;Acc:MGI:96542]	16175	Il1a	Il1a	M1_cam	protein_coding	8.32171	8.95154	7.79726	8.24063	8.35206	7.7754	8.2686	9.57672	9.70908	9.56429	10.0502	9.64775	9.77577	9.93762
ENSMUSG00000027398	10487597	interleukin 1 beta [Source:MGI Symbol;Acc:MGI:96543]	16176	Il1b	Il1b	M1_cam	protein_coding	6.68185	5.1222	5.40383	5.43187	6.44506	5.82586	5.95251	7.35505	6.60221	7.40809	7.86766	8.36001	8.07491	8.39699
ENSMUSG00000026072	10345762	interleukin 1 receptor, type I [Source:MGI Symbol;Acc:MGI:96545]	16177	Il1r1	Il1r1	M1_cam	protein_coding	4.61941	5.31316	4.58687	5.06289	4.75798	5.20923	5.35211	5.9054	6.05083	6.24502	6.45384	6.05879	6.94594	7.2325
ENSMUSG00000025383	10373358	interleukin 23, alpha subunit p19 [Source:MGI Symbol;Acc:MGI:1932410]	83430	Il23a	Il23a	M1_cam	protein_coding	3.08942	3.17387	3.09344	2.99757	2.90161	3.02742	3.02703	3.13259	2.98745	2.99182	3.05608	3.22666	3.28329	3.00388
ENSMUSG00000041324	10403743	inhibin beta-A [Source:MGI Symbol;Acc:MGI:96570]	16323	Inhba	Inhba	M1_cam	protein_coding	3.34838	3.83797	3.28839	3.66562	3.76654	3.69871	3.50023	7.56202	8.37539	9.28189	9.72412	8.03383	9.03629	9.18806
ENSMUSG00000029771	10536898	interferon regulatory factor 5 [Source:MGI Symbol;Acc:MGI:1350924]	27056	Irf5	Irf5	M1_cam	protein_coding	7.74907	7.79572	7.63379	7.55555	7.76973	7.63912	7.73227	7.42846	7.59072	7.60084	6.84974	7.7045	7.74078	8.03416
ENSMUSG00000025498	10569102	interferon regulatory factor 7 [Source:MGI Symbol;Acc:MGI:1859212]	54123	Irf7	Irf7	M1_cam	protein_coding	5.04589	3.96777	4.4827	4.16835	4.24334	4.27571	4.24642	4.95254	4.15376	4.12781	3.99535	4.39404	4.98791	6.44116
ENSMUSG00000022126	10416837	immunoresponsive gene 1 [Source:MGI Symbol;Acc:MGI:103206]	16365	Irg1	Irg1	M1_cam	protein_coding	3.44002	3.41527	3.54826	3.71524	5.37288	4.1373	3.12412	5.30171	4.16064	5.63024	4.86445	5.83694	6.02824	6.85399
ENSMUSG00000069662	10368675	myristoylated alanine rich protein kinase C substrate [Source:MGI Symbol;Acc:MGI:96907]	17118	Marcks	Marcks	M1_cam	protein_coding	5.79153	5.89657	6.22678	5.82841	6.06773	4.85152	5.82528	8.50669	8.67277	8.96183	9.35352	8.62473	8.76506	9.22418
ENSMUSG00000020826	10379228	nitric oxide synthase 2, inducible [Source:MGI Symbol;Acc:MGI:97361]	18126	Nos2	Nos2	M1_cam	protein_coding	2.70062	2.83004	2.91119	2.91631	2.81197	2.84492	2.79006	2.83854	2.91152	2.81365	2.99633	3.13206	2.90064	2.75916
ENSMUSG00000023913	10445293	phospholipase A2, group VII (platelet-activating factor acetylhydrolase, plasma) [Sourc	27226	Pla2g7	Pla2g7	M1_cam	protein_coding	4.90219	4.5691	4.33174	5.24449	5.98092	5.47205	4.78218	8.45127	8.14638	8.76282	8.97503	8.11327	8.87872	9.96812
ENSMUSG00000043017	10550394	prostaglandin I receptor (IP) [Source:MGI Symbol;Acc:MGI:99535]	19222	Ptgir	Ptgir	M1_cam	protein_coding	6.8208	6.53662	5.94397	6.31933	5.49595	5.6847	6.30558	9.21662	8.99069	9.22205	9.57066	8.98217	9.22369	9.40149
ENSMUSG00000053113	10383010:10393449	suppressor of cytokine signaling 3 [Source:MGI Symbol;Acc:MGI:1201791]	12702	Socs3	Socs3	M1_cam	protein_coding	4.24885	4.78081	4.82073	5.09597	5.23501	4.5537	4.37436	6.25329	6.22	6.18331	5.82406	6.23671	6.1544	6.14227
ENSMUSG00000027995	10498992	toll-like receptor 2 [Source:MGI Symbol;Acc:MGI:1346060]	24088	Tlr2	Tlr2	M1_cam	protein_coding	10.3605	10.282	10.6239	10.4562	10.2279	10.4083	10.5881	9.9639	9.85344	9.85038	9.88173	10.003	9.88891	9.53454
ENSMUSG00000039005	10505517	toll-like receptor 4 [Source:MGI Symbol;Acc:MGI:96824]	21898	Tlr4	Tlr4	M1_cam	protein_coding	9.51457	9.54615	9.65337	9.6773	9.7851	9.55866	9.47892	9.62571	9.50905	9.37439	9.6156	9.57345	9.47528	9.28218
ENSMUSG00000024401	10450501	tumor necrosis factor [Source:MGI Symbol;Acc:MGI:104798]	21926	Tnf	Tnf	M1_cam	protein_coding	6.49857	7.40162	6.59545	6.908	7.08143	7.18271	7.5924	7.5568	7.08759	6.39488	7.77378	7.6367	7.37726	7.07692
ENSMUSG00000053475	10472050	tumor necrosis factor alpha induced protein 6 [Source:MGI Symbol;Acc:MGI:1195266]	21930	Tnfaip6	Tnfaip6	M1_cam	protein_coding	2.69395	2.83098	2.90904	2.96697	2.84199	2.87422	2.9303	2.63801	2.7565	2.70578	2.75868	2.62927	2.97658	2.79729
ENSMUSG00000042265	10445746	triggering receptor expressed on myeloid cells 1 [Source:MGI Symbol;Acc:MGI:1930005]	58217	Trem1	Trem1	M1_cam	protein_coding	7.53114	8.07025	7.89337	7.80126	8.46575	7.9684	7.88368	6.30337	6.95691	6.77219	6.4649	6.77832	6.41545	5.50031

## Sheet: Fig 5_Suppfig7_M2
ID	Affy_ID	Description	Gene_id	Gene_Symbol	Gene_symbol	Class	Gene_Type	MAC_WT_PND42_rep1_HP113	MAC_WT_PND42_rep2_HP114	MAC_WT_PND42_rep3_HP115	MAC_WT_PND42_rep4_HP129	MAC_WT_PND42GF_rep1_HP386	MAC_WT_PND42GF_rep2_HP388	MAC_WT_PND42GF_rep3_HP392	MAC_Scnn1b-Tg_PND42_rep1_HP106	MAC_Scnn1b-Tg_PND42_rep2_HP109	MAC_Scnn1b-Tg_PND42_rep3_HP112	MAC_Scnn1b-Tg_PND42_rep4_HP127	MAC_Scnn1b-Tg_PND42GF_rep1_HP387	MAC_Scnn1b-Tg_PND42GF_rep2_HP391	MAC_Scnn1b-Tg_PND42GF_rep3_HP393
ENSMUSG00000018924	10387855	arachidonate 15-lipoxygenase [Source:MGI Symbol;Acc:MGI:87997]	11687	Alox15	Alox15	M2_aam	protein_coding	3.11518	2.83722	3.26063	3.22473	3.21473	3.27538	3.55206	7.50742	4.80463	6.58986	5.14276	8.1323	6.36114	9.61106
ENSMUSG00000019987	10368343	arginase, liver [Source:MGI Symbol;Acc:MGI:88070]	11846	Arg1	Arg1	M2_aam	protein_coding	3.06154	3.78036	3.18376	3.33071	3.32945	3.42224	3.11765	9.0895	8.07459	9.18387	8.66769	9.75111	10.7216	10.8538
ENSMUSG00000076441	10363541:10471154	argininosuccinate synthetase 1 [Source:MGI Symbol;Acc:MGI:88090]	11898	Ass1	Ass1	M2_aam	protein_coding	3.74696	4.58095	4.77668	4.10278	4.6365	4.16724	4.3069	7.1887	7.51373	8.11167	8.35635	7.45878	7.84234	8.45269
ENSMUSG00000026628	10361091	activating transcription factor 3 [Source:MGI Symbol;Acc:MGI:109384]	11910	Atf3	Atf3	M2_aam	protein_coding	7.28995	7.0689	6.835	7.54937	7.12515	7.27308	7.92108	8.63935	8.5104	8.79547	8.84307	9.09817	9.49052	9.61724
ENSMUSG00000031780	10574226	chemokine (C-C motif) ligand 17 [Source:MGI Symbol;Acc:MGI:1329039]	20295	Ccl17	Ccl17	M2_aam	protein_coding	7.72743	7.72124	7.89546	7.56296	8.56083	8.33961	8.03379	10.5796	10.462	11.1424	10.4655	11.677	11.4256	11.4411
ENSMUSG00000031779	10574213	chemokine (C-C motif) ligand 22 [Source:MGI Symbol;Acc:MGI:1306779]	20299	Ccl22	Ccl22	M2_aam	protein_coding	7.79544	7.73689	8.45846	8.08057	8.14938	7.8895	8.48885	9.06031	9.10027	9.40947	9.53404	9.27266	9.4877	9.83122
ENSMUSG00000004814	10534493	chemokine (C-C motif) ligand 24 [Source:MGI Symbol;Acc:MGI:1928953]	56221	Ccl24	Ccl24	M2_aam	protein_coding	3.19637	3.33905	2.94669	3.02987	3.15726	3.31733	3.28053	9.63832	4.9963	8.58544	7.68996	10.8338	9.94475	10.9632
ENSMUSG00000008845	10541644	CD163 antigen [Source:MGI Symbol;Acc:MGI:2135946]	93671	Cd163	Cd163	M2_aam	protein_coding	3.22767	3.04763	3.08736	3.02806	3.04767	3.06303	3.06331	2.99952	3.11091	3.05681	2.99748	3.10049	3.08452	3.37785
ENSMUSG00000022661	10439651	CD200 antigen [Source:MGI Symbol;Acc:MGI:1196990]	17470	Cd200	Cd200	M2_aam	protein_coding	8.04266	7.73316	7.37081	7.61688	6.36438	7.04657	8.17894	9.91589	9.56658	9.58283	10.0112	9.40649	9.64855	10.0973
ENSMUSG00000090176	10435930	Cd200 receptor 2 [Source:MGI Symbol;Acc:MGI:3042847]	271375	Cd200r2	Cd200r2	M2_aam	protein_coding	6.23531	5.99942	6.03164	5.77646	6.06063	5.66836	5.56096	6.85287	7.19191	7.30307	7.40589	6.73697	6.19046	6.7808
ENSMUSG00000002944	10528207	CD36 antigen [Source:MGI Symbol;Acc:MGI:107899]	12491	Cd36	Cd36	M2_aam	protein_coding	10.5752	10.5649	10.6226	10.6863	10.4548	10.306	10.5778	11.4768	11.3022	11.2852	11.525	11.1815	11.4147	11.6484
ENSMUSG00000050370	10467136	cholesterol 25-hydroxylase [Source:MGI Symbol;Acc:MGI:1333869]	12642	Ch25h	Ch25h	M2_aam	protein_coding	8.69399	8.36338	9.02179	8.5813	8.20584	8.40876	8.16549	10.5614	10.5823	10.6283	10.8059	10.5065	10.7303	10.6796
ENSMUSG00000064246	10349968	chitinase 3-like 1 [Source:MGI Symbol;Acc:MGI:1340899]	12654	Chi3l1	Chi3l1	M2_aam	protein_coding	3.03196	2.75948	3.25314	2.94567	3.26534	2.82939	2.89606	3.07937	2.85547	2.97109	2.80223	3.42891	3.02319	3.70532
ENSMUSG00000040809	10501020	chitinase 3-like 3 [Source:MGI Symbol;Acc:MGI:1330860]	12655	Chi3l3	Chi3l3	M2_aam	protein_coding	12.2272	12.1668	12.3087	12.2055	12.2747	12.2542	12.2526	12.5392	12.3734	12.3171	12.5363	12.525	12.4127	12.6133
ENSMUSG00000063779	10501026	chitinase 3-like 4 [Source:MGI Symbol;Acc:MGI:1341098]	104183	Chi3l4	Chi3l4	M2_aam	protein_coding	4.65953	4.06346	4.19976	4.67251	4.3238	3.97192	3.98095	4.65836	4.41376	4.80613	5.05799	5.14436	5.2349	5.55364
ENSMUSG00000062778	10495136	chitinase, acidic [Source:MGI Symbol;Acc:MGI:1932052]	81600	Chia	Chia	M2_aam	protein_coding	3.19709	3.14921	3.34548	3.20509	3.06186	3.18379	3.63845	3.15003	3.22788	3.22431	3.40444	3.12449	3.33962	3.47443
ENSMUSG00000000318	10377782	C-type lectin domain family 10, member A [Source:MGI Symbol;Acc:MGI:96975]	17312	Clec10a	Clec10a	M2_aam	protein_coding	2.742	2.72178	2.77356	2.84782	2.66926	2.65987	2.65586	2.79523	2.66445	3.15169	2.89893	2.97546	3.60377	3.2961
ENSMUSG00000079293	10548375	C-type lectin domain family 7, member a [Source:MGI Symbol;Acc:MGI:1861431]	56644	Clec7a	Clec7a	M2_aam	protein_coding	10.5183	10.2329	10.3302	10.3875	10.1293	10.1657	10.5607	10.7266	10.4723	10.5699	10.776	10.67	10.6448	10.5736
ENSMUSG00000058715	10360070	Fc receptor, IgE, high affinity I, gamma polypeptide [Source:MGI Symbol;Acc:MGI:95496]	14127	Fcer1g	Fcer1g	M2_aam	protein_coding	12.1954	12.1771	12.2486	12.286	12.1799	12.09	12.2086	12.3107	12.2643	12.2314	12.4095	12.1539	12.1595	12.1086
ENSMUSG00000005540	10576757	Fc receptor, IgE, low affinity II, alpha polypeptide [Source:MGI Symbol;Acc:MGI:95497]	14128	Fcer2a	Fcer2a	M2_aam	protein_coding	2.66263	2.87758	2.77158	2.85504	2.71419	2.71239	2.77197	2.79204	2.80754	2.90437	2.74597	3.07339	3.15126	2.91793
ENSMUSG00000016529	10349603	interleukin 10 [Source:MGI Symbol;Acc:MGI:96537]	16153	Il10	Il10	M2_aam	protein_coding	3.25355	3.20115	3.16784	3.27725	3.12333	3.16643	3.0439	3.11153	3.12237	3.45254	3.06074	3.2617	3.89422	3.66958
ENSMUSG00000003032	10513008	Kruppel-like factor 4 (gut) [Source:MGI Symbol;Acc:MGI:1342287]	16600	Klf4	Klf4	M2_aam	protein_coding	7.66061	7.80667	7.71391	7.82905	7.58718	7.7367	7.94628	7.96358	7.59666	7.04411	7.39675	7.65873	7.27886	7.05498
ENSMUSG00000040950	10377774	macrophage galactose N-acetyl-galactosamine specific lectin 2 [Source:MGI Symbol;Acc:MG	216864	Mgl2	Mgl2	M2_aam	protein_coding	2.73701	2.92594	3.02112	3.15145	2.84157	2.80997	2.96313	4.26175	3.57867	5.32766	3.89	4.46771	5.61052	5.9289
ENSMUSG00000049723	10583056	matrix metallopeptidase 12 [Source:MGI Symbol;Acc:MGI:97005]	17381	Mmp12	Mmp12	M2_aam	protein_coding	6.26876	5.85536	6.08404	6.30163	6.21202	6.22239	5.83866	11.323	10.8233	11.2606	11.4301	11.3806	11.5005	11.7017
ENSMUSG00000017737	10478633	matrix metallopeptidase 9 [Source:MGI Symbol;Acc:MGI:97011]	17395	Mmp9	Mmp9	M2_aam	protein_coding	2.58496	2.77515	2.862	2.72785	2.97802	3.15611	2.66746	3.35032	2.75694	2.85299	2.57542	3.39181	2.92793	4.19891
ENSMUSG00000026712	10469358	mannose receptor, C type 1 [Source:MGI Symbol;Acc:MGI:97142]	17533	Mrc1	Mrc1	M2_aam	protein_coding	11.0301	11.2276	11.3572	11.3174	11.1205	11.1743	11.1776	11.3464	11.1387	11.1056	11.3504	11.1204	11.3207	11.2046
ENSMUSG00000020695	10381898	mannose receptor, C type 2 [Source:MGI Symbol;Acc:MGI:107818]	17534	Mrc2	Mrc2	M2_aam	protein_coding	3.12651	3.04954	3.07874	3.28087	3.21543	3.18596	3.22571	3.26809	3.18534	3.09466	3.29135	3.18733	3.08066	3.10357
ENSMUSG00000025044	10578264	macrophage scavenger receptor 1 [Source:MGI Symbol;Acc:MGI:98257]	20288	Msr1	Msr1	M2_aam	protein_coding	7.26513	7.78531	7.60089	7.41522	7.55158	6.82147	7.3448	8.70155	8.97312	8.79087	8.7365	8.43952	8.84067	8.64469
ENSMUSG00000061100	10436095	resistin like alpha [Source:MGI Symbol;Acc:MGI:1888504]	57262	Retnla	Retnla	M2_aam	protein_coding	4.19803	3.73476	3.14173	3.95252	3.07619	4.68987	3.25395	10.5152	6.6407	9.46584	8.72146	10.6656	10.3637	11.1175
ENSMUSG00000022651	10436100	resistin like gamma [Source:MGI Symbol;Acc:MGI:2667763]	245195	Retnlg	Retnlg	M2_aam	protein_coding	3.36438	3.75267	3.84875	4.25927	4.18262	3.87496	3.53474	7.99346	4.50286	7.34149	5.8713	8.78525	7.21854	10.6586
ENSMUSG00000026358	10358408	regulator of G-protein signaling 1 [Source:MGI Symbol;Acc:MGI:1354694]	50778	Rgs1	Rgs1	M2_aam	protein_coding	5.80018	5.33042	5.78931	5.44037	5.59471	5.31646	5.8232	6.71848	6.81576	7.68118	7.71909	7.63956	7.19278	8.02363
ENSMUSG00000020027	10394674	suppressor of cytokine signaling 2 [Source:MGI Symbol;Acc:MGI:1201787]	216233	Socs2	Socs2	M2_aam	protein_coding	8.05576	8.37973	8.19345	8.21198	8.39668	8.42285	7.91029	8.30495	8.20235	8.51203	8.40467	8.17662	8.49941	8.58154
ENSMUSG00000002603	10551185	transforming growth factor, beta 1 [Source:MGI Symbol;Acc:MGI:98725]	21803	Tgfb1	Tgfb1	M2_aam	protein_coding	10.2291	10.0765	10.2513	10.0661	10.1644	10.0862	10.0563	10.3109	9.90766	9.84788	10.1168	10.1618	10.1614	10.0377
ENSMUSG00000037820	10489204	transglutaminase 2, C polypeptide [Source:MGI Symbol;Acc:MGI:98731]	21817	Tgm2	Tgm2	M2_aam	protein_coding	9.68927	9.92908	9.7821	9.87627	9.92346	9.84529	9.67194	10.8823	10.913	11.0515	11.0865	10.7329	11.2359	11.4172
ENSMUSG00000001131	10598976	tissue inhibitor of metalloproteinase 1 [Source:MGI Symbol;Acc:MGI:98752]	21857	Timp1	Timp1	M2_aam	protein_coding	3.48854	4.3445	4.25713	4.0069	4.04544	4.85876	3.53006	6.57382	5.63475	6.40335	5.58515	8.30016	8.35276	9.25183
ENSMUSG00000023992	10445781	triggering receptor expressed on myeloid cells 2 [Source:MGI Symbol;Acc:MGI:1913150]	83433	Trem2	Trem2	M2_aam	protein_coding	7.57519	7.23796	7.54614	7.36877	7.41254	7.20772	7.22995	8.93412	8.98286	8.9679	9.20604	8.95809	8.80569	9.2656
