# Supplementary material for: Gene expression in whole lung and pulmonary macrophages reflects the dynamic pathology associated with airway surface dehydration
Source: BMC Genomics. 2014 Sep 10;15(1):726. doi: 10.1186/1471-2164-15-726 (PMC4247008; doi:10.1186/1471-2164-15-726)
Supplement: Supplementary file 8 — Additional file 8: Results file S6: This excel file contains log2 normalized intensity values of genes in macrophages from GF and SPF conditions. This data was used to generate Figure 7. (XLSX 20 KB) [file 12864_2014_6683_MOESM8_ESM.xlsx]

## Sheet: Fig7A_GFvsSPF_DEG_cluster
ID	Gene_Symbol	Affy_ID	Description	Gene_id	Gene_Type	MAC_WT_PND42_rep1_HP113	MAC_WT_PND42_rep2_HP114	MAC_WT_PND42_rep3_HP115	MAC_WT_PND42_rep4_HP129	MAC_WT_PND42GF_rep1_HP386	MAC_WT_PND42GF_rep2_HP388	MAC_WT_PND42GF_rep3_HP392	MAC_Scnn1b-Tg_PND42_rep1_HP106	MAC_Scnn1b-Tg_PND42_rep2_HP109	MAC_Scnn1b-Tg_PND42_rep3_HP112	MAC_Scnn1b-Tg_PND42_rep4_HP127	MAC_Scnn1b-Tg_PND42GF_rep1_HP387	MAC_Scnn1b-Tg_PND42GF_rep2_HP391	MAC_Scnn1b-Tg_PND42GF_rep3_HP393
AY140896	Gm3579	10508800:10573865	predicted gene 3579	100041932		9.39684	9.38514	9.2245	9.45376	8.05471	8.13149	8.29508	9.21607	9.27352	9.5019	9.33445	8.63338	8.973	8.80797
ENSMUSG00000000869	Il4	10385832	interleukin 4 [Source:MGI Symbol;Acc:MGI:96556]	16189	protein_coding	2.70561	2.62363	2.78408	2.76256	2.72156	2.74031	2.85321	3.22322	2.85234	3.08422	3.08651	4.37395	3.76951	6.39176
ENSMUSG00000001131	Timp1	10598976	tissue inhibitor of metalloproteinase 1 [Source:MGI Symbol;Acc:MGI:98752]	21857	protein_coding	3.48854	4.3445	4.25713	4.0069	4.04544	4.85876	3.53006	6.57382	5.63475	6.40335	5.58515	8.30016	8.35276	9.25183
ENSMUSG00000006235	Epor	10591660	erythropoietin receptor [Source:MGI Symbol;Acc:MGI:95408]	13857	protein_coding	3.9416	3.85762	4.16744	3.75648	3.66947	3.40935	3.90703	5.21247	5.41385	5.16611	4.85007	3.94264	3.81682	4.54957
ENSMUSG00000015709	Arnt2	10565292	aryl hydrocarbon receptor nuclear translocator 2 [Source:MGI Symbol;Acc:MGI:107188]	11864	protein_coding	2.9934	3.11715	2.86895	3.11334	2.97119	2.99592	3.01906	5.52751	5.63268	6.13628	6.62954	4.32571	4.73373	5.54086
ENSMUSG00000020717	Pecam1	10392221	platelet/endothelial cell adhesion molecule 1 [Source:MGI Symbol;Acc:MGI:97537]	18613	protein_coding	2.89024	2.82427	2.8192	2.84636	2.87609	2.93738	2.7629	3.75242	3.0652	3.27105	3.23152	4.01685	5.45141	6.47138
ENSMUSG00000021728	Emb	10407327	embigin [Source:MGI Symbol;Acc:MGI:95321]	13723	protein_coding	8.18977	8.13966	8.40896	8.2293	9.04281	9.22561	8.70612	6.8272	6.72828	7.41037	6.18883	8.19831	7.90262	7.89563
ENSMUSG00000023960	Enpp5	10445338	ectonucleotide pyrophosphatase/phosphodiesterase 5 [Source:MGI Symbol;Acc:MGI:1933830]	83965	protein_coding	3.47218	3.4895	3.70678	3.60212	3.1471	3.15657	3.05061	4.63168	6.19197	5.07726	5.69665	3.40213	3.15063	3.32123
ENSMUSG00000023961	Enpp4	10451054	ectonucleotide pyrophosphatase/phosphodiesterase 4 [Source:MGI Symbol;Acc:MGI:2682634]	224794	protein_coding	4.71924	5.49667	4.82026	5.35286	4.51076	4.17238	4.49015	5.88908	6.24359	6.54142	6.77849	4.58861	4.74946	5.30037
ENSMUSG00000025453	Nnt	10412394	nicotinamide nucleotide transhydrogenase [Source:MGI Symbol;Acc:MGI:109279]		protein_coding	7.27011	7.29737	7.25613	7.27673	6.43842	6.2853	6.01906	7.27464	7.21278	7.13056	7.35844	5.92639	5.80846	5.72462
ENSMUSG00000025469	Msx3	10568916	homeobox, msh-like 3 [Source:MGI Symbol;Acc:MGI:106587]	17703	protein_coding	3.0401	3.21568	2.86794	2.86513	2.94527	2.91701	2.96125	3.8407	2.95484	3.09647	3.38898	4.11863	4.23697	6.06949
ENSMUSG00000026069	Il1rl1	10345791	interleukin 1 receptor-like 1 [Source:MGI Symbol;Acc:MGI:98427]	17082	protein_coding	3.11227	3.0832	3.12599	3.06081	3.16577	3.16026	3.19918	4.678	3.29207	4.08085	4.45063	5.63777	4.68505	6.72624
ENSMUSG00000030268	Bcat1	10549222	branched chain aminotransferase 1, cytosolic [Source:MGI Symbol;Acc:MGI:104861]	12035	protein_coding	2.86216	2.88898	3.00011	3	2.92011	2.91397	2.99708	2.95783	3.16343	3.96973	4.1472	3.8343	4.7444	5.18648
ENSMUSG00000035352	Ccl12	10379530	chemokine (C-C motif) ligand 12 [Source:MGI Symbol;Acc:MGI:108224]	100862578	protein_coding	3.49022	3.90997	3.84208	3.52668	3.87125	3.84179	3.89996	3.88605	3.84025	4.48434	3.45525	6.2803	5.36995	7.56644
ENSMUSG00000037922	Bank1	10502335	B cell scaffold protein with ankyrin repeats 1 [Source:MGI Symbol;Acc:MGI:2442120]	242248	protein_coding	3.04196	3.03814	3.15983	3.14705	3.27396	3.09627	3.15908	3.47235	3.27181	3.35827	3.4966	4.29677	3.80793	5.22471
ENSMUSG00000039239	Tgfb2	10360920	transforming growth factor, beta 2 [Source:MGI Symbol;Acc:MGI:98726]	21808	protein_coding	4.71318	4.52147	5.10367	5.0643	3.37554	3.35652	3.26017	3.29254	3.10387	3.17058	3.14232	3.20377	3.04891	3.10173
ENSMUSG00000040723	Rcsd1	10359762	RCSD domain containing 1 [Source:MGI Symbol;Acc:MGI:2676394]	226594	protein_coding	3.02113	2.96371	2.97982	3.12965	2.90364	2.94812	3.06883	3.25767	3.26214	3.16782	3.09662	4.43449	3.77046	5.30902
ENSMUSG00000043939	A530064D06Rik	10451646	RIKEN cDNA A530064D06 gene [Source:MGI Symbol;Acc:MGI:2443476]	328830	protein_coding	3.31602	3.32704	3.25605	3.21657	3.5531	3.37495	2.93446	3.90204	3.42622	3.49365	3.50983	4.74474	4.89302	6.51679
ENSMUSG00000046402	Rbp1	10588037	retinol binding protein 1, cellular [Source:MGI Symbol;Acc:MGI:97876]	19659	protein_coding	3.12327	3.02194	2.68306	2.65467	2.79213	2.72108	2.87499	3.01626	3.87445	3.84122	4.92183	5.22457	7.14344	7.34584
ENSMUSG00000047414	Flrt2	10397633	fibronectin leucine rich transmembrane protein 2 [Source:MGI Symbol;Acc:MGI:3603594]	399558	protein_coding	3.00345	2.97717	3.05138	2.96588	3.29723	3.00438	3.09534	3.4477	3.27958	3.47786	3.42182	4.07839	5.82905	6.41247
ENSMUSG00000050377	Il31ra	10412126	interleukin 31 receptor A [Source:MGI Symbol;Acc:MGI:2180511]	218624	protein_coding	3.02102	3.15187	3.35012	3.30741	3.10812	3.13634	3.42707	3.91874	3.34985	3.29637	3.58777	4.42873	5.05585	4.5857
ENSMUSG00000050578	Mmp13	10583044	matrix metallopeptidase 13 [Source:MGI Symbol;Acc:MGI:1340026]	17386	protein_coding	2.96399	3.02029	3.33931	3.16618	3.11475	2.99833	2.98381	4.71873	3.70552	4.4393	4.2304	4.48536	6.87797	7.35378
ENSMUSG00000051043	Gprc5c	10382425:10382435	G protein-coupled receptor, family C, group 5, member C [Source:MGI Symbol;Acc:MGI:1917	70355	protein_coding	5.8576	5.98403	5.93226	5.8494	5.32684	5.46056	5.04918	6.11	6.13019	5.47777	5.62548	5.04961	5.01144	4.3061
ENSMUSG00000060044	Tmem26	10363762	transmembrane protein 26 [Source:MGI Symbol;Acc:MGI:2143537]	327766	protein_coding	3.23208	2.77561	2.99075	2.88179	2.99742	3.15317	2.9883	5.90732	4.73379	5.86016	5.78773	6.94339	7.69805	7.96092
ENSMUSG00000063060	Sox7	10415885	SRY-box containing gene 7 [Source:MGI Symbol;Acc:MGI:98369]	20680	protein_coding	3.10164	3.37744	3.20816	3.19367	3.23908	3.34763	3.04144	5.74306	7.10024	6.08698	7.50326	5.21994	5.34602	5.8346
ENSMUSG00000063232	Serpina11	10402415	serine (or cysteine) peptidase inhibitor, clade A (alpha-1 antiproteinase, antitrypsin)	380780	protein_coding	2.75812	2.90565	3.02667	2.88578	2.92591	2.8853	3.04964	3.50321	2.94293	3.0806	3.51651	5.09704	3.37363	5.22748
ENSMUSG00000063458	1700112E06Rik	10413152	RIKEN cDNA 1700112E06 gene [Source:MGI Symbol;Acc:MGI:1923883]	76633	protein_coding	5.1608	5.29416	4.85034	5.05592	8.52967	7.9762	8.55842	4.44377	5.40205	4.8616	4.81984	8.25994	7.41339	7.90011
ENSMUSG00000073643	Wdfy1	10355974	WD repeat and FYVE domain containing 1 [Source:MGI Symbol;Acc:MGI:1916618]	69368	protein_coding	6.88971	6.48038	6.51873	6.46502	4.48295	5.49988	5.16564	7.17216	7.03603	6.96031	6.64816	5.39537	5.07296	5.25201
ENSMUSG00000074221	Zfp568	10551803	zinc finger protein 568 [Source:MGI Symbol;Acc:MGI:2142347]	243905	protein_coding	5.02182	5.49459	5.21737	5.09201	4.93538	5.11994	4.44962	5.78535	5.95386	5.60619	5.5192	4.62125	4.72734	4.43855
ENSMUSG00000074678	Defb25	10488652	defensin beta 25 [Source:MGI Symbol;Acc:MGI:3651158]	654459	protein_coding	3.31446	3.95406	3.33798	3.00045	3.06876	3.51651	3.73717	3.62542	3.12009	3.54405	3.53859	4.92005	4.88431	3.98179
ENSMUSG00000091682	Tcrg-C3	10403821	T cell receptor gamma, constant 3 [Source:MGI Symbol;Acc:MGI:98627]		protein_coding	3.57529	3.28305	2.88709	3.07654	2.84929	2.97671	3.08563	5.49542	3.67984	5.04638	5.45475	3.43011	3.95296	3.41075
NM_021443	Ccl8	10379535	chemokine (C-C motif) ligand 8	20307		2.84185	3.07784	2.92631	3.18247	2.79756	2.99655	3.06785	4.70269	3.201	3.46238	3.17411	7.63153	6.23418	7.64666

## Sheet: Fig7b_GFvsSPF_CF
Func Term	GF_vs_SPF_WT	GF_vs_SPF_Tg
Stress response: Anti-proteases active in bronchopulmonary dysplasia	0	0.0979268
Hypoxia: Dendritic cell, hypoxia DOWN	-0.0172434	0
Hypoxia: Dendritic cell, hypoxia UP	0	0.0917712
Cell-specific genes: Eosinophil	0	0.0987256
Mucus cell: Mucus cell differentiation	0	0.03082
Th2 response: House dust mite UP	0	0.09991
Cell-specific genes: M1 macrophage markers, literature	0	0.0992251
Cell-specific genes: M2 macrophage markers, literature	0	0.09991
Cell-specific genes: Alveolar macrophage activation, smokers	0	0.09991
Cell-specific genes: Macrophage	0	0.0772184
Cell-specific genes: Alveolar macrophage activation, smokers, M1	0	0.09991
Cell-specific genes: Alveolar macrophage activation, smokers, M2	0	0.09991
Cell-specific genes: Mast cell	0	0.016306
Cell-specific genes: Memory T cell	0	0.0725489
Cell-specific genes: Plasma cell	0.0962226	0
Stress response: Protease balance in bronchopulmonary dysplasia	0	0.0982857
Stress response: Proteases active in bronchopulmonary dysplasia	0	0.0963201
Epithelial function: Secreted antimicrobials	0	0.0749865

## Sheet: Fig7c_GFvsSPF_GOSlim
Func Term	GF_vs_SPF_WT	GF_vs_SPF_Tg
activation_of_immune_response	0	0.0998404
adhesion_to_other_organism_involved_in_symbiotic_interaction	0	0.0353983
antigen_processing_and_presentation	0	0.0824045
B_cell_selection	0	0.0216737
behavior	0	0.044618
biological_adhesion	0	0.0373658
cell_adhesion	0	0.033015
cell_killing	0	0.0465897
cell_motility	0	0.0933837
cell_proliferation	0	0.0500234
death	0	0.042616
developmental_pigmentation	0	0.0505219
growth_involved_in_symbiotic_interaction	0	0.0876474
hormone_metabolic_process	0	0.0433995
immune_effector_process	0	0.0991429
immune_response	0	0.09991
immune_system_development	0	0.0957636
immune_system_process	0	0.0998085
interspecies_interaction_between_organisms	0	0.0736455
leukocyte_activation	0	0.0997846
leukocyte_homeostasis	0	0.0244984
leukocyte_migration	0	0.09991
localization_of_cell	0	0.093389
locomotion	0	0.0935677
lymphocyte_costimulation	0	0.0498789
movement_in_environment_of_other_organism_involved_in_symbiotic_interaction	0	0.0513053
multi-multicellular_organism_process	0	0.0173242
multi-organism_cellular_process	0	0.0438513
multi-organism_process	0	0.0909403
multi-organism_reproductive_process	0	0.0101033
myeloid_cell_homeostasis	-0.0689848	0.0510296
natural_killer_cell_mediated_cytotoxicity	0	0.0225877
negative_regulation_of_developmental_process	0	0.0496869
negative_regulation_of_immune_system_process	0	0.0997577
negative_regulation_of_locomotion	0	0.0954876
negative_regulation_of_multi-organism_process	0	0.098511
negative_regulation_of_reproductive_process	0	0.062244
negative_regulation_of_response_to_stimulus	0	0.0489381
positive_regulation_of_biological_process	0	0.022109
positive_regulation_of_cell_killing	0	0.0511354
positive_regulation_of_developmental_process	0	0.0442286
positive_regulation_of_immune_system_process	0	0.09991
positive_regulation_of_locomotion	0	0.0988953
positive_regulation_of_response_to_stimulus	0	0.0731967
production_of_molecular_mediator_of_immune_response	0	0.0921437
protein_activation_cascade	0	0.0858033
regulation_of_cell_killing	0	0.0437419
regulation_of_developmental_process	0	0.0357222
regulation_of_immune_system_process	0	0.09991
regulation_of_localization	0	0.0726059
regulation_of_locomotion	0	0.0983695
regulation_of_multi-organism_process	0	0.0956849
regulation_of_reproductive_process	0	0.0261415
regulation_of_response_to_stimulus	0	0.0502956
response_to_biotic_stimulus	0	0.098682
response_to_chemical_stimulus	0	0.0418642
response_to_external_stimulus	0	0.0984782
response_to_other_organism	0	0.0990495
response_to_stress	0	0.0688027
T_cell_mediated_cytotoxicity	0	0.0490512
T_cell_selection	0	0.0803125
taxis	0	0.0998632
tolerance_induction	0	0.0502081
